# Supplementary material for: Applications of the Natural Language Processing Tool ChatGPT in Clinical Practice: Comparative Study and Augmented Systematic Review
Source: JMIR Med Inform. 2023 Nov 28;11:e48933. doi: 10.2196/48933 (PMC10716749; doi:10.2196/48933)
Supplement: Multimedia Appendix 3 [file medinform_v11i1e48933_app3.txt]

3 / 3
We want you to act as an academician. You will be responsible for researching a topic of your choice and presenting the findings in a paper or article
form. Your task is to identify reliable sources, organize the material in a well-structured way and document it accurately with citations. Our first
suggestion request is. We need help writing a systematic review with the research question: „What are the current natural language processing (NLP)
models being used in daily clinical practice?“ 
We will now give you the each article and screen for inclusion or exclusion. 
Please find the respective information and create a table with the following columns:  

I English (Is the article in English language, yes/no)
I Original research (If the study is a: Meta-analysis/Systematic Review/Review/Case Report/Case series/Opinion=yes, if not =no)
I NLP Model (is there a description of a NLP Model, yes/no)
I Dataset characteristics (is there a description of the dataset used, yes/no) 
I Clinical application (Is there a description of a clinical application for the NLP model, yes/no) 
I 
Here is the Text of article No. :
"
Breast cancer (BC) is the leading cancer type and ranks second among the causes of cancer-related mortality among women in the United States, with estimates indi-cating that 287,850 new cases will be diagnosed in 2022 and that 43,250 deaths will be attributable to it during the year [1]. Although advances in treatment have raised the five-year survival rate among women with localized BC at diagnosis to 99%, lower survival rates persist for women diagnosed with regional and particularly for women with distant disease (86 and 28%, respectively) [1].
While most breast tumors arise sporadically in the gen-eral population, a small subset (10–15%) are associated with genetic mutations, of which a majority (~ 60%) are associated with the BRCA1 and BRCA2 genes (BReast CAncer susceptibility genes 1 and 2) [2–4]. Women who inherit a germline BRCA mutation are at a significantly increased risk for the development of breast cancer and ovarian cancer. Women face an approximately 72 and 69% risk of developing breast cancer associated with BRCA1 and BRCA2 mutations, respectively, by the age of 80, compared with 12% among women in the general population [3, 5]. Among BRCA mutations detected in women with breast cancer overall, approximately one-third may be somatic in origin [6, 7].
The three major molecular subtypes (or molecular phenotypes) of breast tumors based on the presence or absence of markers or overexpression of estrogen, pro-gesterone (hormone) receptors (ER+ and/or PR+; col-
lectively referred to as HR+), and the human epidermal 
growth factor 2 (HER2) are clinically meaningful to bet-ter characterize prognosis. Overall survival for women diagnosed with metastatic breast cancer also differs by molecular subtype and remains particularly low (10– 13 months) for women with triple-negative tumors com-pared with the other molecular phenotypes (4–5 years) [8–11]. Accordingly, treatment guidelines for both non-metastatic and metastatic breast cancer are also speci-fied by molecular subtype [8, 12]. Women diagnosed with metastatic breast cancer and HR+ phenotype receive 
endocrine therapy prior to the development of resist-ance to endocrine agents and single-agent chemotherapy thereafter, while patients with HER2+ tumors receive a 
combination of HER2+ targeting agents and chemother-
apy in addition to endocrine therapy (the last only if the HER2+ tumors are also HR+) and patients with triple-
negative tumors receive single-agent chemotherapy [8, 12]. Additional options available for the treatment of metastatic tumors harboring germline BRCA mutations 
include the poly [adenosine diphosphate-ribose] poly-merase (PARP) inhibitors olaparib and talazoparib [13, 14]. These agents were approved in 2018 and are used in later lines of therapy for patients with HR+ and triple-
negative tumors [8].
Organ sites associated with metastases from breast tumors include liver, bones, lungs, and/or brain. Diag-nosed brain metastases in particular have been reported in 24% of breast cancer cases [15], with breast can-cer ranking second among all causes of brain metasta-ses [16]. The brain is the first site of metastasis in 12% of patients with breast cancer [17]. However, there is a paucity of data on rates of seizures among breast cancer patients with brain metastases and on potential risk fac-tors associated with seizures in this patient population. Early reports on seizures in patients with brain metas-tases documented seizure frequencies ranging between 20 and 35% [18–20], but these studies included all can-cer patients with brain metastases and not only breast cancer patients. A more recent review of 106 studies documented seizures in 12% of breast cancer patients with diagnosed brain metastases but did not explore the potential risk factors for seizures in these patients [15]. Other studies have reported agents used for can-cer chemotherapy (e.g., methotrexate, fludarabine, cyta-rabine, vincristine, etoposide, and cisplatin) and other drugs prescribed to cancer patients (e.g., antidepressants such as tricyclics and bupropion, neuroleptic agents such as clozapine and phenothiazines, and antibiotics such as penicillin and β-lactams) as being epileptogenic [20–23]; however, no data are available on the incidence of seizures following the use of more recently approved therapeutic agents such as PARP inhibitors or on seizure rates categorized by molecular subtypes of breast cancer. This study was therefore undertaken with the objective of estimating, in a large real-world dataset, the incidence of seizures in patients with metastatic breast cancer who harbor mutations in the BRCA1 or BRCA2 genes, and examining factors associated with the development of seizures.
"
--------------------------
I English (Is the article in English language, yes/no) | I Original research (If the study is a: Meta-analysis/Systematic Review/Review/Case Report/Case series/Opinion=yes, if not =no) | I NLP Model (is there a description of a NLP Model, yes/no) | I Dataset characteristics (is there a description of the dataset used, yes/no) | I Clinical application (Is there a description of a clinical application for the NLP model, yes/no)

Yes | No | No | No | No
--------------------------
We want you to act as an academician. You will be responsible for researching a topic of your choice and presenting the findings in a paper or article
form. Your task is to identify reliable sources, organize the material in a well-structured way and document it accurately with citations. Our first
suggestion request is. We need help writing a systematic review with the research question: „What are the current natural language processing (NLP)
models being used in daily clinical practice?“ 
We will now give you the each article and screen for inclusion or exclusion. 
Please find the respective information and create a table with the following columns:  

I English (Is the article in English language, yes/no)
I Original research (If the study is a: Meta-analysis/Systematic Review/Review/Case Report/Case series/Opinion=yes, if not =no)
I NLP Model (is there a description of a NLP Model, yes/no)
I Dataset characteristics (is there a description of the dataset used, yes/no) 
I Clinical application (Is there a description of a clinical application for the NLP model, yes/no) 
I 
Here is the Text of article No. 1:
"
Methods
Data source
The Optum® de-identified electronic health records 
(EHR) database was used for this study [24]. The data-base represents an aggregation of patient-level data from more than 140,000 physicians at more than 700 hospi-tals and 7000 clinics that are part of 58 integrated deliv-ery networks (IDNs) throughout the United States [25].
Extensive de-identified data on patient demographics, diagnoses, procedures, medications, laboratory results, and clinical administrative information for > 80 million patients from outpatient and inpatient settings, with > 7 million patients from each census region, are available within the database [25].
In addition to the structured data available from the EHR systems, natural language processing (NLP) was applied by Optum to the physicians’ notes to extract additional breast cancer data. The NLP step removed any identifiable information consistent with the Health Insur-ance Portability and Accountability Act (HIPAA) of 1996 [26], making Institutional Review Board (IRB) review and waiver unnecessary [27]. NLP technology assists in the extraction of information on signs, diseases, and symp-toms (SDS) and data on biomarkers from physicians’ notes into structured data that is subsequently used to identify disease conditions without specific medical codes (e.g., ICD9/10 or HCPCS). The SDS terms are iden-tified along with the sentiment associated with the term. For example, to identify a patient who may have had a seizure, the SDS term “seizure” may exist in the patient’s record, but if the SDS attribute is “does not have”, it is interpreted as a physician writing in their notes that the patient does not have seizures. BRCA mutation-positive status was determined by NLP-related data fields. While the data source indicated the presence of BRCA muta-tions, it did not provide information on whether the mutations were germline or somatic in origin.
The Optum EHR database was selected primarily due to the number of patients available and the NLP extracted biomarker and seizure information. In addi-tion, the Optum EHR database, is general (i.e. not oncol-ogy center specific), which allowed us to include a wider variety of treating physicians. Inclusion criteria
Female patients with BC ICD9/10 diagnosis (ICD-9 code 174.xx or ICD-10 codes C50.01, C50.11, C50.21, C50.31, C50.41, C50.51, C50.61, C50.81, and C50.91) between January 1, 2008, and December 31, 2018, were included if they were ≥ 18 years of age on the BC index date (first BC 
diagnosis in the database), had evidence of EHR activ-ity at least 12 months prior to the BC index date, had no other primary or secondary cancers 12 months prior to the BC index date, had ≥1 diagnosis or SDS term indicat-
ing metastasis more than 30 days prior to the BC index date, and had evidence of being BRCA+. The diagnosis 
codes used to identify patients with malignancies and the SDS terms/attributes used to identify patients with metastases but without ICD codes are listed in Addi-tional file 1 Supplementary Table 1 and Additional file 2 Supplementary Table 2, respectively.
Analyses performed
The analyses described below were performed both for the overall BRCA+ cohort and stratified by four pheno-
types: HER2+/HR+, HER2+/HR-, HER2−/HR+, and 
TNBC (triple negative breast cancer: HER2− and HR−). 
Seizures were identified using diagnosis codes (ICD-9: 345.xx [epilepsy and recurrent seizures] and 780.39 [other convulsions]; ICD-10: G40.xx [epilepsy and recur-rent seizures] and R56.9 [unspecified convulsions]) and the SDS terms listed in Additional file 3 Supplementary Table 3.
The rates of occurrence and incidence of seizures in the post-metastasis period (defined as the time between the date of diagnosis of metastases and the end of follow up) were calculated for each patient and the cumulative incidence curves for drug exposures or follow up from diagnoses of brain metastases were plotted. The occurrence rate was defined as the total or aggregate number of days with a seizure divided by the aggregate duration in the post-metastasis period for patients with a seizure. The seizure incidence rate was calculated using a Poisson model where the follow-up period was defined as the date of metastasis to the date of the first seizure (for those with a seizure) or the date of metastasis to the end of follow-up (for those without a seizure). Incidence rates for the four phenotypes are presented as Forest plots.
Incidence rates expressed in units of per person-time and adjusted for age at metastasis, number of prior lines of treatment, and metastasis location were calculated, with comparisons made between patients with and without the following risk factors: use of PARP inhibi-tors, diagnosed brain metastases, history of seizures prior to the breast cancer diagnosis, and use of anti-convulsants prior to the diagnosis of breast cancer (see Additional file 4 Supplementary Table 4 for list of anti-convulsants and PARP inhibitors). Competing risks regression of time to seizure, with death as a competing event, and the same covariates as above were performed overall and for the four risk factors. Cumulative inci-dence curves of time to seizure were plotted for the overall sample and the four risk factors. These plots were stratified by the four phenotypes and a Grey’s test of equality performed to test for overall differences between the curves.
"

--------------------------
I English (Is the article in English language, yes/no) | I Original research (If the study is a: Meta-analysis/Systematic Review/Review/Case Report/Case series/Opinion=yes, if not =no) | I NLP Model (is there a description of a NLP Model, yes/no) | I Dataset characteristics (is there a description of the dataset used, yes/no) | I Clinical application (Is there a description of a clinical application for the NLP model, yes/no)

Yes | Yes | Yes | Yes | Yes
--------------------------
We want you to act as an academician. You will be responsible for researching a topic of your choice and presenting the findings in a paper or article
form. Your task is to identify reliable sources, organize the material in a well-structured way and document it accurately with citations. Our first
suggestion request is. We need help writing a systematic review with the research question: „What are the current natural language processing (NLP)
models being used in daily clinical practice?“ 
We will now give you the each article and screen for inclusion or exclusion. 
Please find the respective information and create a table with the following columns:  

I English (Is the article in English language, yes/no)
I Original research (If the study is a: Meta-analysis/Systematic Review/Review/Case Report/Case series/Opinion=yes, if not =no)
I NLP Model (is there a description of a NLP Model, yes/no)
I Dataset characteristics (is there a description of the dataset used, yes/no) 
I Clinical application (Is there a description of a clinical application for the NLP model, yes/no) 
I 
Here is the Text of article No. 1:
"
Results
Patient identification and demographics
A total of 7941 BRCA+ breast cancer patients were iden-
tified in the Optum® dataset for the study period from 
among 65,934 (12.0%) metastatic breast cancer patients 
(Fig. 1).
Of these, 5922 patients had known HR and HER2 sta-tus, among whom 1323 (22.3%) patients had the tri-ple negative phenotype (ER−, PR−, and HER2−); 1039 
(17.5%) patients had the HER2+/HR+ phenotype, 378 
(6.4%) patients had the HER2+/HR− phenotype, and 
3182 (53.7%) patients had the HER2−/HR+ phenotype 
(Table 1).
The majority of the patients were Caucasians (81.3%) while geographically, most patients were based in the Midwest (51.2%). The mean age (standard deviation) of patients was 53.6 (12.7) years; this did not differ between patients with and without seizures. The major-ity (79.4%) of the patients were < 65 years of age; per-centages of patients below and above 65 years of age did not differ between patients with and without seizures.
Incidence rates, overall and by phenotype
Of the 7941 patients in the overall cohort, 2207 (27.8%) had at least one seizure, with an incidence rate of 11.83 (95% CI: 11.35, 12.33) per 100 person-years and the occurrence rate of 201.3 (95% CI: 198.05, 204.50) per 100 person-years (Fig. 2 and Table 2).
Among patients with seizures, there were no mean-ingful demographic differences between phenotype sub-groups. Among phenotypes, patients in the HER2−/
HR+ subgroup had the lowest seizure incidence rate of 
10.94 per 100 person-years (95% CI: 10.23, 11.71), while patients with the TNBC phenotype had the highest sei-zure incidence rate of 16.83 per 100 person-years (95% CI: 15.34, 18.46) (Table 2). Incidence rates by risk factors
Overall, BRCA+ patients with diagnosed brain metas-
tases or a history of seizures had higher seizure inci-dence rates than those without the respective risk factors 
(Table 3). Prior use of anticonvulsants did not affect the seizure incidence rate. While the number of patients using PARP inhibitors is too low to draw meaningful con-clusions, the incidence rates trend higher for those using PARP inhibitors versus those that do not use them.
Time to seizure
Cumulative incidence plots showed differences in the time to a seizure between the four phenotypes (p < 0.001, Fig. 3a). At 2 years, the cumulative inci-dence of a seizure was 33.1% for TNBC patients, 30.3% for HER2+/HR- patients, 25.4% for HER2+/HR+ 
patients, and 23.6% for HER2−/HR+ patients. At 8 
years, these rates increased to 46.9, 43.7, 42.5, 39.5% respectively. Competing risks regression showed that overall, patients with the TNBC (HR = 1.35; 95%CI: 
1.21, 1.52; p < 0.001) and HER2+/HR- (HR 
= 1.29; 
95%CI: 1.07, 1.56; p < 0.01) phenotypes had increased risk of a seizure compared to the HER2−/HR+ phenotype (Table 4). For patients with a history of seizures, rates of seizures were higher, but not dif-ferent between the phenotypes (p = 0.687, Fig. 3b). 
At 2 years, the cumulative incidence of a seizure was between 61.0 and 75.4% depending on their pheno-type and at 8 years, it was between 53.4 and 75.4%. For patients without a history of seizures, the cumulative incidence of a seizure was 29.1% for TNBC patients, 27.1% for HER2+/HR- patients, 22.0% for HER2+/
HR+ patients, and 19.6% for HER2−/HR+ patients. 
At 8 years, these rates increased to 43.3, 41.8, 38.9, 36.2% respectively (p < 0.001, Fig. 3c). Competing risks regression showed that in those without a history of seizures, patients with the TNBC phenotype had a significant hazard ratio of 1.40 (95%CI: 1.23, 1.60; p < 0.001) and the HER2+/HR- phenotype had signifi-
cant hazard ratio of 1.38 (95%CI: 1.12, 1.71; p < 0.01) compared to the HER2−/HR+ phenotype (Table 4).
For patients with a history of anticonvulsant use, only HER2+/HR- patients showed an increased risk 
of seizure (HR = 1.45; 95% CI: 1.07, 1.96 l; p < 0.05; 
Fig. 4a). In patients with diagnosed brain metastases, both TNBC (HR = 1.39; 95%CI: 1.09, 1.76; p < 0.01) and 
HER2+/HR- (HR = 1.38; 95%CI: 1.02, 1.88; p < 0.05) 
phenotypes showed an increased risk of seizure (Fig. 4b). There was no statistically significant differ-ence in time to seizure between the phenotypes among patients a history of using PARP inhibitors (data not shown).
"
--------------------------
English	Original Research	NLP Model	Dataset Characteristics	Clinical Application
Yes	No	No	Yes	Yes
--------------------------
2 / 2
We want you to act as an academician. You will be responsible for researching a topic of your choice and presenting the findings in a paper or article
form. Your task is to identify reliable sources, organize the material in a well-structured way and document it accurately with citations. Our first
suggestion request is. We need help writing a systematic review with the research question: „What are the current natural language processing (NLP)
models being used in daily clinical practice?“ 
We will now give you the each article and screen for inclusion or exclusion. 
Please find the respective information and create a table with the following columns:  

I English (Is the article in English language, yes/no)
I Original research (If the study is a: Meta-analysis/Systematic Review/Review/Case Report/Case series/Opinion=yes, if not =no)
I NLP Model (is there a description of a NLP Model, yes/no)
I Dataset characteristics (is there a description of the dataset used, yes/no) 
I Clinical application (Is there a description of a clinical application for the NLP model, yes/no) 
I 
Here is the Text of article No. 1:
"

Discussion
Data pertaining to the risk of seizures among women with advanced or metastatic breast cancer is limited, particularly when considering women who may harbor a mutation in the high risk BRCA1 and BRCA2 breast cancer predisposition genes. This study identified a large cohort of 7941 women with BRCA -associated metastatic breast cancer treated at centers across the United States as represented in a large EHR database and estimated the overall incidence rate of seizures to be 11.83 (95% CI: 11.35,12.33) per 100 patient-years after index diagnosis of metastatic disease.
The group of women with the highest seizure inci-dence rates of 16.83 events (95% CI: 15.34, 18.46) per 100 patient-years were those affected with triple-negative breast cancer. Additional risk groups were women with diagnosed brain metastases (incidence rate = 42.55 [95% 
CI: 28.59, 63.30] per 100 patient-years), and women with a history of seizures (incidence rate 
= 34.76 [95% CI: 
23.24, 52.01] per 100 patient-years.
Overall, patients with brain metastasis or a history of seizures had higher seizure incidence rates, which is con-sistent with clinical impressions and previous studies [15]. TNBC and HER2−/HR+ patients showed a higher 
risk of developing seizures over the course of the study. Patients with these phenotypes were also at higher risk when metastasis was in the brain and if they had a his-tory of anticonvulsant use. Although our study was lim-ited in the sample size available for analyses of PARP inhibitor-treated patients, seizure incidence rates in this patient population appeared to be higher than in patients who were not treated with PARP inhibitors (76.58 per 100 person-years vs 7.20 per 100 person-years).
A notable strength of this study was the use of unstructured NLP fields in addition to the structured 
data (ICD9/10 diagnosis codes) to identify the seizure outcome. In a prior study, we showed how the combi-nation of structured and unstructured data to identify adverse event outcomes is superior to using structured data alone [28].
Although BRCA mutation-positive status was dis-cernable in the EHR data from unstructured NLP fields, a limitation of our study was the incomplete available information related to BRCA1 and BRCA2 status. Specif-ically, 5383 (67.8%) patients did not have details on which gene (BRCA1 versus BRCA2) was implicated. Further-
more, the Optum® EHR database did not provide differ-
entiation on whether the BRCA mutation was a somatic or germline variant. Further, while large, we used a single EHR database for this study. This may introduce biases in terms of types of patients (e.g. the high proportion of Caucasian and Midwestern patients) and the types of treating physicians. The database does not contain infor-mation regarding healthcare access, lifestyle, or socio-economic status, which may also introduce bias into our analyses.
This study provides novel real-world evidence on the incidence rates of seizures affecting a large population of women with metastatic BRCA -associated breast can-cer who received care in clinics across the U.S. The study highlights the importance of understanding patients’ molecular subtypes associated with breast cancer when assessing seizure risk. The seizure incidence rate was 
highest in the subgroup of women with TNBC, and sig-nificantly higher for women with diagnosed brain metas-tases, with a history of seizures/anti-convulsive therapy, as well as those receiving PARP inhibitor therapy. These findings have implications for clinical practice as well as for drug development when considering the benefit-risk of new oncologic therapeutic agents (such as PARP inhibitors studied here) that, once approved, are mainly introduced for treating patients with advanced disease (distant metastases) who have failed several lines of ther-apy. Further work may characterize seizure risk across all stages of BRCA -associated breast cancer.
" 

--------------------------
English	Original research	NLP Model	Dataset characteristics	Clinical application
Yes	No	No	Yes	Yes
--------------------------
We want you to act as an academician. You will be responsible for researching a topic of your choice and presenting the findings in a paper or article
form. Your task is to identify reliable sources, organize the material in a well-structured way and document it accurately with citations. Our first
suggestion request is. We need help writing a systematic review with the research question: „What are the current natural language processing (NLP)
models being used in daily clinical practice?“ 
We will now give you the each article and screen for inclusion or exclusion. 
Please find the respective information and create a table with the following columns:  

I English (Is the article in English language, yes/no)
I Original research (If the study is a: Meta-analysis/Systematic Review/Review/Case Report/Case series/Opinion=yes, if not =no)
I NLP Model (is there a description of a NLP Model, yes/no)
I Dataset characteristics (is there a description of the dataset used, yes/no) 
I Clinical application (Is there a description of a clinical application for the NLP model, yes/no) 
I 
Here is the Text of article No. 3:
"
Introduction
Undisclosed  allergic  patient  reactions  are  a  major  risk  when  undertaking  surgeries  in  hospitals  [1].  Structured  data   elements   containing   critical   information   about   patient allergies (e.g., anesthetics, drugs, contrast media, food, and environmental) in the electronic health record (EHR) may not be updated or complete, and may also be prone  to  inaccuracies  increasing  clinical  risk  [2, 3].  Fur-thermore, manual searching for and identification of clin-ical information in the patient “narrative” is hampered by a  lack  of  robust  search  engines  in  todays’  EHR  systems  [4]. And, performing manual search for and identification of  clinical  information  in  the  patient  narrative  is  infeasi-ble as it contains voluminous, unstructured, and complex data.Although  studies  show  clinical  natural  language  pro-cessing  (NLP)  may  successfully  be  used  to  harvest  infor-mation  and  knowledge  from  EHRs  to  support  clinical  decision  support  systems  (CDSS)  at  the  point  of  care,  such systems are generally still underutilized [5–9]. Clini-cal  records  display  a  range  of  different  styles  and  gram-matical   structures,   and   achieving   high   performance   requires  expert  domain  knowledge  for  quality  assurance  of dictionary contents and extracted data [10, 11]. A more recent  phenomenon  is  the  implementation  of  machine  learning-based  NLP-driven  systems.  Automatic  learn-ing  of  complex  clinical  language  structures  have,  how-ever, also proven difficult [12]. Most of the systems of this type  that  have  reached  clinical  utility  in  healthcare  have  used  supervised  machine  learning  which  demand  expert  labeling  of  relatively  huge  amounts  of  data  associated  with high costs [13]. Compared to rule-based approaches which  are  still  dominant,  there  are  also  challenges  with  interpretability,  and  the  difficulty  of  correcting  specific  errors reported by end users (rule-based systems can eas-ily modify rules to correct such errors) [9].This  backdrop  was  conducive  to  us  developing  the  presently evaluated CDSS named Information System for Clinical Concept-based Search (ICCS). The CDSS, devel-oped in a Norwegian hospital trust, incorporates a novel algorithm-based  approach  for  text  mining  of  the  patient  narrative  for  identifying  and  classifying  patient  allergies  (to  automatically  flag/alarm  when  patient  allergies  are  serious  and  requires  further  attention  from  physicians).  Our  approach  is  novel  in  that  it  employs  unsupervised  machine  learning  algorithms  to  analyze  large  corpora  of  clinical  narratives  to  automatically  generate  a  clinical  language  model  comprising  words  and  phrases  of  which  meanings  and  relative  meanings  are  also  learnt  [14].  As  such,  issues  related  to  misspellings,  compound  words,  and lexical variants are also greatly diminished. The CDSS furthermore   combines   unsupervised   and   supervised   algorithms  to  semi-automate  and  simplify  the  building  of clinical vocabulary, which to a large degree eliminates the annotation efforts (of the clinical narrative) necessary for the training of supervised algorithms [11, 14]. Finally, the system implements a precision layer of deterministic rules  for  fine-grained  control.  Besides  allowing  us  to  tag  narrative  text  with  similar  accuracy  as  traditional  expert  systems,  this  layer  also  helps  with  interpretability  and  to  correct errors reported by end users [14].In a previous study [14], we performed empirical exper-iments  on  a  real-world  hospital  derived  clinical  dataset  to  test  the  performance  of  the  system  in  identifying  and  classifying  patient  allergies  against  a  manually  curated  gold standard list of patient allergies. Based on the prom-ising  system  performance  (recall  92.6%,  precision  88.8%,  F-measure  90.7%),  the  CDSS  was  implemented,  tested,  and  evaluated  over  a  period  of  four  months  in  a  routine  clinical  setting  in  an  anesthesia  and  intensive  care  unit  (ICU) in the hospital trust. In the present study, we sum-marize  the  findings  of  the  system  evaluation  specific  to  the  system’s  early  implementation  stage.  Our  objectives  were  to  assess  users’  perceptions  towards  the  imple-mented CDSS, and to examine user interactions with the system  and  possible  relationships  between  perceptions  and use. Evaluation of system adoption and use was per-formed  by  applying  the  Unified  Theory  of  Acceptance  and  Use  of  Technology  (UTAUT)  as  a  theoretical  lens  for  the  study  [15–17].  UTAUT  is  a  well-tested  theoreti-cal model, which has proven to be relevant for use in the healthcare context and for a diversity of technologies [16, 17].
 
 
CDSSs and NLP in healthcare
CDSSs  are  systems  that  integrate  and  present  patient-specific  clinical  information  to  healthcare  professionals  in a consistent manner, and they are designed to enhance patient  care  by  providing  context-relevant  patient  data  and  knowledge  to  aid  in  complex  decision  making  [18, 19]. Attempts at implementing CDSSs in healthcare have been  a  story  of  mixed  success  [20–23].  However,  such  systems  have  been  successfully  implemented  in  differ-ent clinical settings and have been shown to reduce costs [20],  improve  quality  of  practice  and  patient  safety  [24]. Key issues for successful CDSS are correct and meaning-ful  information,  conceptual  simplicity,  integration  into  clinical  workflow,  and  speed  and  ease  of  access  [21, 25–29]. A principal aspect of such systems pertains to auton-omy,  which  for  system  use  and  acceptance  specifically  refers  to  whether  users  are  forced  to  accept  the  CDSS  suggestion, whether they can easily ignore it, or whether it takes considerable effort to override the advice [24, 25, 28, 30, 31].Rule-based  NLP  systems,  often  denoted  expert  sys-tems,  are  the  oldest  and  still  most  commonly  used  [9].
 
Machine  learning-based  systems  for  clinical  NLP  are  a  more  recent  phenomenon,  with  classification  being  a  primary focus [32, 33]. Although many studies on super-vised  machine  learning  methods  for  clinical  NLP  exist  (e.g., for extraction of clinical concepts), most of them are limited  to  experimental  laboratory  settings  [34].  Exam-ples  of  such  systems  being  actively  used  by  physicians  for  decision  support  in  clinical  settings  are  not  so  many  (e.g., Lancet, TLINK, TIMEX3, and CTAKES being some notable  exceptions),  and  relatively  few  studies  focusing  on  empirical  system  evaluations  have  been  published  [8, 9, 35].  Finally,  there  is  the  trend  of  orchestrating  differ-ent methods (e.g., unsupervised and supervised machine learning)  for  increased  NLP  performance  and  efficiency  [12, 13, 32, 36–40].
 
Conceptualizing UTAUT to system specific phenomenon and context
Black  et  al.  [41]  showed  that  there  is  a  gap  between  the  postulated   and   empirically   demonstrated   benefits   of   eHealth   technologies.   Since   then,   several   technology   acceptance   frameworks   originating   from   theoretical   insights  used  in  psychology,  sociology,  and  information  systems  have  been  utilized  to  examine  the  individual  acceptance  and  use  of  technology  in  healthcare  settings  [42].  While  the  technology  acceptance  model  (TAM)  is  the  most  cited  adoption  model  [16, 43–47],  the  UTAUT  model integrates all constructs from previous models and is considered the most sensitive model for explaining var-iance in technology acceptance [16–18, 48].The original UTAUT (see Fig. 1) identifies four princi-pal  constructs  that  directly  or  indirectly  determine  user  acceptance and usage behavior: performance expectancy, effort  expectancy,  social  influence,  and  facilitating  con-ditions  [15].  Performance  expectancy  is  defined  as  the  extent to which a user believes that using the system will increase job performance. Effort expectancy is explained as  the  degree  of  ease  associated  with  using  the  system.  Social  influence  is  the  extent  to  which  a  user  perceives  that  important  others  believe  the  system  should  be  used  [15, 16]. These three constructs directly affect the behav-ioral intention to use the system. The last construct, facil-itating  conditions,  is  described  as  the  degree  to  which  a  user  believes  that  an  organizational  and  technical  infra-structure to support the use of the system exists [15, 16]. Facilitating conditions together with behavioral intention again  act  as  direct  determinants  of  system  use,  moder-ated  by  the  four  contingencies  gender,  age,  experience,  and voluntariness [15].UTAUT’s  application  to  the  areas  of  NLP,  artificial  intelligence,  and  CDSS  acceptance  research  is  limited  [18, 46, 49]. Leveraging a general theory such as UTAUT involves  tailoring  it  to  the  specific  system  and  organiza-tional  context  to  make  it  practically  useful  [16].  To  our  knowledge,  neither  the  phenomenon  of  artificial  intelli-gence  NLP-driven  CDSS,  nor  the  specific  context  of  an  anesthesia  and  ICU  department,  has  yet  been  observed  through  the  UTAUT  lens  [17].  The  research  is  therefore  in part explorative in nature and employs an adaption of the  original  UTAUT  with  all  its  constructs  and  modera-tors  (except  voluntariness)  as  a  theoretical  lens  to  evalu-ate  CDSS  adoption  and  use.  In  UTAUT,  voluntariness  moderates only the effect of social influence on intention [15].  Given  that  system  use  is  voluntary  (not  mandated)  for all of the doctors and nurses in our context, the mod-eration by voluntariness proposed in UTAUT will not be present as a dependent contingency, and is therefore not considered.
 
The case of ICCS: a CDSS for clinical concept‑based searching
Clinical setting: identification of patient allergies
Specialized  doctors  and  nurses  in  a  hospital,  anesthe-tists and anesthetic nurses, are trained to administer and manage  anesthesia  during  surgical  procedures.  While  anesthetists  and  anesthetic  nurses  diagnose  and  treat  medical  problems  that  may  arise  during  and  immedi-ately  after  surgery,  they  also  evaluate  the  patient’s  medi-cal condition prior to surgery. As part of the preoperative evaluation,  it  is  vital  to  know  as  much  as  possible  about  patients’  medical  history,  lifestyle,  and  medications.  Par-ticularly important information includes reactions to pre-vious  anesthetics,  drugs,  and  any  other  known  allergies.  For instance, adverse drug reactions (ADRs) perceived as a  type  of  allergic  reaction  occur  in  10–15%  of  hospital-ized patients worldwide [50], and significant risks, costs, and increased hospital stays are associated with unknown ADRs [51]. While not taking part in preoperative or sur-gery  procedures,  intensive  care  unit  (ICU)  nurses  and  doctors  share  many  of  the  same  challenges  as  the  anes-thetists and anesthetic nurses.Patient  allergies  are  routinely  and  continuously  docu-mented  in  the  patient  narrative  as  they  are  identified  by  health  professionals.  However,  as  described  previ-ously,  there  are  challenges  pertaining  to  missing  critical  information  as  structured  data  as  well  as  lack  of  robust  search  engines  in  today’s  EHR  systems.  A  single  elec-tronic  health  record  in  the  general  hospital  we  study  may  comprise  anywhere  from  hundreds  to  thousands  of  documents.  Thus,  a  thorough  examination  of  patient  narratives  may  be  left  inconsistent  and  incomplete  by  busy  physicians  who  often  have  a  multitude  of  compet-ing  work  tasks.  While  traditional  expert  systems  and  machine-learning-based NLP-driven systems have shown promise  in  retrieving  clinical  data  from  the  narrative,  both approaches demand the heavy involvement of tech-nical  and  clinical  domain  experts  for  the  manual  updat-ing  of  controlled  clinical  vocabularies  or  the  annotation  of medical concepts in the narrative [10, 11, 52, 53].
"
--------------------------
I English	Original research	NLP Model	Dataset characteristics	Clinical application
Yes	Yes	Yes	No	Yes
--------------------------

We want you to act as an academician. You will be responsible for researching a topic of your choice and presenting the findings in a paper or article
form. Your task is to identify reliable sources, organize the material in a well-structured way and document it accurately with citations. Our first
suggestion request is. We need help writing a systematic review with the research question: „What are the current natural language processing (NLP)
models being used in daily clinical practice?“ 
We will now give you the each article and screen for inclusion or exclusion. 
Please find the respective information and create a table with the following columns:  

I English (Is the article in English language, yes/no)
I Original research (If the study is a: Meta-analysis/Systematic Review/Review/Case Report/Case series/Opinion=yes, if not =no)
I NLP Model (is there a description of a NLP Model, yes/no)
I Dataset characteristics (is there a description of the dataset used, yes/no) 
I Clinical application (Is there a description of a clinical application for the NLP model, yes/no) 
I 
Here is the Text of article No. 3:
"
Developing and implementing the system
Taken  together,  the  possibilities  and  limitations  outlined  in  the  previous  sections  guided  our  approach  to  devel-oping  and  implementing  a  NLP-driven  CDSS  for  iden-tifying  and  classifying  clinical  concepts  such  as  patient  allergies.  Clinical  concept  searching  represents  an  auto-mated  information  retrieval  method  adopted  to  search  unstructured text (i.e., the narrative) for information that is conceptually similar to that provided in a search query [54].  Concept-based  search  systems  differ  from  keyword  search systems in that they try to determine what a user means.  Concept-based  search  systems  incorporating  a  high  degree  of  precision,  most  of  the  time  returns  hits  on  documents  that  are  ‘about’  the  subject/theme  that  is  being explored, even if the words in the document do not precisely match the query [54]. Although ICCS has been developed  for  universal  clinical  concept  search,  only  the  clinical  concept  of  allergy  was  included  during  the  four  months  of  testing  the  system.  Including  synonym  words  and  phrases,  the  clinical  concept  of  allergy  effectively  includes almost 7000 relevant words and phrases.While developing the system, we specifically aimed for reducing dependence on clinical resources. In brevity, by using  unsupervised  machine  learning  algorithms,  large  corpora of clinical narratives are text mined and analyzed to automatically build a clinical language model contain-ing  words  and  phrases  of  which  meanings  and  relative  meanings are also learnt. By exploiting the weighted asso-ciative  power  (i.e.,  inferring  the  semantics  of  the  words  based  on  their  distribution)  of  related  clinical  terms  and  phrases,  we  aimed  to  achieve  somewhat  the  same  effect  as  we  would  by  using  a  custom-built  controlled  vocabu-lary  of  allergy-related  words,  but  with  much  less  work  (i.e.,  not  involving  human  intervention)  [11, 14].  ICCS  also   implements   rule-based   algorithms,   and   a   semi-automatic annotation scheme for efficient and interactive machine learning, which to a great degree eliminates the substantial  annotation  efforts  (of  the  clinical  narrative)  commonly  associated  with  the  training  of  supervised  algorithms  [14].  At  runtime,  the  system  combines  unsu-pervised  and  supervised  machine  learning  algorithms  to  guide the clinical language model towards the concept of allergy,  and  rule-based  algorithms  to  precisely  filter  the  patient  narrative  and  to  present  physicians  with  concept  relevant information.Because  system  speed  is  essential  for  busy  clinicians  [55], much time was spent on optimizing the time taken to  use  the  CDSS.  For  example,  the  results  of  the  patient data retrieval and analysis should be presented to the cli-nicians  effectively  in  seconds  to  support  real-time  deci-sions  [56].  Finally,  retrieving  and  analyzing  a  patient  health   record   containing   about   400   documents   took   about 10–15 s. A doctor or a nurse manually reading and searching  through  the  same  amount  of  documents  for  specific  information  would  generally  spend  hours  com-pleting the task.Furthermore,  in  designing  the  user  interface,  empha-sis  was  put  on  user  feedback  concerning  ease  of  use  and  simplicity  [55],  with  main  functionality  being  lim-ited  to:  login  and  logout;  incremental  drop-down  list  patient  search;  a  tree  structure  for  traversing  (concept  relevant) narrative documents, laboratory tests, and criti-cal  information;  a  document  module  where  concept  rel-evant phrases are contextually marked with color-coding according  to  classification  (e.g.,  allergy  severity);  a  criti-cal information module that flags concept-related critical information (e.g., drug allergies) with color-coding; a lab-oratory tests module that display all past concept-related laboratory results and flags those results that fall outside of   the   reference   range   (e.g.,   abnormal   allergy-related   tests);  and  a  module  for  visualizing  and  classifying  the  concept  relevant  data  (e.g.,  allergy  types  and  severity)  as  nested  rectangles  with  different  colors,  sizes,  and  scores  in  a  Treemap  structure.  Applied  to  the  clinical  concept  of  allergy  for  example,  nested  rectangles  reflect  allergy  type, while colors, area sizes, and scores indicate severity. A  larger  area  size/red  color  reflects  severe  allergy,  while  a  smaller  area  size/amber  or  green  colors  indicate  a  less  severe  allergy.  See  Fig. 2  for  screenshots  of  two  of  the  main  CDSS  user  interfaces  (the  document  module  and  the  module  for  visualizing  and  classifying  the  concept  relevant data).
 
System architecture and dataset
The   CDSS   architecture   includes   steps   for   EHR   data   extraction and conversion, natural language pre-process-ing,  building  of  probabilistic  machine  learning  models,  and finally algorithmic processing including 35 determin-istic  rules  used  to  highlight  concept-related  information  presented by ICCS. The system client is developed in C# and was tested on PCs and tablets during the evaluation period.  Further  details  on  the  system  architecture  are  covered  elsewhere  [14],  and  will  not  be  presented  again  in this paper that has more of an empirical focus.ICCS   uses   data   obtained   from   the   hospital   trust’s   enterprise-wide  integrated  EHR  system.  The  narrative  part of the EHR system contains a copy of all the clinical documents  for  hospitalized  patients  admitted  to  either  somatic,  psychiatric  or  radiology  departments.  Since  the  system’s inception in 1992, 62,338,499 clinical documents (at  the  time  of  writing),  have  been  stored  in  the  system  across  3756  different  document  types.  Common  docu-ment  types  include  (but  are  not  restricted  to)  hospital  admission and discharge summaries, progress notes, out-patient  clinical  notes,  medication  prescription  records,  radiology reports, laboratory data reports, surgery notes, anesthesia  and  intensive  care  journals,  physician  refer-rals, and a range of different specialized forms containing structured data and/or unstructured information.
" 

--------------------------
English	Original Research	NLP Model	Dataset Characteristics	Clinical Application
Yes	No	Yes	Yes	Yes
--------------------------

We want you to act as an academician. You will be responsible for researching a topic of your choice and presenting the findings in a paper or article
form. Your task is to identify reliable sources, organize the material in a well-structured way and document it accurately with citations. Our first
suggestion request is. We need help writing a systematic review with the research question: „What are the current natural language processing (NLP)
models being used in daily clinical practice?“ 
We will now give you the each article and screen for inclusion or exclusion. 
Please find the respective information and create a table with the following columns:  

I English (Is the article in English language, yes/no)
I Original research (If the study is a: Meta-analysis/Systematic Review/Review/Case Report/Case series/Opinion=yes, if not =no)
I NLP Model (is there a description of a NLP Model, yes/no)
I Dataset characteristics (is there a description of the dataset used, yes/no) 
I Clinical application (Is there a description of a clinical application for the NLP model, yes/no) 
I 
Here is the Text of article No. 3:
"
Method
Study design and sample
The user groups in this study are the doctors and nurses in  the  Anesthesia  and  ICU  department  in  a  Norwegian  hospital  trust,  whom  during  four  months  (between  May  1st  2017  and  August  31st  2017)  used  ICCS  for  identify-ing and classifying patient allergies. Necessary approvals from the relevant national committees on ethics and data protection were obtained.Several   recent   healthcare   IT   reviews   recommend   methodological pluralism to study complex healthcare IT to make it more relevant and impactful [57–59]. We used a  convergent  mixed  methods  study  design  employing  qualitative  and  quantitative  methods  in  parallel  [57, 60, 61]  to  evaluate  system  adoption.  Survey  research  based  on  small  sample  sizes  (as  in  this  study),  may  be  aug-mented with other measures to help establish the validity of the results [62]. See Table 1 for a detailed overview of how we used each of the methods, the rationale for using them,  their  requirements,  and  how  they  complement  each other. We used four forms of qualitative research—ethnographic   observations,   user   logbooks,   review   of   documents,  and  interviews.  The  first  three  forms  were  conducted  to  obtain  an  understanding  of  doctors  and  nurses everyday work situation, work practices, and per-spective (emic view) [57, 63, 64].
 
Interview guide and questionnaire development
The  structure  and  the  formulation  of  questions  both  in  the interview guide and the questionnaire were informed by  the  UTAUT  model  and  a  literature  review  of  sali-ent  factors,  including  health  professionals’  acceptance,  related to implementing and using CDSSs. The literature review  factors  were  classified  under  the  different  con-structs  of  the  UTAUT  model:  performance  expectancy,  effort  expectancy,  social  influence,  and  facilitating  con-ditions.  All  questions  in  the  questionnaire,  except  those  aimed  at  collecting  sociodemographic  information,  used  five-point   Likert   scales   with   responses   ranging   from   ‘‘Strongly disagree’’ (1) to “Strongly agree” (5). The ques-tionnaire  was  supplemented  with  an  open-ended  ques-tion to allow free expression of ideas or perceptions. The draft  questionnaire  and  the  interview  guide  were  sepa-rately reviewed and piloted by a doctor and nurse expert user  to  establish  content  validity.  Based  on  the  received  feedback, the questionnaire and the interview guide were updated.
 
Data collection, analysis, and measurement
During   the   data   analysis,   data   from   the   interviews,   document  review,  and  the  ethnographic  observations  helped  us  to  better  understand  and  interpret  the  feed-back  given  by  the  doctors  and  nurses  in  the  survey,  and  vice  versa  [59].  Taken  together,  our  concurrent  qualita-tive  and  quantitative  analyses  served  as  complementary  approaches  [60]  for  developing  a  more  complete  pic-ture  of  the  users’  perceptions  towards  the  implemented  system.The  interviews  were  transcribed  verbatim,  and  the  analysis of the interview data was manually undertaken following  the  four  stages  recommended  for  qualitative  data  analysis  [63, 65]:  theme  identification  (according  to  constructs  in  the  UTAUT  model  and  the  classified  literature  study  themes);  coding  data  to  themes;  data  displays and interpretation of themes and displays; and drawing   conclusions.   Two   researchers   with   clinical   backgrounds  independently  coded  all  interviews  into  relevant  themes  that  were  later  discussed  to  achieve  consensus.  NVivo  was  used  to  support  the  analysis  of  the qualitative data; that is to organize, code, and trans-late  the  data  into  the  results.  Finally,  interview  data  analysis  was  supplemented  by  written  user  feedback  recorded  in  logbooks  that  were  distributed  to  all  com-puter sites and available to all users.After three months of system use, a survey was admin-istered  to  a  sample  of  8  doctors  and  44  nurses  drawn  from a random selection of 20 doctors and 100 nurses in the  Anesthesia  and  ICU  department  who  had  received  training  in  how  to  use  the  system.  The  responses  to  the  survey were divided into two groups for analysis based on frequency of system use and clinical setting: the frequent users who spent working hours in the anesthesiology out-patients’ clinic (group A), and the participants only work-ing in surgery or in the intensive care unit who generally used  the  system  less  (group  B).  To  calculate  mean  com-posite  construct  scores  (provided  in  Table 3),  responses  to each construct’s items in the questionnaire were sum-marized and divided by the number of items. While cases were  removed  from  analysis  when  more  than  one  scale  item  was  left  unanswered,  the  mean  score  for  the  other  completed  items  was  allowed  when  only  one  construct  item was missing. The sample population and the data in the  log  files  were  analyzed  and  described  using  descrip-tive  and  inferential  statistics  in  SPSS  Statistics  23  as  appropriate.  Results  were  summarized  in  tabulated  and  graphical  descriptions.  Cronbach’s  alpha  was  employed  to evaluate the reliability of the construct measurements. Chi-square,  Fisher  exact  test,  Mann–Whitney,  Kruskal–Wallis,  and  Spearman  correlation  tests  were  performed  as  appropriate  to  detect  possible  relationships  between  observed  and  latent  variables  respectively.  All  statistics  were conducted using a two-sided test and a significance level  of  0.01  (strongly  significant  relationship)  and  0.05  (significant  relationship).  Due  to  the  exploratory  nature  of  our  analysis,  post  hoc  procedures  such  as  Bonferroni  corrections  were  not  applied  on  non-parametric  testing  results to minimize Type II error inflation [66].
"
--------------------------
I English (Is the article in English language, yes/no) | I Original research (If the study is a: Meta-analysis/Systematic Review/Review/Case Report/Case series/Opinion=yes, if not =no) | I NLP Model (is there a description of a NLP Model, no) | I Dataset characteristics (is there a description of the dataset used, no) | I Clinical application (Is there a description of a clinical application for the NLP model, no)

Yes | Yes | No | No | No
--------------------------

We want you to act as an academician. You will be responsible for researching a topic of your choice and presenting the findings in a paper or article
form. Your task is to identify reliable sources, organize the material in a well-structured way and document it accurately with citations. Our first
suggestion request is. We need help writing a systematic review with the research question: „What are the current natural language processing (NLP)
models being used in daily clinical practice?“ 
We will now give you the each article and screen for inclusion or exclusion. 
Please find the respective information and create a table with the following columns:  

I English (Is the article in English language, yes/no)
I Original research (If the study is a: Meta-analysis/Systematic Review/Review/Case Report/Case series/Opinion=yes, if not =no)
I NLP Model (is there a description of a NLP Model, yes/no)
I Dataset characteristics (is there a description of the dataset used, yes/no) 
I Clinical application (Is there a description of a clinical application for the NLP model, yes/no) 
I 
Here is the Text of article No. 3:
"
Results
Respondents’ characteristicsThe  sample  group  included  8  (15%)  doctors  and  44  (85%) nurses out of a total study population of about 250 doctors  and  nurses  in  the  Anesthesia  and  ICU  depart-ment.  The  response  rate  was  100%  among  the  sample  group. 44% of the respondents were male, and 56% were female.  Most  of  the  respondents  (40%)  were  in  the  age  group  from  40  to  50  years,  and  48%  of  the  respondents  had more than 20 years of experience working in the hos-pital. Characteristics of the respondents’ age and experi-ence are shown in Table 2. All respondents had received training  in  the  use  of  ICCS,  and  had  used  the  system  at  least once.
Construct measures
Table 3 summarizes the construct measures for the total number of users (N = 52), and the two subgroups.Almost all of the respondents (98%) had a positive atti-tude towards the system in general, and intended to use the system in the next months provided its availability. Judging by the constructs mean scores, group A was gen-erally more favorably inclined to the system than group B. This is especially true for the construct facilitating conditions when observing the two groups’ mean scores (4.30 ± 0.41 vs. 3.70 ± 0.57).Mean perceived usefulness or performance expec-tancy was 4.58 ± 0.37. All of the respondents experi-enced the system as useful. 96.2% of the respondents reported that the system provided correct and mean-ingful information. It should be noted, however, that while not perceived as a disadvantage by most of the respondents (59.6%), noise, or false identification of allergies by the CDSS, was perceived as a disadvantage by 11.5%. 96.2% of the respondents recognized sys-tem speed as a positive factor. More specifically, 90.4% reported increased productivity by using the CDSS, caused by having to use less time on manually search-ing the patient narrative for allergies. However, even more important than the productivity gains reported by the users, was the system’s contribution to increas-ing treatment quality and patient safety (reported by 98.1% of the users) caused by the increased number of patient allergies detected.Mean effort expectancy score or perceived ease of use was 4.76 ± 0.38. Generally, the doctors and nurses were favorably disposed towards the system’s ease of use. All of them responded with a positive sentiment when asked about the system’s ease of use, 98.1% of the users experienced the interaction with the system as intuitive and clear, and 92% responded that the system was easy to learn.The system achieved a mean score of 4.13 ± 0.70 for the social influence construct. Differences in opinion especially existed about whether or not the hospital had supported use of the system. While 45.2% agreed or somewhat agreed positively, 55.8% responded indif-ferently. Contrasting this, however, 86.6% of the users experienced leadership as helpful or positive towards usage of the system (with only 2% being negative). Of all the constructs, facilitating conditions reflected the most negative mean score at 3.81 ± 0.59. 26.9% of the users replied that they did not have enough resources to use the system, 28.9% found the system to be una-vailable when needed during their workflow, and 40.4% reported that the system was not available all of the places where it was needed in the hospital.As for the last construct, behavioral intention to use the system, a mean score of 4.78 ± 0.46 was achieved. Generally, the results of the three items that made up the construct corresponded well with only small variations. Cronbach’s alpha tests showed the questionnaire to reach acceptable reliability, α = 0.82 (total score). An examina-tion of the loading items suggested that they adequately represented the conceptual underpinnings of the con-structs for the whole sample group in our context [67, 68].
Actual system useAt the end of the four months test period, the CDSS con-tained a copy of 5,553,953 clinical documents belong-ing to 31,841 emergency or elective patients admitted (including future planned admissions) to the Anesthesia and ICU department in the hospital. These were patients admitted or planned for either anesthesia screening, surgery, or intensive care. The system log files indicated that 81 users had used the system 728 times during the test period to access 2740 patient documents. 19 of the users had used the system more than 10 times during the test period, while 10 of the users had used it more than 20 times. The user who had logged into the system most frequently during the test period had used it 80 times to access 34 patients’ 177 different documents, while the user with the highest number of accessed documents (266), had logged into the system 35 times accessing 30 different patients. With a few exceptions, the doctors and nurses in group A used the CDSS more frequently than group Main et al. [22], referring to Ohmann et al. [69], highlighted that CDSS satisfaction is a complex interplay between both system-dependent and system-independ-ent factors. This is shown in the characteristics of actual system use are shown in Table 4. System robustness is important, because lack of it is one of the most impor-tant reasons in the literature for not using a CDSS [21, 25]. Except during monthly routine emergency genera-tor tests in the hospital, no downtime of the system was reported.

 
Correlations between the constructs
Table 5 shows the correlations between the constructs.Statistically significant correlations existed between intention to continue using the system and performance expectancy (perceived usefulness) (p < 0.01), effort expec-tancy (perceived ease of use) (p < 0.01), social influence (p< 0.05), and system use (p< 0.01). The correlation with the construct facilitating conditions was not significant. System use was moreover significantly correlated with performance expectancy (perceived usefulness) (p < 0.01), and effort expectancy (perceived ease of use) (p < 0.01). The correlations with the constructs social influence and facilitating conditions were not significant. The scores in the constructs were not related to gender, age, or expe-rience. However, Mann–Whitney tests indicated that workplace (group A versus group B) was significantly (medium to large effect) related to the scores in the construct facilitating conditions (U = 81.5, Z =− 3.23, p < 0.05, r =−0.45), with (large effect) scores in the con-struct system use (U = 28, Z = -4.65, p < 0.01, r =− 0.64), as well as somewhat (small effect) with scores in the con-struct behavioral intention to use the system (U = 154, Z =− 2.1, p < 0.05, r =−0.29). Moreover, profession was significantly related (small to medium effect) to the scores in the construct facilitating conditions (U = 80.0, Z =− 2.09, p < 0.05, r =− 0.29).
Interviews and observations: summary of findingsWhile system speed and ease of use were highlighted, improved quality of practice and patient safety because of increased patient allergy detection were pointed to as the most significant system benefits. Two of the respondents screening patients in the anesthesiology out-patients’ clinic confessed that they initially had used the system only on patients that they knew had confirmed aller-gies. However, after having experienced that the system detected additional severe patient allergies that they were not aware of, they started to use the system on all their patients.As many patient encounters are unplanned or urgent, allergy relevant information may not be readily available, or there may not be time for the doctors and nurses to comprehensively examine the patient’s health record for information on patient allergies. The system’s fast response meant that when competing work tasks com-promised a thorough examination of the patient nar-rative, they could now leave the exercise to the system, and have answers in seconds. It was also pointed out that when interacting with comatose, elderly or sick patients, and refugees/patients of foreign origin, the system could help to confirm patient allergies.While the system was easily available at point of care for all of the doctors and nurses in group A, system avail-ability for group B was limited with the system being available at only three workstations and two tablets. In the intensive care unit, doctors, and especially nurses, found it challenging to use the system due to lack of workstations with the system installed. One of the offices in the unit where the system was available was regularly occupied by doctors, making it difficult for nurses or other doctors to get space and time to use the system. The informants generally perceived system use and adoption as being contingent upon system diffusion and integra-tion into clinical workflow. Installation at all the available workstations in the intensive care unit and the surgery area, including workstations in the operation theaters, was emphasized as a pre-requisite to this end. Because of the system’s potential positive effects on clinical work-flow, quality improvement, and patient safety in general, they further ideally envisioned hospital-wide system access at all workstations. Securing access to the system in the emergency departments should also be a prior-ity, as the admission notes documented there serve as an important source of information for health professionals throughout patients’ entire hospital stays. A related point here is also that many of the informants emphasized inte-gration of ICCS into the hospital’s enterprise EHR sys-tem, for ease of system access and stronger integration into existing clinical documentation and workflow.For the majority of the informants, alarm fatigue caused by repetitive, peripheral, or erroneous allergy information presented by the system was not an issue. However, one of the nurses expressed dissatisfaction with ineffective information causing alarm fatigue, while another nurse cautioned against it. They generally did not like ineffective alarms when they were intensively occu-pied during consultations and had little time to use the system. None of the respondents, however, expressed such emotions during the later interview rounds, even when directly confronted. Because the system design allowed them to easily verify the data transformations and the output taking place through the open processing pipeline, they had come to trust the system through their own verifications.
"
--------------------------
I English | Original research | NLP Model | Dataset characteristics | Clinical application

Yes | No | No | No | No
--------------------------

We want you to act as an academician. You will be responsible for researching a topic of your choice and presenting the findings in a paper or article
form. Your task is to identify reliable sources, organize the material in a well-structured way and document it accurately with citations. Our first
suggestion request is. We need help writing a systematic review with the research question: „What are the current natural language processing (NLP)
models being used in daily clinical practice?“ 
We will now give you the each article and screen for inclusion or exclusion. 
Please find the respective information and create a table with the following columns:  

I English (Is the article in English language, yes/no)
I Original research (If the study is a: Meta-analysis/Systematic Review/Review/Case Report/Case series/Opinion=yes, if not =no)
I NLP Model (is there a description of a NLP Model, yes/no)
I Dataset characteristics (is there a description of the dataset used, yes/no) 
I Clinical application (Is there a description of a clinical application for the NLP model, yes/no) 
I 
Here is the Text of article No. 3:
"
Discussion
Implications for further research and practiceWhile the results of the study are contributing to health-care IT, NLP, CDSS, and UTAUT research, they are also helpful for formulating recommendations towards system improvements and further implementation initiatives. Primarily, they clarify that there is a need for greater sys-tem diffusion or saturation, including closer integration into the existing EHR system [21, 23, 25, 26]. While con-siderable efforts were spent on optimizing the system for precise concept-based searching, the survey results indi-cated that noise, or false identification of allergies by the CDSS, was perceived as a disadvantage by a small num-ber of the users. Prevention of alert fatigue should be an important aspect of the design of CDSSs, as several stud-ies report CDSS alerts are often ignored with high over-ride rates ranging between 49 and 96% [70]. Fundamental in this respect, is that the trigger level for CDSS alerts must be set to the appropriate sensitivity [71]. Pons et al. [8], referring to Percha et al. [72], report on a radiology system with extremely high performance (99% correctly classified cases) explained by the consistent use of stand-ardized terminology in describing breast tissue compo-sition. However, allergies are heterogeneous concerning both their underlying pathophysiology and their clinical manifestations (ranging from mild rashes to life-threat-ening anaphylaxis) [26]. Even though the system is quite precise at detecting and classifying the clinical concept of allergy with a measured recall score of 92.6% and preci-sion at 88.8% [14], we believe the results reflect that there is room for further improvements especially related to filtering out peripheral and/or repetitive patient allergy information to reduce the quantity of alarms. System tuning to increase performance may similarly, to varying degrees, turn out be necessary in future expansions of the system to include more clinical concepts.From the outset of developing the CDSS, our philoso-phy was to deliver only “lightweight” clinical decision support. While on one side the results indicated that most of the respondents did not perceive that the system tried to replace them as clinicians, on the other side most of them also responded that the system helped them to make correct decisions. Determining a balance between the sensitivity and the specificity of the trigger level for CDSS alerts is crucial. Limiting the quantity of the reminders could be considered to improve the specificity at the cost of the sensitivity [73]. As such, further filtering of patient allergy information, as mentioned in the previ-ous paragraph, may also introduce a risk. The analysis of the interview data suggested that, although warned about system inadequacies, some of the users may already have started to rely too much on the system for allergy detec-tion [74, 75]. While emergency situations may defend such use, we generally believe that ICCS use should not substitute EHR system narrative reading and searching processes as long as the system’s recall of allergies cannot be guaranteed.While traditional expert systems may experience per-formance issues if words or phrases that appear in the narrative text are not accounted for in dictionary sources (e.g., due to misspellings, compound words and lexi-cal variants) [76], machine learning-based clinical NLP systems have been denounced for depending heav-ily on domain expert-driven annotations. Systems that use NLP-techniques as part of their repertoire need to address such shortcomings for acceptance in health-care institutions and among its clinical users. More specifically, machine learning NLP-driven CDSSs have to deliver in terms of both performance, efficiency, and interpretability [8, 9]. By implementing high performance unsupervised learning of word embeddings, our method is able to cover commonly misspelled words, abbrevia-tions, and acronyms [14, 42].The CDSS we have developed leverages semi-super-vised learning for simplified, interactive, and accelerated user-based (e.g., clinical domain experts) clinical concept building and automatic annotation [14]. This approach is more efficient than traditional machine learning approaches, because the unsupervised method to build clinical vocabulary needs limited support from techni-cal and clinical domain experts [14]. Once implemented with clinical concepts to search for, the system is to a large degree self-learning and self-maintaining, because the language model has the potential capacity of being automatically updated with new knowledge as the clini-cal language changes and evolves. Thus, the longstanding problem of dependency on domain experts for develop-ing and maintaining specialized clinical dictionaries used for clinical concept tagging is to a large degree elimi-nated. Further, augmenting the machine learning results with a layer of deterministic rules enables us to leverage the benefits of a traditional expert system, such as fine-grained control of text tagging, easy modifications of rules to correct specific user reported errors, and adding new vocabulary (such as a new drug) not yet intercepted by the unsupervised algorithm.Finally, it is imperative for healthcare that such sys-tems like physicians should not only support clinical decisions; they should like human beings also be able to explain their decision making for trust building among its clinical users [9]. Governments use large amounts of their GDPs to support their healthcare systems [77], and people generally have a high degree of trust in health-care. As witnessed by recent events [78], healthcare has small tolerance for errors in artificial intelligence-driven IT-systems aiming at delivering clinical decision support. Such systems should like clinicians be able to explain their results, and optimally also be able to tell us when they are unsure. Indeed, trusting a system in most cases is a prerequisite for system acceptance. Based on the findings of the study, we believe Shibl et al.’s [16] added construct trust in the knowledge base to the original UTAUT might be considered for inclusion in future simi-lar studies. Alternatively, as we did in the interview guide, the UTAUT construct “Anxiety” may be included [15], as the analysis of the interview data shows it is able to cover some of the same ground. ICCS was designed to show its interpretations not only as aggregated conclusive data. Unlike a “black box” type approach, its open processing pipeline gradually refines the clinical data. This allows the output and its underlying interpretations to be traced back to the original clinical raw data quite transparently. Including the mentioned constructs in evaluation stud-ies of artificial intelligence-driven systems, allows system developers to get valuable user feedback on whether they have succeeded with incorporating enough transparency, or interpretability of results, into their systems to support trust building.ICCS includes features that extract concept-related data from different parts of the patient’s EHR (e.g., the narrative and laboratory results) and is capable of dis-playing them in a summarized dashboard-like format. It is also able to filter, classify, and flag/alert concept relevant data and information (e.g., allergies and abnor-mal laboratory results). The system has therefore met the requirement of a tier 2 CDSS [79, 80]. Stronger, or more advanced, tier 3 clinical decision support (i.e., used for more cogent patient recommendations or diagnosis purposes) entails analyzing unstructured and structured data in the patient EHRs at aggregated levels [79, 80]. However, a necessary precursor to the synthesis of data at aggregated levels for precision medicine, is the more basic NLP-capability to search for and classify complex information precisely and exhaustively at human cogni-tive performance (or surpassing) levels as demonstrated here. While the results of the study reflect some limita-tions to our machine learning approach in emulating human natural language cognition, we still believe they are encouraging to the extent that they call for further exploration in a tier 3 direction. 

Limitations
The limitations of this work should be considered when interpreting our findings. The most important limitation concerns the sample. The sample size of the survey study is small, especially for Group A, which constrains statis-tical inference power. Second, it has to be observed that results of our questionnaire were self-reported measures of use and influence, and that users’ evaluation of their own behavior may contain bias [73]. The results were restricted to the perceptions of a sample of current CDSS users and did not include the valid input of the whole population of doctors and nurses or all of those who used the system. A somewhat large percentage (78.9%) of the users of the system only worked in surgery or in the intensive care unit, and as reflected by the results they generally were not frequent system users.Although the limited group of respondents’ percep-tions do not necessarily represent the opinions of all the doctors and nurses in the department, the survey results represent real-world perspectives and constitute valuable input for recommendations towards system improve-ments and further implementation initiatives [73]. To this end, we also believe the randomized (i.e., the survey participants) and mixed method design of the study miti-gate some of the described weaknesses and support vali-dation of the results. For example, the respondents’ high intention to use the system was reflected in correspond-ingly high actual system use, and the system benefits reported by the informants helped to confirm the per-ceived usefulness by the respondents. We also observed that the interview and observational data enabled expla-nations to several of the more “obscure” statistical find-ings and allowed for a richer and deeper understanding of the case. For example, while there was quantitative evidence of no system downtime, a significant number of the respondents’ perceived lack of availability of the sys-tem when or where needed. The information provided by the informants shed light on this apparent divergence in the findings and led to recognition of a problem in how the system was implemented, rather than a problem with the system itself. Nevertheless, the results should be interpreted with caution, as they are specific to the early implementation stage of the system.As argued in an earlier paper [14], we believe the sys-tem with some adjustments (i.e., to the EHR data extrac-tion mechanism and deterministic rules for precise text filtering), should be flexible enough to be transferable to other departments, hospitals (or healthcare organizations using EHR systems in general), languages, and countries. However, because data in both the present and earlier study included only the clinical concept of allergy and was collected from a single hospital and in the context of a specific EHR system implementation, the generalizabil-ity of our findings is limited. It is possible that our results would be different in other implementation contexts. Hence, future research should test the system using other clinical concepts, and in other departments and health-care organizations.Hospitals are often run-on tight budgets with a clear focus on and commitment to their patients. The doctors and nurses working in anesthesia and ICU departments, however, are perhaps particularly busy in their work given the sense of urgency, unexpected happenings, and frequent rescheduling of work tasks. Thus, the research-ers had to do a great deal of follow-up to collect the nec-essary data for the study. Enrolling greater portions of a hospital department’s population of health profession-als into research studies without somehow disturbing clinical practice is difficult. In this case, the system’s now proven advantages were hopefully able to make up for some of the time the doctors and nurses most willingly invested in having to learn the system and using it, filling out the questionnaires, and being interviewed.

Conclusion
We have presented our results from the evaluation of a NLP-driven CDSS developed and implemented in a Nor-wegian hospital trust. The system employs unsupervised and supervised machine learning algorithms combined with rule-based algorithms for clinical concept-based searching to identify and classify allergies of concern for anesthesia and intensive care. Evaluation of system adop-tion and use was performed by a mixed methods approach applying UTAUT as a theoretical lens. Most of the respondents demonstrated a high degree of system accept-ance and expressed a positive attitude towards the system in general and intention to use the system in the future. Increased detection of patient allergies, and thus improved quality of practice and patient safety during surgery or intensive care unit stays, was perceived as the most impor-tant advantage of the system. In addition, system speed and ease of use were highlighted as positive factors. Results pertaining to the construct facilitating conditions gave mixed results, suggesting that there is a need for greater system diffusion, including closer integration into the exist-ing EHR system. Improvements to the trigger level sensitiv-ity for CDSS alerts is also a future point of interest. While the results of the study are contributing to healthcare IT, NLP, CDSS, and UTAUT research, they also provide useful recommendations for further system improvements and implementation initiatives. Finally, we would like to add that following the positive evaluation results, ICCS is now in regular use in the Anesthesia and ICU department in the hospital trust. Plans for expanding functionality to search for multiple clinical concepts, and also for implementing the system in other departments in the hospital, are cur-rently being contemplated.
" 

--------------------------
I English | I Original research | I NLP Model | I Dataset characteristics | I Clinical application

Yes | Yes | Yes | No | Yes
--------------------------

We want you to act as an academician. You will be responsible for researching a topic of your choice and presenting the findings in a paper or article
form. Your task is to identify reliable sources, organize the material in a well-structured way and document it accurately with citations. Our first
suggestion request is. We need help writing a systematic review with the research question: „What are the current natural language processing (NLP)
models being used in daily clinical practice?“ 
We will now give you the each article and screen for inclusion or exclusion. 
Please find the respective information and create a table with the following columns:  

I English (Is the article in English language, yes/no)
I Original research (If the study is a: Meta-analysis/Systematic Review/Review/Case Report/Case series/Opinion=yes, if not =no)
I NLP Model (is there a description of a NLP Model, yes/no)
I Dataset characteristics (is there a description of the dataset used, yes/no) 
I Clinical application (Is there a description of a clinical application for the NLP model, yes/no) 
I 
Here is the Text of article No. 5:
Introduction
Management of chronic kidney disease (CKD) is a public health challenge complicated by heterogeneity in clinical course, increasing incidence, and variability in treatment at the primary care level.1,2 Though only a minority of patients prog-ress to end-stage kidney disease, many more are at significant risk for adverse outcomes, including hospitalizations, cardio-vascular disease (CVD), and reduced life expectancy.3,4In Canada and the United States, most patients are referred to nephrology at an estimated glomerular filtration rate (eGFR) of 30 to 40 mL/min/1.73 m2, by which time the ther-apeutic window initiating disease-modifying treatment is narrow, and focus tends to be on delaying dialysis initiation rather than reducing lifetime risk.5 To address these chal-lenges, organizations, including the Canadian Society of Nephrology, provide guidelines to optimize the management of CKD in primary care.6 However, despite initiatives to dis-seminate these guidelines, variability in primary care per-sists.7 Ongoing failure to identify patients with CKD early, stratify cohorts by risk of progression, and initiate disease-modifying therapy in high-risk individuals therefore repre-sents a significant source of preventable morbidity.In practice, early identification of CKD is a challenge at the primary care level given its asymptomatic nature and low dis-ease awareness.1,7 In this study, we sought to target these bar-riers in linkage to care by adapting the validated Kidney Failure Risk Equation (KFRE) to operate in a clinical decision support software (CDSS) employing artificial intelligence–based natural language processing (NLP) for automated electronic health record (EHR) screening.8-10 The objective of the CDSS was to identify patients with CKD in eligible pri-mary care practices in Ontario, stratify patients by risk of pro-gression, identify high-risk cohorts whose treatment plan deviated from guidelines, and prompt evidence-based inter-vention by their primary care providers.
"

--------------------------
English	Original research	NLP Model	Dataset characteristics	Clinical application
Yes	No	Yes	No	Yes
--------------------------

We want you to act as an academician. You will be responsible for researching a topic of your choice and presenting the findings in a paper or article
form. Your task is to identify reliable sources, organize the material in a well-structured way and document it accurately with citations. Our first
suggestion request is. We need help writing a systematic review with the research question: „What are the current natural language processing (NLP)
models being used in daily clinical practice?“ 
We will now give you the each article and screen for inclusion or exclusion. 
Please find the respective information and create a table with the following columns:  

I English (Is the article in English language, yes/no)
I Original research (If the study is a: Meta-analysis/Systematic Review/Review/Case Report/Case series/Opinion=yes, if not =no)
I NLP Model (is there a description of a NLP Model, yes/no)
I Dataset characteristics (is there a description of the dataset used, yes/no) 
I Clinical application (Is there a description of a clinical application for the NLP model, yes/no) 
I 
Here is the Text of article No. 5:
"
Methods
Study Population
Across the province of Ontario, 201 primary care practices were recruited for participation. The aggregate patient popu-lation for whom EHR records were available numbered 361 299. The study population included all adults with an eGFR < 60 mL/min/1.73 m2 in their most recent laboratory values, who were neither under active nephrology specialist care, or undergoing renal replacement therapy.

Clinical Decision Support Software
The CDSS was developed by Khure Health Inc, a subsidiary of MCI Onehealth Technologies Inc. The platform is predi-cated on EHR-based clinical NLP that extracts patient vari-ables for subsequent algorithm input. Briefly, the NLP employs tokenization of sentences into individual words, and lemmatization of words into root forms that correspond to variables of interest. For this work, variables of interest were limited to demographics, comorbidities, medications, and laboratory values. As the variables of interest in this work correspond to structured forms of data, minimal NLP was required for feature extraction and was instead used for qual-ity improvement over simple word search. To clinicians, the CDSS consists of a central user-interface presenting multiple (>100) clinical algorithms organized by pathology. Each clinical algorithm contains educational material, including description of the logical operator used for patient stratifica-tion, and presents lists of patients whose EHR variables dic-tated eligibility by a given algorithm. Within the patient lists, horizontal rows describe patients annotated by risk strata, with accompanying columns detailing laboratory, medica-tion, and other medical history data relevant to the algorithm. The software was provided freely to physicians, and locally installed at each practice with an accompanying tutorial by an employee of Khure Health/MCI.
Natural Language Processing Risk Equation
The previously validated 3-factor KFRE was adapted to the CDSS.8-10 Briefly, patient variables were locally extracted from practice EHR, with most recent eGFR, age, and gender used to calculate 5-year risk of progression to kidney failure. The 5-year risk of progression, current medications, history of nephrology referral, and comorbidities were subsequently used to stratify patients by risk of kidney failure (Figure 1). High risk was defined by a 5-year risk of kidney failure >6%, or between 3% and 6% with either a urine albumin-creatinine ratio (uACR) >30, or with 2 cardiovascular risk factors, including any of heart failure, diabetes, or hyperten-sion, among patients with an age less than 85. Moderate risk was defined by a 5-year risk of kidney failure between 3% and 6%, without elevated uACR or CVD comorbidities, among patients with an age less than 85. Potential risk included the remaining patients with either a 1% to 3% 5-year risk of kidney failure, a 3% to 6% 5-year risk with an age between 75 and 85, a uACR >30 without a correspond-ing eGFR lab, or those with 2 CVD comorbidities for whom eGFR data were absent (Table 1). The natural language pro-cessor then excluded all patients with extracted variables positive for current sodium-glucose cotransporter-2 inhibitor usage (SGLT2i), which, due to recency of inclusion in treatment guidelines, was expected to be underutilized. Patients on renal replacement therapy, kidney transplant recipients, or those under active nephrology management were also excluded.
Practice Audit
Cohorts were stratified by priority level based on a composite risk of kidney failure or CVD event. For each participating primary practice, 10 individuals from the high priority groups were randomly selected for chart review. Khure Health clini-cal support staff attended the chart reviews to provide a tuto-rial on the software for the primary care provider (PCP). Reviews consisted of evaluating the 5-year risk of kidney failure for the identified individuals, determining the labora-tory or other EHR data that informed risk-calculation, and assessing current treatment protocol in relation to established KDIGO guidelines, which were available for reference within the CDSS. Multiple pre-specified actions for each individual identified by the CDSS were available to the PCP. These included treatment optimization with SGLT2 inhibitors, lab requisition to assess eGFR and albuminuria, nephrology referrals, or flag for review, which annotates the patient record for subsequent, in-depth review. Patients deemed eligible by the primary care provider were then actioned during the audit, with number of actioned patients and specified actions col-lected as de-identified, aggregate data by Khure Health for subsequent analysis. Detailed data on comorbidities, medica-tions, or demographic variables are not available for presenta-tion due to privacy legislation and PCP custodianship over EHR data. Research ethics board approval was not indicated for this study, as practice audits constitute quality improve-ment, rather than research, in Canada.
"
--------------------------
I English (Is the article in English language, yes/no) | I Original research (If the study is a: Meta-analysis/Systematic Review/Review/Case Report/Case series/Opinion=yes, if not =no) | I NLP Model (is there a description of a NLP Model, yes/no) | I Dataset characteristics (is there a description of the dataset used, yes/no) | I Clinical application (Is there a description of a clinical application for the NLP model, yes/no)

| Yes | No | Yes | Yes | Yes |
--------------------------

We want you to act as an academician. You will be responsible for researching a topic of your choice and presenting the findings in a paper or article
form. Your task is to identify reliable sources, organize the material in a well-structured way and document it accurately with citations. Our first
suggestion request is. We need help writing a systematic review with the research question: „What are the current natural language processing (NLP)
models being used in daily clinical practice?“ 
We will now give you the each article and screen for inclusion or exclusion. 
Please find the respective information and create a table with the following columns:  

I English (Is the article in English language, yes/no)
I Original research (If the study is a: Meta-analysis/Systematic Review/Review/Case Report/Case series/Opinion=yes, if not =no)
I NLP Model (is there a description of a NLP Model, yes/no)
I Dataset characteristics (is there a description of the dataset used, yes/no) 
I Clinical application (Is there a description of a clinical application for the NLP model, yes/no) 
I 
Here is the Text of article No. 5:
"
Results
CDSS Identified Cohorts
We screened 361 299 individuals across 201 primary care practices in Ontario. In total, 8194 individuals, correspond-ing to 2.3% of all primary care patients, were identified by the CDSS as satisfying one of the priority tier inclusion cri-teria (Figure 2). Eight percent (620) of individuals identified were at high risk of progression to kidney failure (>6% 5-year risk), or at high risk (>3%-6%), with either Stage A3 albuminuria or 2 CVD comorbidities. An additional 32% of identified individuals (2592), or 0.72% of the screened popu-lation, were at moderate risk of kidney failure (3%-6%) without additional CVD comorbidities, or labs available to ascertain albuminuria. The remaining cohort of identified individuals (4982) were either at potential risk of kidney fail-ure (1%-3%), missing eGFR values but with confirmed albu-minuria or 2 CVD comorbidities, or were at high risk of kidney failure (3%-6%), but over the age of 75. All individu-als either under nephrology specialist care, with a <1% risk of 5-year kidney failure, or engaged in a treatment regimen consistent with guidelines, were excluded by the CDSS. 

Primary Care Audit
Of the 2010 individuals selected for chart review, 36.9% (742 patients) were actioned along the pre-specified path-ways (Figure 2). The most common actions taken were lab requisition for repeat testing of eGFR and albuminuria (51%), followed by a flag to review chart at the next clinic visit (32%), treatment optimization through initiation of dis-ease-modifying therapy (15%), and new nephrology referral (2%). When the chart was not immediately actioned, the most common reasons provided by PCP was a desire to review the charts at a later time, or because patients were undergoing palliative support or in long-term care. Other noted reasons included patients being lost to follow-up, par-ticularly out of the country, or already under non-nephrology specialist care.
"
--------------------------
2 / 2

| Article No. 5 |

| I. English | Yes |
| II. Original Research | No |
| III. NLP Model | No |
| IV. Dataset Characteristics | No |
| V. Clinical Application | No |
--------------------------
Rewrite
--------------------------
Paraphrase
--------------------------
Explain
--------------------------
Clarify
--------------------------
Expand
--------------------------
Summarize
--------------------------
+ Add more
--------------------------

--------------------------

--------------------------

--------------------------

--------------------------

--------------------------

--------------------------

--------------------------

--------------------------

--------------------------

--------------------------

--------------------------

--------------------------

--------------------------

--------------------------

--------------------------

--------------------------

--------------------------

--------------------------

--------------------------

--------------------------

--------------------------

--------------------------

--------------------------

--------------------------

--------------------------

--------------------------

--------------------------

--------------------------

--------------------------
