# Supplementary material for: Applications of the Natural Language Processing Tool ChatGPT in Clinical Practice: Comparative Study and Augmented Systematic Review
Source: JMIR Med Inform. 2023 Nov 28;11:e48933. doi: 10.2196/48933 (PMC10716749; doi:10.2196/48933)
Supplement: Multimedia Appendix 5 [file medinform_v11i1e48933_app5.txt]

Please find the respective information and create a table with the following columns:  

I English (Is the article in English language, yes/no)
I Targeted disease and conditions (e.g. sepsis, carcinoma, diabetes, etc.) 
I 
Here is the introduction section of article No. 1:
"
1
Introduction
Breast cancer (BC) is the leading cancer type and ranks second among the causes of cancer-related mortality among women in the United States, with estimates indi-cating that 287,850 new cases will be diagnosed in 2022 and that 43,250 deaths will be attributable to it during the year [1]. Although advances in treatment have raised the five-year survival rate among women with localized BC at diagnosis to 99%, lower survival rates persist for women diagnosed with regional and particularly for women with distant disease (86 and 28%, respectively) [1].
While most breast tumors arise sporadically in the gen-eral population, a small subset (10–15%) are associated with genetic mutations, of which a majority (~ 60%) are associated with the BRCA1 and BRCA2 genes (BReast CAncer susceptibility genes 1 and 2) [2–4]. Women who inherit a germline BRCA mutation are at a significantly increased risk for the development of breast cancer and ovarian cancer. Women face an approximately 72 and 69% risk of developing breast cancer associated with BRCA1 and BRCA2 mutations, respectively, by the age of 80, compared with 12% among women in the general population [3, 5]. Among BRCA mutations detected in women with breast cancer overall, approximately one-third may be somatic in origin [6, 7].
The three major molecular subtypes (or molecular phenotypes) of breast tumors based on the presence or absence of markers or overexpression of estrogen, pro-gesterone (hormone) receptors (ER+ and/or PR+; col-
lectively referred to as HR+), and the human epidermal 
growth factor 2 (HER2) are clinically meaningful to bet-ter characterize prognosis. Overall survival for women diagnosed with metastatic breast cancer also differs by molecular subtype and remains particularly low (10– 13 months) for women with triple-negative tumors com-pared with the other molecular phenotypes (4–5 years) [8–11]. Accordingly, treatment guidelines for both non-metastatic and metastatic breast cancer are also speci-fied by molecular subtype [8, 12]. Women diagnosed with metastatic breast cancer and HR+ phenotype receive 
endocrine therapy prior to the development of resist-ance to endocrine agents and single-agent chemotherapy thereafter, while patients with HER2+ tumors receive a 
combination of HER2+ targeting agents and chemother-
apy in addition to endocrine therapy (the last only if the HER2+ tumors are also HR+) and patients with triple-
negative tumors receive single-agent chemotherapy [8, 12]. Additional options available for the treatment of metastatic tumors harboring germline BRCA mutations 
include the poly [adenosine diphosphate-ribose] poly-merase (PARP) inhibitors olaparib and talazoparib [13, 14]. These agents were approved in 2018 and are used in later lines of therapy for patients with HR+ and triple-
negative tumors [8].
Organ sites associated with metastases from breast tumors include liver, bones, lungs, and/or brain. Diag-nosed brain metastases in particular have been reported in 24% of breast cancer cases [15], with breast can-cer ranking second among all causes of brain metasta-ses [16]. The brain is the first site of metastasis in 12% of patients with breast cancer [17]. However, there is a paucity of data on rates of seizures among breast cancer patients with brain metastases and on potential risk fac-tors associated with seizures in this patient population. Early reports on seizures in patients with brain metas-tases documented seizure frequencies ranging between 20 and 35% [18–20], but these studies included all can-cer patients with brain metastases and not only breast cancer patients. A more recent review of 106 studies documented seizures in 12% of breast cancer patients with diagnosed brain metastases but did not explore the potential risk factors for seizures in these patients [15]. Other studies have reported agents used for can-cer chemotherapy (e.g., methotrexate, fludarabine, cyta-rabine, vincristine, etoposide, and cisplatin) and other drugs prescribed to cancer patients (e.g., antidepressants such as tricyclics and bupropion, neuroleptic agents such as clozapine and phenothiazines, and antibiotics such as penicillin and β-lactams) as being epileptogenic [20–23]; however, no data are available on the incidence of seizures following the use of more recently approved therapeutic agents such as PARP inhibitors or on seizure rates categorized by molecular subtypes of breast cancer. This study was therefore undertaken with the objective of estimating, in a large real-world dataset, the incidence of seizures in patients with metastatic breast cancer who harbor mutations in the BRCA1 or BRCA2 genes, and examining factors associated with the development of seizures.
"

--------------------------
Column Name	Information
English	Yes
Targeted disease and conditions	Breast Cancer
--------------------------
Please find the respective information and create a table with the following columns:  

I Study design (Choose one of the following answer possibilities: Meta-analysis/Systematic Review/Review/Case Report/Case series/Opinion//Randomized Controlled Trial/Cohort Study/Cross-Sectional Study/Others)
I NLP Model (is there a description of a NLP Model, yes/no)
I 
Here is the methods section:
"
Methods
Data source
The Optum® de-identified electronic health records 
(EHR) database was used for this study [24]. The data-base represents an aggregation of patient-level data from more than 140,000 physicians at more than 700 hospi-tals and 7000 clinics that are part of 58 integrated deliv-ery networks (IDNs) throughout the United States [25].
Extensive de-identified data on patient demographics, diagnoses, procedures, medications, laboratory results, and clinical administrative information for > 80 million patients from outpatient and inpatient settings, with > 7 million patients from each census region, are available within the database [25].
In addition to the structured data available from the EHR systems, natural language processing (NLP) was applied by Optum to the physicians’ notes to extract additional breast cancer data. The NLP step removed any identifiable information consistent with the Health Insur-ance Portability and Accountability Act (HIPAA) of 1996 [26], making Institutional Review Board (IRB) review and waiver unnecessary [27]. NLP technology assists in the extraction of information on signs, diseases, and symp-toms (SDS) and data on biomarkers from physicians’ notes into structured data that is subsequently used to identify disease conditions without specific medical codes (e.g., ICD9/10 or HCPCS). The SDS terms are iden-tified along with the sentiment associated with the term. For example, to identify a patient who may have had a seizure, the SDS term “seizure” may exist in the patient’s record, but if the SDS attribute is “does not have”, it is interpreted as a physician writing in their notes that the patient does not have seizures. BRCA mutation-positive status was determined by NLP-related data fields. While the data source indicated the presence of BRCA muta-tions, it did not provide information on whether the mutations were germline or somatic in origin.
The Optum EHR database was selected primarily due to the number of patients available and the NLP extracted biomarker and seizure information. In addi-tion, the Optum EHR database, is general (i.e. not oncol-ogy center specific), which allowed us to include a wider variety of treating physicians. Inclusion criteria
Female patients with BC ICD9/10 diagnosis (ICD-9 code 174.xx or ICD-10 codes C50.01, C50.11, C50.21, C50.31, C50.41, C50.51, C50.61, C50.81, and C50.91) between January 1, 2008, and December 31, 2018, were included if they were ≥ 18 years of age on the BC index date (first BC 
diagnosis in the database), had evidence of EHR activ-ity at least 12 months prior to the BC index date, had no other primary or secondary cancers 12 months prior to the BC index date, had ≥1 diagnosis or SDS term indicat-
ing metastasis more than 30 days prior to the BC index date, and had evidence of being BRCA+. The diagnosis 
codes used to identify patients with malignancies and the SDS terms/attributes used to identify patients with metastases but without ICD codes are listed in Addi-tional file 1 Supplementary Table 1 and Additional file 2 Supplementary Table 2, respectively.
Analyses performed
The analyses described below were performed both for the overall BRCA+ cohort and stratified by four pheno-
types: HER2+/HR+, HER2+/HR-, HER2−/HR+, and 
TNBC (triple negative breast cancer: HER2− and HR−). 
Seizures were identified using diagnosis codes (ICD-9: 345.xx [epilepsy and recurrent seizures] and 780.39 [other convulsions]; ICD-10: G40.xx [epilepsy and recur-rent seizures] and R56.9 [unspecified convulsions]) and the SDS terms listed in Additional file 3 Supplementary Table 3.
The rates of occurrence and incidence of seizures in the post-metastasis period (defined as the time between the date of diagnosis of metastases and the end of follow up) were calculated for each patient and the cumulative incidence curves for drug exposures or follow up from diagnoses of brain metastases were plotted. The occurrence rate was defined as the total or aggregate number of days with a seizure divided by the aggregate duration in the post-metastasis period for patients with a seizure. The seizure incidence rate was calculated using a Poisson model where the follow-up period was defined as the date of metastasis to the date of the first seizure (for those with a seizure) or the date of metastasis to the end of follow-up (for those without a seizure). Incidence rates for the four phenotypes are presented as Forest plots.
Incidence rates expressed in units of per person-time and adjusted for age at metastasis, number of prior lines of treatment, and metastasis location were calculated, with comparisons made between patients with and without the following risk factors: use of PARP inhibi-tors, diagnosed brain metastases, history of seizures prior to the breast cancer diagnosis, and use of anti-convulsants prior to the diagnosis of breast cancer (see Additional file 4 Supplementary Table 4 for list of anti-convulsants and PARP inhibitors). Competing risks regression of time to seizure, with death as a competing event, and the same covariates as above were performed overall and for the four risk factors. Cumulative inci-dence curves of time to seizure were plotted for the overall sample and the four risk factors. These plots were stratified by the four phenotypes and a Grey’s test of equality performed to test for overall differences between the curves.
"
--------------------------
Column Name	Information
Study design	Cohort Study
NLP Model	Yes
--------------------------
Please find the respective information and create a table with the following columns:  

I Sample size (patients or cases or datasets or participants or other used to train the NLP model, give only one number)
I Performance (is there a performance parameter for the NLP Model: yes/no) 
I 
Here is the results section:
"

Results
Patient identification and demographics
A total of 7941 BRCA+ breast cancer patients were iden-
tified in the Optum® dataset for the study period from 
among 65,934 (12.0%) metastatic breast cancer patients 
(Fig. 1).
Of these, 5922 patients had known HR and HER2 sta-tus, among whom 1323 (22.3%) patients had the tri-ple negative phenotype (ER−, PR−, and HER2−); 1039 
(17.5%) patients had the HER2+/HR+ phenotype, 378 
(6.4%) patients had the HER2+/HR− phenotype, and 
3182 (53.7%) patients had the HER2−/HR+ phenotype 
(Table 1).
The majority of the patients were Caucasians (81.3%) while geographically, most patients were based in the Midwest (51.2%). The mean age (standard deviation) of patients was 53.6 (12.7) years; this did not differ between patients with and without seizures. The major-ity (79.4%) of the patients were < 65 years of age; per-centages of patients below and above 65 years of age did not differ between patients with and without seizures.
Incidence rates, overall and by phenotype
Of the 7941 patients in the overall cohort, 2207 (27.8%) had at least one seizure, with an incidence rate of 11.83 (95% CI: 11.35, 12.33) per 100 person-years and the occurrence rate of 201.3 (95% CI: 198.05, 204.50) per 100 person-years (Fig. 2 and Table 2).
Among patients with seizures, there were no mean-ingful demographic differences between phenotype sub-groups. Among phenotypes, patients in the HER2−/
HR+ subgroup had the lowest seizure incidence rate of 
10.94 per 100 person-years (95% CI: 10.23, 11.71), while patients with the TNBC phenotype had the highest sei-zure incidence rate of 16.83 per 100 person-years (95% CI: 15.34, 18.46) (Table 2). Incidence rates by risk factors
Overall, BRCA+ patients with diagnosed brain metas-
tases or a history of seizures had higher seizure inci-dence rates than those without the respective risk factors 
(Table 3). Prior use of anticonvulsants did not affect the seizure incidence rate. While the number of patients using PARP inhibitors is too low to draw meaningful con-clusions, the incidence rates trend higher for those using PARP inhibitors versus those that do not use them.
Time to seizure
Cumulative incidence plots showed differences in the time to a seizure between the four phenotypes (p < 0.001, Fig. 3a). At 2 years, the cumulative inci-dence of a seizure was 33.1% for TNBC patients, 30.3% for HER2+/HR- patients, 25.4% for HER2+/HR+ 
patients, and 23.6% for HER2−/HR+ patients. At 8 
years, these rates increased to 46.9, 43.7, 42.5, 39.5% respectively. Competing risks regression showed that overall, patients with the TNBC (HR = 1.35; 95%CI: 
1.21, 1.52; p < 0.001) and HER2+/HR- (HR 
= 1.29; 
95%CI: 1.07, 1.56; p < 0.01) phenotypes had increased risk of a seizure compared to the HER2−/HR+ phenotype (Table 4). For patients with a history of seizures, rates of seizures were higher, but not dif-ferent between the phenotypes (p = 0.687, Fig. 3b). 
At 2 years, the cumulative incidence of a seizure was between 61.0 and 75.4% depending on their pheno-type and at 8 years, it was between 53.4 and 75.4%. For patients without a history of seizures, the cumulative incidence of a seizure was 29.1% for TNBC patients, 27.1% for HER2+/HR- patients, 22.0% for HER2+/
HR+ patients, and 19.6% for HER2−/HR+ patients. 
At 8 years, these rates increased to 43.3, 41.8, 38.9, 36.2% respectively (p < 0.001, Fig. 3c). Competing risks regression showed that in those without a history of seizures, patients with the TNBC phenotype had a significant hazard ratio of 1.40 (95%CI: 1.23, 1.60; p < 0.001) and the HER2+/HR- phenotype had signifi-
cant hazard ratio of 1.38 (95%CI: 1.12, 1.71; p < 0.01) compared to the HER2−/HR+ phenotype (Table 4).
For patients with a history of anticonvulsant use, only HER2+/HR- patients showed an increased risk 
of seizure (HR = 1.45; 95% CI: 1.07, 1.96 l; p < 0.05; 
Fig. 4a). In patients with diagnosed brain metastases, both TNBC (HR = 1.39; 95%CI: 1.09, 1.76; p < 0.01) and 
HER2+/HR- (HR = 1.38; 95%CI: 1.02, 1.88; p < 0.05) 
phenotypes showed an increased risk of seizure (Fig. 4b). There was no statistically significant differ-ence in time to seizure between the phenotypes among patients a history of using PARP inhibitors (data not shown).

"
--------------------------
Here is the table with the information:

I Sample size	I Performance
7941	yes
--------------------------
Please find the respective information and create a table with the following columns:  

I NLP augmented task (e.g. data mining, screening, triage, disease diagnosis, risk analysis, treatment decision, decision support, automation of clinical task, automated document evaluation, etc.) 
I Implementation in clinical practice (was the NLP application successfully integrated into clinical practice, yes/no) 
I  
Here is the discussion section:
"

Discussion
Data pertaining to the risk of seizures among women with advanced or metastatic breast cancer is limited, particularly when considering women who may harbor a mutation in the high risk BRCA1 and BRCA2 breast cancer predisposition genes. This study identified a large cohort of 7941 women with BRCA -associated metastatic breast cancer treated at centers across the United States as represented in a large EHR database and estimated the overall incidence rate of seizures to be 11.83 (95% CI: 11.35,12.33) per 100 patient-years after index diagnosis of metastatic disease.
The group of women with the highest seizure inci-dence rates of 16.83 events (95% CI: 15.34, 18.46) per 100 patient-years were those affected with triple-negative breast cancer. Additional risk groups were women with diagnosed brain metastases (incidence rate = 42.55 [95% 
CI: 28.59, 63.30] per 100 patient-years), and women with a history of seizures (incidence rate 
= 34.76 [95% CI: 
23.24, 52.01] per 100 patient-years.
Overall, patients with brain metastasis or a history of seizures had higher seizure incidence rates, which is con-sistent with clinical impressions and previous studies [15]. TNBC and HER2−/HR+ patients showed a higher 
risk of developing seizures over the course of the study. Patients with these phenotypes were also at higher risk when metastasis was in the brain and if they had a his-tory of anticonvulsant use. Although our study was lim-ited in the sample size available for analyses of PARP inhibitor-treated patients, seizure incidence rates in this patient population appeared to be higher than in patients who were not treated with PARP inhibitors (76.58 per 100 person-years vs 7.20 per 100 person-years).
A notable strength of this study was the use of unstructured NLP fields in addition to the structured 
data (ICD9/10 diagnosis codes) to identify the seizure outcome. In a prior study, we showed how the combi-nation of structured and unstructured data to identify adverse event outcomes is superior to using structured data alone [28].
Although BRCA mutation-positive status was dis-cernable in the EHR data from unstructured NLP fields, a limitation of our study was the incomplete available information related to BRCA1 and BRCA2 status. Specif-ically, 5383 (67.8%) patients did not have details on which gene (BRCA1 versus BRCA2) was implicated. Further-
more, the Optum® EHR database did not provide differ-
entiation on whether the BRCA mutation was a somatic or germline variant. Further, while large, we used a single EHR database for this study. This may introduce biases in terms of types of patients (e.g. the high proportion of Caucasian and Midwestern patients) and the types of treating physicians. The database does not contain infor-mation regarding healthcare access, lifestyle, or socio-economic status, which may also introduce bias into our analyses.
This study provides novel real-world evidence on the incidence rates of seizures affecting a large population of women with metastatic BRCA -associated breast can-cer who received care in clinics across the U.S. The study highlights the importance of understanding patients’ molecular subtypes associated with breast cancer when assessing seizure risk. The seizure incidence rate was 
highest in the subgroup of women with TNBC, and sig-nificantly higher for women with diagnosed brain metas-tases, with a history of seizures/anti-convulsive therapy, as well as those receiving PARP inhibitor therapy. These findings have implications for clinical practice as well as for drug development when considering the benefit-risk of new oncologic therapeutic agents (such as PARP inhibitors studied here) that, once approved, are mainly introduced for treating patients with advanced disease (distant metastases) who have failed several lines of ther-apy. Further work may characterize seizure risk across all stages of BRCA -associated breast cancer.
 

"
--------------------------
NLP Augmented Task	Implementation in Clinical Practice
Identifying the risk of seizures among women with advanced or metastatic breast cancer	No
--------------------------
Please find the respective information and create a table with the following columns:  

I English (Is the article in English language, yes/no)
I Targeted disease and conditions (e.g. sepsis, carcinoma, diabetes, etc.) 
I 
Here is the introduction section of article No. 3:
"
Introduction
Undisclosed  allergic  patient  reactions  are  a  major  risk  when  undertaking  surgeries  in  hospitals  [1].  Structured  data   elements   containing   critical   information   about   patient allergies (e.g., anesthetics, drugs, contrast media, food, and environmental) in the electronic health record (EHR) may not be updated or complete, and may also be prone  to  inaccuracies  increasing  clinical  risk  [2, 3].  Fur-thermore, manual searching for and identification of clin-ical information in the patient “narrative” is hampered by a  lack  of  robust  search  engines  in  todays’  EHR  systems  [4]. And, performing manual search for and identification of  clinical  information  in  the  patient  narrative  is  infeasi-ble as it contains voluminous, unstructured, and complex data.Although  studies  show  clinical  natural  language  pro-cessing  (NLP)  may  successfully  be  used  to  harvest  infor-mation  and  knowledge  from  EHRs  to  support  clinical  decision  support  systems  (CDSS)  at  the  point  of  care,  such systems are generally still underutilized [5–9]. Clini-cal  records  display  a  range  of  different  styles  and  gram-matical   structures,   and   achieving   high   performance   requires  expert  domain  knowledge  for  quality  assurance  of dictionary contents and extracted data [10, 11]. A more recent  phenomenon  is  the  implementation  of  machine  learning-based  NLP-driven  systems.  Automatic  learn-ing  of  complex  clinical  language  structures  have,  how-ever, also proven difficult [12]. Most of the systems of this type  that  have  reached  clinical  utility  in  healthcare  have  used  supervised  machine  learning  which  demand  expert  labeling  of  relatively  huge  amounts  of  data  associated  with high costs [13]. Compared to rule-based approaches which  are  still  dominant,  there  are  also  challenges  with  interpretability,  and  the  difficulty  of  correcting  specific  errors reported by end users (rule-based systems can eas-ily modify rules to correct such errors) [9].This  backdrop  was  conducive  to  us  developing  the  presently evaluated CDSS named Information System for Clinical Concept-based Search (ICCS). The CDSS, devel-oped in a Norwegian hospital trust, incorporates a novel algorithm-based  approach  for  text  mining  of  the  patient  narrative  for  identifying  and  classifying  patient  allergies  (to  automatically  flag/alarm  when  patient  allergies  are  serious  and  requires  further  attention  from  physicians).  Our  approach  is  novel  in  that  it  employs  unsupervised  machine  learning  algorithms  to  analyze  large  corpora  of  clinical  narratives  to  automatically  generate  a  clinical  language  model  comprising  words  and  phrases  of  which  meanings  and  relative  meanings  are  also  learnt  [14].  As  such,  issues  related  to  misspellings,  compound  words,  and lexical variants are also greatly diminished. The CDSS furthermore   combines   unsupervised   and   supervised   algorithms  to  semi-automate  and  simplify  the  building  of clinical vocabulary, which to a large degree eliminates the annotation efforts (of the clinical narrative) necessary for the training of supervised algorithms [11, 14]. Finally, the system implements a precision layer of deterministic rules  for  fine-grained  control.  Besides  allowing  us  to  tag  narrative  text  with  similar  accuracy  as  traditional  expert  systems,  this  layer  also  helps  with  interpretability  and  to  correct errors reported by end users [14].In a previous study [14], we performed empirical exper-iments  on  a  real-world  hospital  derived  clinical  dataset  to  test  the  performance  of  the  system  in  identifying  and  classifying  patient  allergies  against  a  manually  curated  gold standard list of patient allergies. Based on the prom-ising  system  performance  (recall  92.6%,  precision  88.8%,  F-measure  90.7%),  the  CDSS  was  implemented,  tested,  and  evaluated  over  a  period  of  four  months  in  a  routine  clinical  setting  in  an  anesthesia  and  intensive  care  unit  (ICU) in the hospital trust. In the present study, we sum-marize  the  findings  of  the  system  evaluation  specific  to  the  system’s  early  implementation  stage.  Our  objectives  were  to  assess  users’  perceptions  towards  the  imple-mented CDSS, and to examine user interactions with the system  and  possible  relationships  between  perceptions  and use. Evaluation of system adoption and use was per-formed  by  applying  the  Unified  Theory  of  Acceptance  and  Use  of  Technology  (UTAUT)  as  a  theoretical  lens  for  the  study  [15–17].  UTAUT  is  a  well-tested  theoreti-cal model, which has proven to be relevant for use in the healthcare context and for a diversity of technologies [16, 17].
 
 
CDSSs and NLP in healthcare
CDSSs  are  systems  that  integrate  and  present  patient-specific  clinical  information  to  healthcare  professionals  in a consistent manner, and they are designed to enhance patient  care  by  providing  context-relevant  patient  data  and  knowledge  to  aid  in  complex  decision  making  [18, 19]. Attempts at implementing CDSSs in healthcare have been  a  story  of  mixed  success  [20–23].  However,  such  systems  have  been  successfully  implemented  in  differ-ent clinical settings and have been shown to reduce costs [20],  improve  quality  of  practice  and  patient  safety  [24]. Key issues for successful CDSS are correct and meaning-ful  information,  conceptual  simplicity,  integration  into  clinical  workflow,  and  speed  and  ease  of  access  [21, 25–29]. A principal aspect of such systems pertains to auton-omy,  which  for  system  use  and  acceptance  specifically  refers  to  whether  users  are  forced  to  accept  the  CDSS  suggestion, whether they can easily ignore it, or whether it takes considerable effort to override the advice [24, 25, 28, 30, 31].Rule-based  NLP  systems,  often  denoted  expert  sys-tems,  are  the  oldest  and  still  most  commonly  used  [9].
 
Machine  learning-based  systems  for  clinical  NLP  are  a  more  recent  phenomenon,  with  classification  being  a  primary focus [32, 33]. Although many studies on super-vised  machine  learning  methods  for  clinical  NLP  exist  (e.g., for extraction of clinical concepts), most of them are limited  to  experimental  laboratory  settings  [34].  Exam-ples  of  such  systems  being  actively  used  by  physicians  for  decision  support  in  clinical  settings  are  not  so  many  (e.g., Lancet, TLINK, TIMEX3, and CTAKES being some notable  exceptions),  and  relatively  few  studies  focusing  on  empirical  system  evaluations  have  been  published  [8, 9, 35].  Finally,  there  is  the  trend  of  orchestrating  differ-ent methods (e.g., unsupervised and supervised machine learning)  for  increased  NLP  performance  and  efficiency  [12, 13, 32, 36–40].
 
Conceptualizing UTAUT to system specific phenomenon and context
Black  et  al.  [41]  showed  that  there  is  a  gap  between  the  postulated   and   empirically   demonstrated   benefits   of   eHealth   technologies.   Since   then,   several   technology   acceptance   frameworks   originating   from   theoretical   insights  used  in  psychology,  sociology,  and  information  systems  have  been  utilized  to  examine  the  individual  acceptance  and  use  of  technology  in  healthcare  settings  [42].  While  the  technology  acceptance  model  (TAM)  is  the  most  cited  adoption  model  [16, 43–47],  the  UTAUT  model integrates all constructs from previous models and is considered the most sensitive model for explaining var-iance in technology acceptance [16–18, 48].The original UTAUT (see Fig. 1) identifies four princi-pal  constructs  that  directly  or  indirectly  determine  user  acceptance and usage behavior: performance expectancy, effort  expectancy,  social  influence,  and  facilitating  con-ditions  [15].  Performance  expectancy  is  defined  as  the  extent to which a user believes that using the system will increase job performance. Effort expectancy is explained as  the  degree  of  ease  associated  with  using  the  system.  Social  influence  is  the  extent  to  which  a  user  perceives  that  important  others  believe  the  system  should  be  used  [15, 16]. These three constructs directly affect the behav-ioral intention to use the system. The last construct, facil-itating  conditions,  is  described  as  the  degree  to  which  a  user  believes  that  an  organizational  and  technical  infra-structure to support the use of the system exists [15, 16]. Facilitating conditions together with behavioral intention again  act  as  direct  determinants  of  system  use,  moder-ated  by  the  four  contingencies  gender,  age,  experience,  and voluntariness [15].UTAUT’s  application  to  the  areas  of  NLP,  artificial  intelligence,  and  CDSS  acceptance  research  is  limited  [18, 46, 49]. Leveraging a general theory such as UTAUT involves  tailoring  it  to  the  specific  system  and  organiza-tional  context  to  make  it  practically  useful  [16].  To  our  knowledge,  neither  the  phenomenon  of  artificial  intelli-gence  NLP-driven  CDSS,  nor  the  specific  context  of  an  anesthesia  and  ICU  department,  has  yet  been  observed  through  the  UTAUT  lens  [17].  The  research  is  therefore  in part explorative in nature and employs an adaption of the  original  UTAUT  with  all  its  constructs  and  modera-tors  (except  voluntariness)  as  a  theoretical  lens  to  evalu-ate  CDSS  adoption  and  use.  In  UTAUT,  voluntariness  moderates only the effect of social influence on intention [15].  Given  that  system  use  is  voluntary  (not  mandated)  for all of the doctors and nurses in our context, the mod-eration by voluntariness proposed in UTAUT will not be present as a dependent contingency, and is therefore not considered.
"

--------------------------
I English	Targeted disease and conditions
Yes	Allergic reactions, patient allergies
--------------------------
Please find the respective information and create a table with the following columns:  

I English (Is the article in English language, yes/no)
I Targeted disease and conditions (e.g. sepsis, carcinoma, diabetes, etc.) 
I 
Here is the introduction section of article No. 3:
"
The case of ICCS: a CDSS for clinical concept‑based searching
Clinical setting: identification of patient allergies
Specialized  doctors  and  nurses  in  a  hospital,  anesthe-tists and anesthetic nurses, are trained to administer and manage  anesthesia  during  surgical  procedures.  While  anesthetists  and  anesthetic  nurses  diagnose  and  treat  medical  problems  that  may  arise  during  and  immedi-ately  after  surgery,  they  also  evaluate  the  patient’s  medi-cal condition prior to surgery. As part of the preoperative evaluation,  it  is  vital  to  know  as  much  as  possible  about  patients’  medical  history,  lifestyle,  and  medications.  Par-ticularly important information includes reactions to pre-vious  anesthetics,  drugs,  and  any  other  known  allergies.  For instance, adverse drug reactions (ADRs) perceived as a  type  of  allergic  reaction  occur  in  10–15%  of  hospital-ized patients worldwide [50], and significant risks, costs, and increased hospital stays are associated with unknown ADRs [51]. While not taking part in preoperative or sur-gery  procedures,  intensive  care  unit  (ICU)  nurses  and  doctors  share  many  of  the  same  challenges  as  the  anes-thetists and anesthetic nurses.Patient  allergies  are  routinely  and  continuously  docu-mented  in  the  patient  narrative  as  they  are  identified  by  health  professionals.  However,  as  described  previ-ously,  there  are  challenges  pertaining  to  missing  critical  information  as  structured  data  as  well  as  lack  of  robust  search  engines  in  today’s  EHR  systems.  A  single  elec-tronic  health  record  in  the  general  hospital  we  study  may  comprise  anywhere  from  hundreds  to  thousands  of  documents.  Thus,  a  thorough  examination  of  patient  narratives  may  be  left  inconsistent  and  incomplete  by  busy  physicians  who  often  have  a  multitude  of  compet-ing  work  tasks.  While  traditional  expert  systems  and  machine-learning-based NLP-driven systems have shown promise  in  retrieving  clinical  data  from  the  narrative,  both approaches demand the heavy involvement of tech-nical  and  clinical  domain  experts  for  the  manual  updat-ing  of  controlled  clinical  vocabularies  or  the  annotation  of medical concepts in the narrative [10, 11, 52, 53].
 
Developing and implementing the system
Taken  together,  the  possibilities  and  limitations  outlined  in  the  previous  sections  guided  our  approach  to  devel-oping  and  implementing  a  NLP-driven  CDSS  for  iden-tifying  and  classifying  clinical  concepts  such  as  patient  allergies.  Clinical  concept  searching  represents  an  auto-mated  information  retrieval  method  adopted  to  search  unstructured text (i.e., the narrative) for information that is conceptually similar to that provided in a search query [54].  Concept-based  search  systems  differ  from  keyword  search systems in that they try to determine what a user means.  Concept-based  search  systems  incorporating  a  high  degree  of  precision,  most  of  the  time  returns  hits  on  documents  that  are  ‘about’  the  subject/theme  that  is  being explored, even if the words in the document do not precisely match the query [54]. Although ICCS has been developed  for  universal  clinical  concept  search,  only  the  clinical  concept  of  allergy  was  included  during  the  four  months  of  testing  the  system.  Including  synonym  words  and  phrases,  the  clinical  concept  of  allergy  effectively  includes almost 7000 relevant words and phrases.While developing the system, we specifically aimed for reducing dependence on clinical resources. In brevity, by using  unsupervised  machine  learning  algorithms,  large  corpora of clinical narratives are text mined and analyzed to automatically build a clinical language model contain-ing  words  and  phrases  of  which  meanings  and  relative  meanings are also learnt. By exploiting the weighted asso-ciative  power  (i.e.,  inferring  the  semantics  of  the  words  based  on  their  distribution)  of  related  clinical  terms  and  phrases,  we  aimed  to  achieve  somewhat  the  same  effect  as  we  would  by  using  a  custom-built  controlled  vocabu-lary  of  allergy-related  words,  but  with  much  less  work  (i.e.,  not  involving  human  intervention)  [11, 14].  ICCS  also   implements   rule-based   algorithms,   and   a   semi-automatic annotation scheme for efficient and interactive machine learning, which to a great degree eliminates the substantial  annotation  efforts  (of  the  clinical  narrative)  commonly  associated  with  the  training  of  supervised  algorithms  [14].  At  runtime,  the  system  combines  unsu-pervised  and  supervised  machine  learning  algorithms  to  guide the clinical language model towards the concept of allergy,  and  rule-based  algorithms  to  precisely  filter  the  patient  narrative  and  to  present  physicians  with  concept  relevant information.Because  system  speed  is  essential  for  busy  clinicians  [55], much time was spent on optimizing the time taken to  use  the  CDSS.  For  example,  the  results  of  the  patient data retrieval and analysis should be presented to the cli-nicians  effectively  in  seconds  to  support  real-time  deci-sions  [56].  Finally,  retrieving  and  analyzing  a  patient  health   record   containing   about   400   documents   took   about 10–15 s. A doctor or a nurse manually reading and searching  through  the  same  amount  of  documents  for  specific  information  would  generally  spend  hours  com-pleting the task.Furthermore,  in  designing  the  user  interface,  empha-sis  was  put  on  user  feedback  concerning  ease  of  use  and  simplicity  [55],  with  main  functionality  being  lim-ited  to:  login  and  logout;  incremental  drop-down  list  patient  search;  a  tree  structure  for  traversing  (concept  relevant) narrative documents, laboratory tests, and criti-cal  information;  a  document  module  where  concept  rel-evant phrases are contextually marked with color-coding according  to  classification  (e.g.,  allergy  severity);  a  criti-cal information module that flags concept-related critical information (e.g., drug allergies) with color-coding; a lab-oratory tests module that display all past concept-related laboratory results and flags those results that fall outside of   the   reference   range   (e.g.,   abnormal   allergy-related   tests);  and  a  module  for  visualizing  and  classifying  the  concept  relevant  data  (e.g.,  allergy  types  and  severity)  as  nested  rectangles  with  different  colors,  sizes,  and  scores  in  a  Treemap  structure.  Applied  to  the  clinical  concept  of  allergy  for  example,  nested  rectangles  reflect  allergy  type, while colors, area sizes, and scores indicate severity. A  larger  area  size/red  color  reflects  severe  allergy,  while  a  smaller  area  size/amber  or  green  colors  indicate  a  less  severe  allergy.  See  Fig. 2  for  screenshots  of  two  of  the  main  CDSS  user  interfaces  (the  document  module  and  the  module  for  visualizing  and  classifying  the  concept  relevant data).
 
System architecture and dataset
The   CDSS   architecture   includes   steps   for   EHR   data   extraction and conversion, natural language pre-process-ing,  building  of  probabilistic  machine  learning  models,  and finally algorithmic processing including 35 determin-istic  rules  used  to  highlight  concept-related  information  presented by ICCS. The system client is developed in C# and was tested on PCs and tablets during the evaluation period.  Further  details  on  the  system  architecture  are  covered  elsewhere  [14],  and  will  not  be  presented  again  in this paper that has more of an empirical focus.ICCS   uses   data   obtained   from   the   hospital   trust’s   enterprise-wide  integrated  EHR  system.  The  narrative  part of the EHR system contains a copy of all the clinical documents  for  hospitalized  patients  admitted  to  either  somatic,  psychiatric  or  radiology  departments.  Since  the  system’s inception in 1992, 62,338,499 clinical documents (at  the  time  of  writing),  have  been  stored  in  the  system  across  3756  different  document  types.  Common  docu-ment  types  include  (but  are  not  restricted  to)  hospital  admission and discharge summaries, progress notes, out-patient  clinical  notes,  medication  prescription  records,  radiology reports, laboratory data reports, surgery notes, anesthesia  and  intensive  care  journals,  physician  refer-rals, and a range of different specialized forms containing structured data and/or unstructured information.

"
--------------------------
I English | Targeted disease and conditions
Yes | Patient allergies
--------------------------
Please find the respective information and create a table with the following columns:  

I Study design (Choose one of the following answer possibilities: Meta-analysis/Systematic Review/Review/Case Report/Case series/Opinion//Randomized Controlled Trial/Cohort Study/Cross-Sectional Study/Others)
I NLP Model (is there a description of a NLP Model, yes/no)
I 
Here is the methods section:

"
Method
Study design and sample
The user groups in this study are the doctors and nurses in  the  Anesthesia  and  ICU  department  in  a  Norwegian  hospital  trust,  whom  during  four  months  (between  May  1st  2017  and  August  31st  2017)  used  ICCS  for  identify-ing and classifying patient allergies. Necessary approvals from the relevant national committees on ethics and data protection were obtained.Several   recent   healthcare   IT   reviews   recommend   methodological pluralism to study complex healthcare IT to make it more relevant and impactful [57–59]. We used a  convergent  mixed  methods  study  design  employing  qualitative  and  quantitative  methods  in  parallel  [57, 60, 61]  to  evaluate  system  adoption.  Survey  research  based  on  small  sample  sizes  (as  in  this  study),  may  be  aug-mented with other measures to help establish the validity of the results [62]. See Table 1 for a detailed overview of how we used each of the methods, the rationale for using them,  their  requirements,  and  how  they  complement  each other. We used four forms of qualitative research—ethnographic   observations,   user   logbooks,   review   of   documents,  and  interviews.  The  first  three  forms  were  conducted  to  obtain  an  understanding  of  doctors  and  nurses everyday work situation, work practices, and per-spective (emic view) [57, 63, 64].
 
Interview guide and questionnaire development
The  structure  and  the  formulation  of  questions  both  in  the interview guide and the questionnaire were informed by  the  UTAUT  model  and  a  literature  review  of  sali-ent  factors,  including  health  professionals’  acceptance,  related to implementing and using CDSSs. The literature review  factors  were  classified  under  the  different  con-structs  of  the  UTAUT  model:  performance  expectancy,  effort  expectancy,  social  influence,  and  facilitating  con-ditions.  All  questions  in  the  questionnaire,  except  those  aimed  at  collecting  sociodemographic  information,  used  five-point   Likert   scales   with   responses   ranging   from   ‘‘Strongly disagree’’ (1) to “Strongly agree” (5). The ques-tionnaire  was  supplemented  with  an  open-ended  ques-tion to allow free expression of ideas or perceptions. The draft  questionnaire  and  the  interview  guide  were  sepa-rately reviewed and piloted by a doctor and nurse expert user  to  establish  content  validity.  Based  on  the  received  feedback, the questionnaire and the interview guide were updated.
 
Data collection, analysis, and measurement
During   the   data   analysis,   data   from   the   interviews,   document  review,  and  the  ethnographic  observations  helped  us  to  better  understand  and  interpret  the  feed-back  given  by  the  doctors  and  nurses  in  the  survey,  and  vice  versa  [59].  Taken  together,  our  concurrent  qualita-tive  and  quantitative  analyses  served  as  complementary  approaches  [60]  for  developing  a  more  complete  pic-ture  of  the  users’  perceptions  towards  the  implemented  system.The  interviews  were  transcribed  verbatim,  and  the  analysis of the interview data was manually undertaken following  the  four  stages  recommended  for  qualitative  data  analysis  [63, 65]:  theme  identification  (according  to  constructs  in  the  UTAUT  model  and  the  classified  literature  study  themes);  coding  data  to  themes;  data  displays and interpretation of themes and displays; and drawing   conclusions.   Two   researchers   with   clinical   backgrounds  independently  coded  all  interviews  into  relevant  themes  that  were  later  discussed  to  achieve  consensus.  NVivo  was  used  to  support  the  analysis  of  the qualitative data; that is to organize, code, and trans-late  the  data  into  the  results.  Finally,  interview  data  analysis  was  supplemented  by  written  user  feedback  recorded  in  logbooks  that  were  distributed  to  all  com-puter sites and available to all users.After three months of system use, a survey was admin-istered  to  a  sample  of  8  doctors  and  44  nurses  drawn  from a random selection of 20 doctors and 100 nurses in the  Anesthesia  and  ICU  department  who  had  received  training  in  how  to  use  the  system.  The  responses  to  the  survey were divided into two groups for analysis based on frequency of system use and clinical setting: the frequent users who spent working hours in the anesthesiology out-patients’ clinic (group A), and the participants only work-ing in surgery or in the intensive care unit who generally used  the  system  less  (group  B).  To  calculate  mean  com-posite  construct  scores  (provided  in  Table 3),  responses  to each construct’s items in the questionnaire were sum-marized and divided by the number of items. While cases were  removed  from  analysis  when  more  than  one  scale  item  was  left  unanswered,  the  mean  score  for  the  other  completed  items  was  allowed  when  only  one  construct  item was missing. The sample population and the data in the  log  files  were  analyzed  and  described  using  descrip-tive  and  inferential  statistics  in  SPSS  Statistics  23  as  appropriate.  Results  were  summarized  in  tabulated  and  graphical  descriptions.  Cronbach’s  alpha  was  employed  to evaluate the reliability of the construct measurements. Chi-square,  Fisher  exact  test,  Mann–Whitney,  Kruskal–Wallis,  and  Spearman  correlation  tests  were  performed  as  appropriate  to  detect  possible  relationships  between  observed  and  latent  variables  respectively.  All  statistics  were conducted using a two-sided test and a significance level  of  0.01  (strongly  significant  relationship)  and  0.05  (significant  relationship).  Due  to  the  exploratory  nature  of  our  analysis,  post  hoc  procedures  such  as  Bonferroni  corrections  were  not  applied  on  non-parametric  testing  results to minimize Type II error inflation [66].
 
"
--------------------------
Here is the table with the requested information:

Study design	NLP Model
Convergent mixed methods study	No
--------------------------
Please find the respective information and create a table with the following columns:  

I Sample size (patients or cases or datasets or participants or other used to train the NLP model, give only one number)
I Performance (is there a performance parameter for the NLP Model: yes/no) 
I 
Here is the results section:
"
Results
Respondents’ characteristicsThe  sample  group  included  8  (15%)  doctors  and  44  (85%) nurses out of a total study population of about 250 doctors  and  nurses  in  the  Anesthesia  and  ICU  depart-ment.  The  response  rate  was  100%  among  the  sample  group. 44% of the respondents were male, and 56% were female.  Most  of  the  respondents  (40%)  were  in  the  age  group  from  40  to  50  years,  and  48%  of  the  respondents  had more than 20 years of experience working in the hos-pital. Characteristics of the respondents’ age and experi-ence are shown in Table 2. All respondents had received training  in  the  use  of  ICCS,  and  had  used  the  system  at  least once.
Construct measures
Table 3 summarizes the construct measures for the total number of users (N = 52), and the two subgroups.Almost all of the respondents (98%) had a positive atti-tude towards the system in general, and intended to use the system in the next months provided its availability. Judging by the constructs mean scores, group A was gen-erally more favorably inclined to the system than group B. This is especially true for the construct facilitating conditions when observing the two groups’ mean scores (4.30 ± 0.41 vs. 3.70 ± 0.57).Mean perceived usefulness or performance expec-tancy was 4.58 ± 0.37. All of the respondents experi-enced the system as useful. 96.2% of the respondents reported that the system provided correct and mean-ingful information. It should be noted, however, that while not perceived as a disadvantage by most of the respondents (59.6%), noise, or false identification of allergies by the CDSS, was perceived as a disadvantage by 11.5%. 96.2% of the respondents recognized sys-tem speed as a positive factor. More specifically, 90.4% reported increased productivity by using the CDSS, caused by having to use less time on manually search-ing the patient narrative for allergies. However, even more important than the productivity gains reported by the users, was the system’s contribution to increas-ing treatment quality and patient safety (reported by 98.1% of the users) caused by the increased number of patient allergies detected.Mean effort expectancy score or perceived ease of use was 4.76 ± 0.38. Generally, the doctors and nurses were favorably disposed towards the system’s ease of use. All of them responded with a positive sentiment when asked about the system’s ease of use, 98.1% of the users experienced the interaction with the system as intuitive and clear, and 92% responded that the system was easy to learn.The system achieved a mean score of 4.13 ± 0.70 for the social influence construct. Differences in opinion especially existed about whether or not the hospital had supported use of the system. While 45.2% agreed or somewhat agreed positively, 55.8% responded indif-ferently. Contrasting this, however, 86.6% of the users experienced leadership as helpful or positive towards usage of the system (with only 2% being negative). Of all the constructs, facilitating conditions reflected the most negative mean score at 3.81 ± 0.59. 26.9% of the users replied that they did not have enough resources to use the system, 28.9% found the system to be una-vailable when needed during their workflow, and 40.4% reported that the system was not available all of the places where it was needed in the hospital.As for the last construct, behavioral intention to use the system, a mean score of 4.78 ± 0.46 was achieved. Generally, the results of the three items that made up the construct corresponded well with only small variations. Cronbach’s alpha tests showed the questionnaire to reach acceptable reliability, α = 0.82 (total score). An examina-tion of the loading items suggested that they adequately represented the conceptual underpinnings of the con-structs for the whole sample group in our context [67, 68].
Actual system useAt the end of the four months test period, the CDSS con-tained a copy of 5,553,953 clinical documents belong-ing to 31,841 emergency or elective patients admitted (including future planned admissions) to the Anesthesia and ICU department in the hospital. These were patients admitted or planned for either anesthesia screening, surgery, or intensive care. The system log files indicated that 81 users had used the system 728 times during the test period to access 2740 patient documents. 19 of the users had used the system more than 10 times during the test period, while 10 of the users had used it more than 20 times. The user who had logged into the system most frequently during the test period had used it 80 times to access 34 patients’ 177 different documents, while the user with the highest number of accessed documents (266), had logged into the system 35 times accessing 30 different patients. With a few exceptions, the doctors and nurses in group A used the CDSS more frequently than group Main et al. [22], referring to Ohmann et al. [69], highlighted that CDSS satisfaction is a complex interplay between both system-dependent and system-independ-ent factors. This is shown in the characteristics of actual system use are shown in Table 4. System robustness is important, because lack of it is one of the most impor-tant reasons in the literature for not using a CDSS [21, 25]. Except during monthly routine emergency genera-tor tests in the hospital, no downtime of the system was reported.

 
Correlations between the constructs
Table 5 shows the correlations between the constructs.Statistically significant correlations existed between intention to continue using the system and performance expectancy (perceived usefulness) (p < 0.01), effort expec-tancy (perceived ease of use) (p < 0.01), social influence (p< 0.05), and system use (p< 0.01). The correlation with the construct facilitating conditions was not significant. System use was moreover significantly correlated with performance expectancy (perceived usefulness) (p < 0.01), and effort expectancy (perceived ease of use) (p < 0.01). The correlations with the constructs social influence and facilitating conditions were not significant. The scores in the constructs were not related to gender, age, or expe-rience. However, Mann–Whitney tests indicated that workplace (group A versus group B) was significantly (medium to large effect) related to the scores in the construct facilitating conditions (U = 81.5, Z =− 3.23, p < 0.05, r =−0.45), with (large effect) scores in the con-struct system use (U = 28, Z = -4.65, p < 0.01, r =− 0.64), as well as somewhat (small effect) with scores in the con-struct behavioral intention to use the system (U = 154, Z =− 2.1, p < 0.05, r =−0.29). Moreover, profession was significantly related (small to medium effect) to the scores in the construct facilitating conditions (U = 80.0, Z =− 2.09, p < 0.05, r =− 0.29).
Interviews and observations: summary of findingsWhile system speed and ease of use were highlighted, improved quality of practice and patient safety because of increased patient allergy detection were pointed to as the most significant system benefits. Two of the respondents screening patients in the anesthesiology out-patients’ clinic confessed that they initially had used the system only on patients that they knew had confirmed aller-gies. However, after having experienced that the system detected additional severe patient allergies that they were not aware of, they started to use the system on all their patients.As many patient encounters are unplanned or urgent, allergy relevant information may not be readily available, or there may not be time for the doctors and nurses to comprehensively examine the patient’s health record for information on patient allergies. The system’s fast response meant that when competing work tasks com-promised a thorough examination of the patient nar-rative, they could now leave the exercise to the system, and have answers in seconds. It was also pointed out that when interacting with comatose, elderly or sick patients, and refugees/patients of foreign origin, the system could help to confirm patient allergies.While the system was easily available at point of care for all of the doctors and nurses in group A, system avail-ability for group B was limited with the system being available at only three workstations and two tablets. In the intensive care unit, doctors, and especially nurses, found it challenging to use the system due to lack of workstations with the system installed. One of the offices in the unit where the system was available was regularly occupied by doctors, making it difficult for nurses or other doctors to get space and time to use the system. The informants generally perceived system use and adoption as being contingent upon system diffusion and integra-tion into clinical workflow. Installation at all the available workstations in the intensive care unit and the surgery area, including workstations in the operation theaters, was emphasized as a pre-requisite to this end. Because of the system’s potential positive effects on clinical work-flow, quality improvement, and patient safety in general, they further ideally envisioned hospital-wide system access at all workstations. Securing access to the system in the emergency departments should also be a prior-ity, as the admission notes documented there serve as an important source of information for health professionals throughout patients’ entire hospital stays. A related point here is also that many of the informants emphasized inte-gration of ICCS into the hospital’s enterprise EHR sys-tem, for ease of system access and stronger integration into existing clinical documentation and workflow.For the majority of the informants, alarm fatigue caused by repetitive, peripheral, or erroneous allergy information presented by the system was not an issue. However, one of the nurses expressed dissatisfaction with ineffective information causing alarm fatigue, while another nurse cautioned against it. They generally did not like ineffective alarms when they were intensively occu-pied during consultations and had little time to use the system. None of the respondents, however, expressed such emotions during the later interview rounds, even when directly confronted. Because the system design allowed them to easily verify the data transformations and the output taking place through the open processing pipeline, they had come to trust the system through their own verifications.

"

--------------------------
Sample Size	Performance Parameter
52	Yes
--------------------------
Please find the respective information and create a table with the following columns:  

I NLP augmented task (e.g. data mining, screening, triage, disease diagnosis, risk analysis, treatment decision, decision support, automation of clinical task, automated document evaluation, etc.) 
I Implementation in clinical practice (was the NLP application successfully integrated into clinical practice, yes/no) 
I  
Here is the discussion section:
„
Discussion
Implications for further research and practiceWhile the results of the study are contributing to health-care IT, NLP, CDSS, and UTAUT research, they are also helpful for formulating recommendations towards system improvements and further implementation initiatives. Primarily, they clarify that there is a need for greater sys-tem diffusion or saturation, including closer integration into the existing EHR system [21, 23, 25, 26]. While con-siderable efforts were spent on optimizing the system for precise concept-based searching, the survey results indi-cated that noise, or false identification of allergies by the CDSS, was perceived as a disadvantage by a small num-ber of the users. Prevention of alert fatigue should be an important aspect of the design of CDSSs, as several stud-ies report CDSS alerts are often ignored with high over-ride rates ranging between 49 and 96% [70]. Fundamental in this respect, is that the trigger level for CDSS alerts must be set to the appropriate sensitivity [71]. Pons et al. [8], referring to Percha et al. [72], report on a radiology system with extremely high performance (99% correctly classified cases) explained by the consistent use of stand-ardized terminology in describing breast tissue compo-sition. However, allergies are heterogeneous concerning both their underlying pathophysiology and their clinical manifestations (ranging from mild rashes to life-threat-ening anaphylaxis) [26]. Even though the system is quite precise at detecting and classifying the clinical concept of allergy with a measured recall score of 92.6% and preci-sion at 88.8% [14], we believe the results reflect that there is room for further improvements especially related to filtering out peripheral and/or repetitive patient allergy information to reduce the quantity of alarms. System tuning to increase performance may similarly, to varying degrees, turn out be necessary in future expansions of the system to include more clinical concepts.From the outset of developing the CDSS, our philoso-phy was to deliver only “lightweight” clinical decision support. While on one side the results indicated that most of the respondents did not perceive that the system tried to replace them as clinicians, on the other side most of them also responded that the system helped them to make correct decisions. Determining a balance between the sensitivity and the specificity of the trigger level for CDSS alerts is crucial. Limiting the quantity of the reminders could be considered to improve the specificity at the cost of the sensitivity [73]. As such, further filtering of patient allergy information, as mentioned in the previ-ous paragraph, may also introduce a risk. The analysis of the interview data suggested that, although warned about system inadequacies, some of the users may already have started to rely too much on the system for allergy detec-tion [74, 75]. While emergency situations may defend such use, we generally believe that ICCS use should not substitute EHR system narrative reading and searching processes as long as the system’s recall of allergies cannot be guaranteed.While traditional expert systems may experience per-formance issues if words or phrases that appear in the narrative text are not accounted for in dictionary sources (e.g., due to misspellings, compound words and lexi-cal variants) [76], machine learning-based clinical NLP systems have been denounced for depending heav-ily on domain expert-driven annotations. Systems that use NLP-techniques as part of their repertoire need to address such shortcomings for acceptance in health-care institutions and among its clinical users. More specifically, machine learning NLP-driven CDSSs have to deliver in terms of both performance, efficiency, and interpretability [8, 9]. By implementing high performance unsupervised learning of word embeddings, our method is able to cover commonly misspelled words, abbrevia-tions, and acronyms [14, 42].The CDSS we have developed leverages semi-super-vised learning for simplified, interactive, and accelerated user-based (e.g., clinical domain experts) clinical concept building and automatic annotation [14]. This approach is more efficient than traditional machine learning approaches, because the unsupervised method to build clinical vocabulary needs limited support from techni-cal and clinical domain experts [14]. Once implemented with clinical concepts to search for, the system is to a large degree self-learning and self-maintaining, because the language model has the potential capacity of being automatically updated with new knowledge as the clini-cal language changes and evolves. Thus, the longstanding problem of dependency on domain experts for develop-ing and maintaining specialized clinical dictionaries used for clinical concept tagging is to a large degree elimi-nated. Further, augmenting the machine learning results with a layer of deterministic rules enables us to leverage the benefits of a traditional expert system, such as fine-grained control of text tagging, easy modifications of rules to correct specific user reported errors, and adding new vocabulary (such as a new drug) not yet intercepted by the unsupervised algorithm.Finally, it is imperative for healthcare that such sys-tems like physicians should not only support clinical decisions; they should like human beings also be able to explain their decision making for trust building among its clinical users [9]. Governments use large amounts of their GDPs to support their healthcare systems [77], and people generally have a high degree of trust in health-care. As witnessed by recent events [78], healthcare has small tolerance for errors in artificial intelligence-driven IT-systems aiming at delivering clinical decision support. Such systems should like clinicians be able to explain their results, and optimally also be able to tell us when they are unsure. Indeed, trusting a system in most cases is a prerequisite for system acceptance. Based on the findings of the study, we believe Shibl et al.’s [16] added construct trust in the knowledge base to the original UTAUT might be considered for inclusion in future simi-lar studies. Alternatively, as we did in the interview guide, the UTAUT construct “Anxiety” may be included [15], as the analysis of the interview data shows it is able to cover some of the same ground. ICCS was designed to show its interpretations not only as aggregated conclusive data. Unlike a “black box” type approach, its open processing pipeline gradually refines the clinical data. This allows the output and its underlying interpretations to be traced back to the original clinical raw data quite transparently. Including the mentioned constructs in evaluation stud-ies of artificial intelligence-driven systems, allows system developers to get valuable user feedback on whether they have succeeded with incorporating enough transparency, or interpretability of results, into their systems to support trust building.ICCS includes features that extract concept-related data from different parts of the patient’s EHR (e.g., the narrative and laboratory results) and is capable of dis-playing them in a summarized dashboard-like format. It is also able to filter, classify, and flag/alert concept relevant data and information (e.g., allergies and abnor-mal laboratory results). The system has therefore met the requirement of a tier 2 CDSS [79, 80]. Stronger, or more advanced, tier 3 clinical decision support (i.e., used for more cogent patient recommendations or diagnosis purposes) entails analyzing unstructured and structured data in the patient EHRs at aggregated levels [79, 80]. However, a necessary precursor to the synthesis of data at aggregated levels for precision medicine, is the more basic NLP-capability to search for and classify complex information precisely and exhaustively at human cogni-tive performance (or surpassing) levels as demonstrated here. While the results of the study reflect some limita-tions to our machine learning approach in emulating human natural language cognition, we still believe they are encouraging to the extent that they call for further exploration in a tier 3 direction. 

Limitations
The limitations of this work should be considered when interpreting our findings. The most important limitation concerns the sample. The sample size of the survey study is small, especially for Group A, which constrains statis-tical inference power. Second, it has to be observed that results of our questionnaire were self-reported measures of use and influence, and that users’ evaluation of their own behavior may contain bias [73]. The results were restricted to the perceptions of a sample of current CDSS users and did not include the valid input of the whole population of doctors and nurses or all of those who used the system. A somewhat large percentage (78.9%) of the users of the system only worked in surgery or in the intensive care unit, and as reflected by the results they generally were not frequent system users.Although the limited group of respondents’ percep-tions do not necessarily represent the opinions of all the doctors and nurses in the department, the survey results represent real-world perspectives and constitute valuable input for recommendations towards system improve-ments and further implementation initiatives [73]. To this end, we also believe the randomized (i.e., the survey participants) and mixed method design of the study miti-gate some of the described weaknesses and support vali-dation of the results. For example, the respondents’ high intention to use the system was reflected in correspond-ingly high actual system use, and the system benefits reported by the informants helped to confirm the per-ceived usefulness by the respondents. We also observed that the interview and observational data enabled expla-nations to several of the more “obscure” statistical find-ings and allowed for a richer and deeper understanding of the case. For example, while there was quantitative evidence of no system downtime, a significant number of the respondents’ perceived lack of availability of the sys-tem when or where needed. The information provided by the informants shed light on this apparent divergence in the findings and led to recognition of a problem in how the system was implemented, rather than a problem with the system itself. Nevertheless, the results should be interpreted with caution, as they are specific to the early implementation stage of the system.As argued in an earlier paper [14], we believe the sys-tem with some adjustments (i.e., to the EHR data extrac-tion mechanism and deterministic rules for precise text filtering), should be flexible enough to be transferable to other departments, hospitals (or healthcare organizations using EHR systems in general), languages, and countries. However, because data in both the present and earlier study included only the clinical concept of allergy and was collected from a single hospital and in the context of a specific EHR system implementation, the generalizabil-ity of our findings is limited. It is possible that our results would be different in other implementation contexts. Hence, future research should test the system using other clinical concepts, and in other departments and health-care organizations.Hospitals are often run-on tight budgets with a clear focus on and commitment to their patients. The doctors and nurses working in anesthesia and ICU departments, however, are perhaps particularly busy in their work given the sense of urgency, unexpected happenings, and frequent rescheduling of work tasks. Thus, the research-ers had to do a great deal of follow-up to collect the nec-essary data for the study. Enrolling greater portions of a hospital department’s population of health profession-als into research studies without somehow disturbing clinical practice is difficult. In this case, the system’s now proven advantages were hopefully able to make up for some of the time the doctors and nurses most willingly invested in having to learn the system and using it, filling out the questionnaires, and being interviewed.

Conclusion
We have presented our results from the evaluation of a NLP-driven CDSS developed and implemented in a Nor-wegian hospital trust. The system employs unsupervised and supervised machine learning algorithms combined with rule-based algorithms for clinical concept-based searching to identify and classify allergies of concern for anesthesia and intensive care. Evaluation of system adop-tion and use was performed by a mixed methods approach applying UTAUT as a theoretical lens. Most of the respondents demonstrated a high degree of system accept-ance and expressed a positive attitude towards the system in general and intention to use the system in the future. Increased detection of patient allergies, and thus improved quality of practice and patient safety during surgery or intensive care unit stays, was perceived as the most impor-tant advantage of the system. In addition, system speed and ease of use were highlighted as positive factors. Results pertaining to the construct facilitating conditions gave mixed results, suggesting that there is a need for greater system diffusion, including closer integration into the exist-ing EHR system. Improvements to the trigger level sensitiv-ity for CDSS alerts is also a future point of interest. While the results of the study are contributing to healthcare IT, NLP, CDSS, and UTAUT research, they also provide useful recommendations for further system improvements and implementation initiatives. Finally, we would like to add that following the positive evaluation results, ICCS is now in regular use in the Anesthesia and ICU department in the hospital trust. Plans for expanding functionality to search for multiple clinical concepts, and also for implementing the system in other departments in the hospital, are cur-rently being contemplated.
 

„


--------------------------
NLP Augmented Task	Implementation in Clinical Practice
Clinical Decision Support System (CDSS)	Yes

The NLP augmented task discussed in the article is Clinical Decision Support System (CDSS) and it has been successfully integrated into clinical practice.
--------------------------
Please find the respective information and create a table with the following columns:  

I English (Is the article in English language, yes/no)
I Targeted disease and conditions (e.g. sepsis, carcinoma, diabetes, etc.) 
I 
Here is the introduction section of article No. :
„
Introduction
Management of chronic kidney disease (CKD) is a public health challenge complicated by heterogeneity in clinical course, increasing incidence, and variability in treatment at the primary care level.1,2 Though only a minority of patients prog-ress to end-stage kidney disease, many more are at significant risk for adverse outcomes, including hospitalizations, cardio-vascular disease (CVD), and reduced life expectancy.3,4In Canada and the United States, most patients are referred to nephrology at an estimated glomerular filtration rate (eGFR) of 30 to 40 mL/min/1.73 m2, by which time the ther-apeutic window initiating disease-modifying treatment is narrow, and focus tends to be on delaying dialysis initiation rather than reducing lifetime risk.5 To address these chal-lenges, organizations, including the Canadian Society of Nephrology, provide guidelines to optimize the management of CKD in primary care.6 However, despite initiatives to dis-seminate these guidelines, variability in primary care per-sists.7 Ongoing failure to identify patients with CKD early, stratify cohorts by risk of progression, and initiate disease-modifying therapy in high-risk individuals therefore repre-sents a significant source of preventable morbidity.In practice, early identification of CKD is a challenge at the primary care level given its asymptomatic nature and low dis-ease awareness.1,7 In this study, we sought to target these bar-riers in linkage to care by adapting the validated Kidney Failure Risk Equation (KFRE) to operate in a clinical decision support software (CDSS) employing artificial intelligence–based natural language processing (NLP) for automated electronic health record (EHR) screening.8-10 The objective of the CDSS was to identify patients with CKD in eligible pri-mary care practices in Ontario, stratify patients by risk of pro-gression, identify high-risk cohorts whose treatment plan deviated from guidelines, and prompt evidence-based inter-vention by their primary care providers.
„

--------------------------
Column	Data
English	Yes
Targeted disease and conditions	Chronic Kidney Disease (CKD)
--------------------------
 
Please find the respective information and create a table with the following columns:  

I Study design (Choose one of the following answer possibilities: Meta-analysis/Systematic Review/Review/Case Report/Case series/Opinion//Randomized Controlled Trial/Cohort Study/Cross-Sectional Study/Others)
I NLP Model (is there a description of a NLP Model, yes/no)
I 
Here is the methods section:
„

Methods
Study Population
Across the province of Ontario, 201 primary care practices were recruited for participation. The aggregate patient popu-lation for whom EHR records were available numbered 361 299. The study population included all adults with an eGFR < 60 mL/min/1.73 m2 in their most recent laboratory values, who were neither under active nephrology specialist care, or undergoing renal replacement therapy.

Clinical Decision Support Software
The CDSS was developed by Khure Health Inc, a subsidiary of MCI Onehealth Technologies Inc. The platform is predi-cated on EHR-based clinical NLP that extracts patient vari-ables for subsequent algorithm input. Briefly, the NLP employs tokenization of sentences into individual words, and lemmatization of words into root forms that correspond to variables of interest. For this work, variables of interest were limited to demographics, comorbidities, medications, and laboratory values. As the variables of interest in this work correspond to structured forms of data, minimal NLP was required for feature extraction and was instead used for qual-ity improvement over simple word search. To clinicians, the CDSS consists of a central user-interface presenting multiple (>100) clinical algorithms organized by pathology. Each clinical algorithm contains educational material, including description of the logical operator used for patient stratifica-tion, and presents lists of patients whose EHR variables dic-tated eligibility by a given algorithm. Within the patient lists, horizontal rows describe patients annotated by risk strata, with accompanying columns detailing laboratory, medica-tion, and other medical history data relevant to the algorithm. The software was provided freely to physicians, and locally installed at each practice with an accompanying tutorial by an employee of Khure Health/MCI.
Natural Language Processing Risk Equation
The previously validated 3-factor KFRE was adapted to the CDSS.8-10 Briefly, patient variables were locally extracted from practice EHR, with most recent eGFR, age, and gender used to calculate 5-year risk of progression to kidney failure. The 5-year risk of progression, current medications, history of nephrology referral, and comorbidities were subsequently used to stratify patients by risk of kidney failure (Figure 1). High risk was defined by a 5-year risk of kidney failure >6%, or between 3% and 6% with either a urine albumin-creatinine ratio (uACR) >30, or with 2 cardiovascular risk factors, including any of heart failure, diabetes, or hyperten-sion, among patients with an age less than 85. Moderate risk was defined by a 5-year risk of kidney failure between 3% and 6%, without elevated uACR or CVD comorbidities, among patients with an age less than 85. Potential risk included the remaining patients with either a 1% to 3% 5-year risk of kidney failure, a 3% to 6% 5-year risk with an age between 75 and 85, a uACR >30 without a correspond-ing eGFR lab, or those with 2 CVD comorbidities for whom eGFR data were absent (Table 1). The natural language pro-cessor then excluded all patients with extracted variables positive for current sodium-glucose cotransporter-2 inhibitor usage (SGLT2i), which, due to recency of inclusion in treatment guidelines, was expected to be underutilized. Patients on renal replacement therapy, kidney transplant recipients, or those under active nephrology management were also excluded.
Practice Audit
Cohorts were stratified by priority level based on a composite risk of kidney failure or CVD event. For each participating primary practice, 10 individuals from the high priority groups were randomly selected for chart review. Khure Health clini-cal support staff attended the chart reviews to provide a tuto-rial on the software for the primary care provider (PCP). Reviews consisted of evaluating the 5-year risk of kidney failure for the identified individuals, determining the labora-tory or other EHR data that informed risk-calculation, and assessing current treatment protocol in relation to established KDIGO guidelines, which were available for reference within the CDSS. Multiple pre-specified actions for each individual identified by the CDSS were available to the PCP. These included treatment optimization with SGLT2 inhibitors, lab requisition to assess eGFR and albuminuria, nephrology referrals, or flag for review, which annotates the patient record for subsequent, in-depth review. Patients deemed eligible by the primary care provider were then actioned during the audit, with number of actioned patients and specified actions col-lected as de-identified, aggregate data by Khure Health for subsequent analysis. Detailed data on comorbidities, medica-tions, or demographic variables are not available for presenta-tion due to privacy legislation and PCP custodianship over EHR data. Research ethics board approval was not indicated for this study, as practice audits constitute quality improve-ment, rather than research, in Canada.

„

--------------------------
I Study design	NLP Model
Cohort Study	Yes
--------------------------
Please find the respective information and create a table with the following columns:  

I Sample size (patients or cases or datasets or participants or other used to train the NLP model, give only one number)
I Performance (is there a performance parameter for the NLP Model: yes/no) 
I 
Here is the results section:
„

Results
CDSS Identified Cohorts
We screened 361 299 individuals across 201 primary care practices in Ontario. In total, 8194 individuals, correspond-ing to 2.3% of all primary care patients, were identified by the CDSS as satisfying one of the priority tier inclusion cri-teria (Figure 2). Eight percent (620) of individuals identified were at high risk of progression to kidney failure (>6% 5-year risk), or at high risk (>3%-6%), with either Stage A3 albuminuria or 2 CVD comorbidities. An additional 32% of identified individuals (2592), or 0.72% of the screened popu-lation, were at moderate risk of kidney failure (3%-6%) without additional CVD comorbidities, or labs available to ascertain albuminuria. The remaining cohort of identified individuals (4982) were either at potential risk of kidney fail-ure (1%-3%), missing eGFR values but with confirmed albu-minuria or 2 CVD comorbidities, or were at high risk of kidney failure (3%-6%), but over the age of 75. All individu-als either under nephrology specialist care, with a <1% risk of 5-year kidney failure, or engaged in a treatment regimen consistent with guidelines, were excluded by the CDSS. 

Primary Care Audit
Of the 2010 individuals selected for chart review, 36.9% (742 patients) were actioned along the pre-specified path-ways (Figure 2). The most common actions taken were lab requisition for repeat testing of eGFR and albuminuria (51%), followed by a flag to review chart at the next clinic visit (32%), treatment optimization through initiation of dis-ease-modifying therapy (15%), and new nephrology referral (2%). When the chart was not immediately actioned, the most common reasons provided by PCP was a desire to review the charts at a later time, or because patients were undergoing palliative support or in long-term care. Other noted reasons included patients being lost to follow-up, par-ticularly out of the country, or already under non-nephrology specialist care.

„
--------------------------
I Sample size I Performance

361 299 individuals I No
--------------------------
 
Please find the respective information and create a table with the following columns:  

I NLP augmented task (e.g. data mining, screening, triage, disease diagnosis, risk analysis, treatment decision, decision support, automation of clinical task, automated document evaluation, etc.) 
I Implementation in clinical practice (was the NLP application successfully integrated into clinical practice, yes/no) 
I  
Here is the discussion section:
„
Discussion
In this study of 201 primary care practices in Ontario, we screened 361 299 individuals and found 1 in 40 were both at high risk of kidney failure or CVD events, and undertreated with KIDIGO guideline directed disease-modifying medica-tions. Subsequent on-site chart reviews resulted in clinically meaningful actions, including referral, lab requisition, and treatment optimization, for 36.9% of patients. These findings suggest CKD management at the level of primary care requires significant optimization and that automated identification of these individuals with a CDSS implementing a modified ver-sion of the validated KFRE can improve clinical workflow and accelerate adherence to current CKD guidelines.In the past 5 years, there have been multiple studies that have targeted improvements in care of CKD and its associ-ated risk factors in both the primary care and nephrology set-tings. These studies have used different methods and accordingly achieved mixed results.11-14 In one of the largest studies conducted to date, investigators from the United Kingdom randomized 46 practices, and 23 35 patients with CKD to a nurse-led intervention that targeted several process measures including proteinuria measurements, coding for CKD, and clinical outcomes including blood pressure con-trol and change in kidney function.13 Although they did not find an effect on eGFR, several positive effects on CKD diagnosis, management, and blood pressure control were noted with the primary care intervention. Our intervention targeted similar process and quality measures, but perhaps is even more cost-effective due to the use of EHR-linked solution rather than a nurse-practitioner. More recently, investigators from the University of California, San Francisco, studied 524 patients across 80 primary care pro-viders using a CDSS and found improvement in CKD aware-ness among PCPs but no change in prescription.14 They did find higher uptake of the recommendations in an as-treated analysis, when compared with intention to treat, which would be consistent with our observational study.We believe that there are important clinical and research implications of our findings. From a clinical perspective, our findings present a solution that is EHR agnostic and can be used by primary care providers across Canada, and other countries as a tool to perform practice audits for CKD and improve quality of care. From a research perspective, this solution has the potential to be leveraged, in compliance with privacy regulations, as an aid in identifying patients who may be eligible for clinical trials based on inclusion and exclusion criteria, and may therefore increase the access to innovative treatments for patients and physicians. Finally, while other physicians have been cautious about data shar-ing, we believe that the benefits from interoperability of EHRs, and better portals for both patients and providers, when created with the appropriate data security safeguards, can have more benefit than harm.There are some limitations to our findings. Due to the fam-ily physicians’ custody of the data, we are unable to report on detailed patient characteristics or perform additional statisti-cal analyses beyond the scope of the quality improvement framework (practice audit). This is an inherent challenge in quality improvement studies. Furthermore, because Khure health clinical support staff assisted physicians with chart reviews, engagement may be lower if this program is expanded to physicians without support staff. In addition, this project focused on risk of CKD progression and targeted patients who may benefit from SGLT2i to slow CKD progres-sion. These drugs have other major benefits and indications, namely a reduction in heart failure hospitalizations, in patients with or without heart failure, and this population was not examined in this intervention.15 Similarly, undertreatment with renin angiotensin aldosterone system (RAAS) inhibitors was not evaluated in this study, though recent finding sug-gests less than half of Canadians with CKD receive treatment with RAAS inhibitors.16 Finally, interventions like ours can only demonstrate improvement in processes of care such as albuminuria testing, and appropriate drug prescription in a short time frame. It may take years to demonstrate a benefit on kidney outcomes such as time to dialysis, and these should not be considered appropriate outcomes for quality improve-ment studies. Moreover, following initial data collection, additional actioning from subsequent chart audits have been reported, with year 1 data likely to show further linkage to care in this population. Strengths of this quality improvement project include a focus on primary care, inclusion of a large number of patients and practice, and demonstration of an EHR agnostic CDSS as an effective tool for practice change.

Conclusion
Our findings demonstrate that an EHR agnostic CDSS may improve the quality of CKD care for high-risk patients in the primary care setting. Application of these tools to both pri-mary and nephrology practice EHRs is needed to improve CKD outcomes across the spectrum of disease.
 

„

--------------------------
NLP Augmented Task	Implementation in Clinical Practice
Identification of high-risk patients for CKD and CVD events	Yes
--------------------------
Please find the respective information and create a table with the following columns:  

I English (Is the article in English language, yes/no)
I Targeted disease and conditions (e.g. sepsis, carcinoma, diabetes, etc.) 
I 
Here is the introduction section of article No. 6:
„
Introduction
The Artificial Intelligence (AI) for dynamic prescribingoptimisation and care integration in multimorbidity(DynAIRx) project addresses problematic polypharmacy inmultimorbidity (co-existence of≥2 long-term conditions).The aim is to improve holistic care in multimorbidity bysupporting medicines optimisation, in alignment with theUK National Health Service (NHS) Long Term Plan and2021 National Overprescribing Review.1,2As a population we are living longer, driven by medicaladvances improving survival at all ages.3Age is thedominant risk factor for the acquisition of long-term con-ditions. The more conditions a patient has, the more as-sociated medications they are likely to take. Polypharmacydescribes the use of multiple regular medications by anindividual, most often described as taking more thanfivedaily. Without medicines optimisation, polypharmacy mayworsen the prevalence, outcomes, experiences and costs ofmultimorbidity.4The information for coordinating care ishard to assemble and understand, particularly in time-constrained consultations. The effective withdrawal ofmedications to improve outcomes–deprescribing–ishindered by scattered records impeding the integration ofcare across providers. Holistic medication reviews haveenormous potential to benefit those with multimorbidity, yetthere is little support for such reviews. The NHS Long TermPlan1seeks to optimise prescribing, including by depres-cribing. Recent evidence has identified limitations in de-prescribing during an acute hospital admission, and aproactive, primary care-based approach may be preferable.5Using AI (machine learning for information extraction,dynamic prediction and visualisation), DynAIRx will bringthe predictive information and longitudinal care summariestogether with guidelines in new visualisations to supportmedicines optimisation. This combined information will bepiloted in prescribing audit and feedback systems thatclinicians are using in research and clinical practice.6

Rationale
Despite the need for deprescribing support, evidence ofhow to do it systematically is lacking. Three Cochranereviews7-9identified various deprescribing interventions,with barriers to implementationleadingtoinconsistenteffectiveness. Primary-care-embedded development ofaudit and feedback shows promise for improving pre-scribing, with success depending on how feedback isdelivered.10Previously, such systems have been limitedby data supply. The roll-out of integrated/shared carerecords is now providing the data for patient-centred andlocality context sensitive‘learning systems’.11DynAIRxwill develop and implement statistically principled AIapproaches to systematicallyidentify problematic poly-pharmacy in major multimorbidity groups. In order to beeffective, AI-augmented feedback to clinicians must beco-produced with clinical stakeholders and reviewed it-eratively. Therefore, early engagement with clinicians inthe form of a needs analysis will enable:
1. Understanding of the requirements of those involvedin SMRs (including patients).
2. Defining the barriers and facilitators to im-plementation of AI-guided SMRs.
3. Iterative refinement of the proposed prescribingfeedback to clinicians.

Aim(s)
The overall aim of DynAIRx is to develop new, easy to use,AI tools that support general practitioners (GPs) andpharmacists tofind patients living with multimorbidity (twoor more long-term health conditions) who might be offereda better combination of medicines.The project will focus on three groups of people at highrisk of rapidly worsening health from multimorbidity:1. People with mental and physical health problems, inwhom the prescribing for mental health improve-ment can lead to adverse physical healthconsequences.2. People with complex multimorbidity in the form offour or more long-term health conditions taking tenor more drugs.3. Older people with frailty as a subgroup of peoplewith multimorbidity at especially high risk of ad-verse outcomes.

Objective(s)
The objectives of the DynAIRx project are to:1. Investigate how SMRs are currently undertaken andwhat barriers those undertaking them (and the pa-tients in receipt of them) experience.2. Seek the opinions of key stakeholders involved in theSMR process about the ways in which AI approachescanbeusedtoimprovetheprocessandidentifywhattheir requirements are for prescriber feedback systems.3. Identify potential barriers/facilitators to uptake andutilisation of AI-augmented SMRs and audit andfeedback dashboards for clinicians.4. Curate structured clinical data from integrated rec-ords (general practice, hospital, and social care) froma variety of NHS Integrated Care Systems covering∼11m population, adding more structured data fromNatural Language Processing (NLP) of psychiatricnarratives in Merseyside.5. Use AI approaches and statistical methods to identifypatterns and clusters of conditions, medications,tests, and clinical contacts preceding adverse eventsacross three target groups then build the patterns intobiostatistical causal inference and prediction of(clustered) clinical outcomes.6. Develop visualisation methods for longitudinalsummaries of multi-provider care records overlainwith risk trajectories, combined with key featuresfrom AI-learned patterns/structures and clinicalguidelines.7. Co-design a prototype tool, through iterative reviewand refinement of feedback systems–participatingclinicians, who undertake SMRs will participate in“think-aloud”studies of the protype tool and identifypositive and negative features of the tool which willallow the iterative improvement of the prototype (co-developed with patient and public representatives).8. Refine the later prototypes through user-groupfeedback and, through two workshops, to explorefurther the perceived strengths and weaknesses andthus the implementability of the system.

„

--------------------------
Table:

I English	I Targeted disease and conditions
Yes	Multimorbidity (co-existence of ≥2 long-term conditions)
--------------------------
Please find the respective information and create a table with the following columns:  

I Study design (Choose one of the following answer possibilities: Meta-analysis/Systematic Review/Review/Case Report/Case series/Opinion//Randomized Controlled Trial/Cohort Study/Cross-Sectional Study/Others)
I NLP Model (is there a description of a NLP Model, yes/no)
I 
Here is the methods section:
„

Methods/Design and Analysis
DynAIRx involves a combination of qualitative stakeholderengagement (DynAIRx Qualitative Phase 1, clinical needsanalysis), large-scale health informatics (DynAIRx healthdata) and co-development/iterative analysis (DynAIRxQualitative Phase 2) to harness linked data across primary,secondary and social care to create visualisations of patientjourneys, risk-prediction estimates and prescribing dash-boards to support SMRs. DynAIRx will harness theemerging integrated records mandated for NHS IntegratedCare Systems to coordinate services across providers.Through statistically robust approaches, it will predictavoidable multimorbidity and harm resulting frommedications.

DynAIRx Qualitative Phase 1–Needsanalysis and requirements engineeringDescription of study design
The DynAIRx qualitative studies will explore the percep-tions of key stakeholders on how SMRs are currently beingundertaken and what the barriers and facilitators are tomaking them effective and efficient. The research adopts adescriptive and exploratory methodology, and is based onqualitative data from participants regarding their current andretrospective experiences of SMRs (figure 1). This includessemi-structured interviews and focus groups.The qualitative studies will also explore the opinions ofkey stakeholders on the prototype prescribing audit &feedback tools that are developed to support SMRs, in-formed by analysis of patient journeys and AI-assistedintegration of care records. This will be undertakenthrough one-to-one think-aloud studies and mixed-participant workshops. Description of study populationKey stakeholder participants involved in the qualitativework include general practitioners, pharmacists, secondarycare physicians, patients with multimorbidity and policymakers. Key stakeholder groups are defined intable 
1.Description of development of researchproposal/questionsResearch questions of DynAIRx Qualitative–Needs anal-ysis and requirements engineering1. What are the barriers and facilitators to the uptakeand utilisation of an AI-augmented prescribingsupport system for SMRs from the perspective ofprimary and secondary care clinicians, pharmacists,patients, and commissioners/managers involved inSMR services?
2. What are the features that would make such a re-source acceptable and usable?

Interventions and comparisons 
DynAIRx Qualitative In-depth Interviews
Semi-structured one-to-one interviews will be undertakenwith a broad range of representatives from Primary Care Networks, GPs, pharmacists (primary care and chief),clinical pharmacologists, practice managers and patients tounderstand their priorities for such reviews and potentialbarriers/facilitators to implementation.Semi-structured interviews will allow us to elicit par-ticipant personal feelings, opinions, and experiences, andhelp the researchers to gain insights into barriers and fa-cilitators to future uptake of the proposed systems. DynAIRx QualitativeFocus groupsSemi-structured interviews will be followed by broaderfocus group discussion (1-2 groups) across the 5 stakeholdergroups (4-8 participants per focus group). The total numberof participants will depend on the themes that emerge andthe requirement for further exploration. Focus group in-terview guides will be co-developed to address the keyresearch questions, enhanced by themes that emerge fromthe initial one-to-one interviews.Prescribers’requirements for support with SMRs will beidentified across the key groups. This will include insightinto data-driven medication reviews, including what cli-nicians consider high-risk vs high-volume prescribing.Work will also focus on clinical uncertainty. For example,exploring prescriber needs in high-risk situations, such assevere mental illness, where stopping an antipsychotic maynot be viable, yet the dose could be adjusted to a safer level,or an alternative drug with lower cardiovascular risk couldbe prescribed. Discussions will explore how medicationsmight be best prioritised for older people living with frailty,and people with complex multimorbidity, including usingthe The National Institute for Health and Care Excellence(NICE) Database of Treatment Effects and Scottish Poly-pharmacy Guidance. Task-based workshops/focus groups may be supportedby ongoing, semi-structured qualitative interviews withstakeholders, including Clinical Commissioning GroupLeads and Chief Pharmacists, alongside patients and carersacross our key groups. All workshops/interviews will beaudio-recorded, with participant consent, and transcribedfor thematic analysis.Description of sample selection/data collectionSemi-structured interviews (∼10-20 participants across 5stakeholder groups) and focus groups (1-2 per stakeholdergroup involving 4-8 participants) will be undertaken viavideo conference (or telephone for one-to-one interviews).The groups are deliberately small to engage effectively andallow for open discussion and to obtain the views of a broadrange of practitioners nationally to examine the currentscope of practice. Participants will contribute their expertisefrom community, primary and secondary care practice.RecruitmentInclusion criteriaPatient and carer representatives:1. Individuals with (or carer for someone with) any ofthe following criteria:a. Multiple (4 or more) long term health conditions.b. Co-existing mental and physical health problems.c. Prescribed≥10 regular medications.d. Frailty.2. Age 18 or over.Health care/management professionals:Health care or management professionals (including doctor,pharmacist, nurse, commissioner of clinical services,manager of clinical services):1. Working in health care setting where review ofprescription medications is a regular part of theclinical workload.2. Working in key stakeholder groups including any of:a. General practice.b. Secondary care (geriatric medicine, clinicalpharmacology, falls clinics, mental healthpractitioners).c. Clinical commissioning of services or manage-ment of clinical services (practice managers).d. Pharmacist (primary care ideally).Exclusion criteriaPatient and carer representatives:·Unable to give informed consent to participate.·History of hearing or speech impairment to a degreethat would render normal conversation impossible viavideo interview and this is their only option; however,all participants who have such impairments who wishto participate would be offered the option of a face-to-face meeting, along with necessary adjustments, toensure inclusivity.·Unable to communicate in English.Health care professionals:·Not involved with prescribingPatient and carer participants will be recruited via a varietyof networks including:·Outpatient clinics for long-term conditions.·Via social media (Facebook, Twitter) email to thequalitative team.·Via networking at events (conferences, public en-gagement etc).·Sampling the CARE75+ cohort participants withfrailty, at the University of Leeds. Frail participantsare defined using either the phenotype model, or ashaving mild/moderate/severe frailty using theelectronic Frailty Index.12The research team willbe provided with restricted details (e.g. name,telephone number, address) of CARE75+ partici-pants who meet the eligibility criteria by theCARE75+ study team. Only CARE75+ partici-pants who have already given consent to be ap-proached for future research studies, includingprovision of this restricted data, will be ap-proached. Study information will be mailed to thepotential participant by the research team, who willsubsequently contact the potential participant todiscuss the study and whether they are interested inbeing involved.·Charities including Age UK and Mind. Working inpartnership with the charity, patient informationsheets will be sent to charities for distribution throughtheir networks.·Mental health directorate expert patient referencegroups and patient liaison group to engage serviceusers. Qualitative Data collectionInterview formatAll interviews will be audio-recorded, with participantconsent, and transcribed for thematic analysis.·Individual one-on-one semi-structured interviewswill be conducted over telephone or video confer-encing with 1-2 members per key stakeholder group(GPs, secondary care, commissioning/managementof services, pharmacists, patients/carers).·Demographic (name of surgery, Trust or ClinicalCommissioning Group, grade of profession) andprofessional information will be collected fromHealth Care Professionals (HCPs) (e.g. hospitalregistrar or consultant, GP registrar, locum, partner,pharmacist years of experience, years undertakingmedication reviews) prior to starting the interview.·Prompt questions as per interview guide(Supplementary Appendix 1).An interview guide (Supplementary Appendix 1) will be co-created with experts by experience (professionals and PPI)focused around key areas of interest including:·What data do prescribers/practices need to undertakeeffective Structured Medication Reviews efficiently?·How are Structured Medication Reviews currentlybeing undertaken, by whom,where, and how long dothey take?·What kind of digital tools and supports will be mostuseful?·What do participants consider the top priority targetmedication challenges relating to key multimorbiditygroups (older people with frailty; co-existing physicaland mental health problems; complex multimorbidityand potentially problematic polypharmacy)?·What are likely barriers/facilitators to uptake andutilisation and sustained use of AI(-augmented) tools?Focus group formatInitial semi-structured interviews will be followed bybroader focus group discussion across the stakeholdergroups depending on the numbers attending each focusgroup, the themes that emerge and the requirement forfurther exploration. Focus group interview guides will befurther developed from the key questions, enhanced bythemes that emerge from the initial one-to-one interviews.·Each key stakeholder group (GPs, secondary care,commissioning/management of services, pharmacists,patients/carers) to contain approximately 4- 8 participants.·Demographic information will be collected prior tothe focus group from participants.·Minimal information will be collected from HCPs(name of surgery, Trust or Clinical CommissioningGroup (CCG), years trained, grade (e.g. hospitalregistrar or consultant, GP registrar, locum, partner,pharmacist years of experience, years undertakingmedication reviews) prior to starting the focus group.·The co-produced topic guide will be followed tostructure the focus group (Supplementary Appendix2).·Digitally recorded.DynAIRx health dataDescription of study designMachine learning algorithms will be used to bring thepredictive information and longitudinal care summariesavailable in integrated care records together with guidelinesin new visualisations to support medicines optimisation.This combined information will be piloted in prescribingaudit and feedback systems that GPs are using in researchand practice.6DynAIRx will develop tools to combineinformation from electronic health and social care records.De-identified patient data obtained from health records willbe combined with clinical guidelines and risk-predictionmodels to ensure that clinicians and patients have the bestinformation to prioritise and support Structured MedicationReviews.AIs will be developed that combine information frommultiple records and guidelines and calculate risks ofhospital admissions and other adverse outcomes for ourthree multimorbidity groups. To ensure this information iseasily understandable, visual summaries of patients’jour-neys will be developed, showing how health conditions,treatments and risks of future adverse outcomes arechanging over time. These visual summaries will be testedin general practices across northern England and improvedbased on feedback from clinicians and patients (described inDynAIRx Qualitative Phase 2).Description of development ofresearch proposal/questionsResearch questions of DynAIRx Health Data1. What combinations of diseases, medications, in-vestigations and clinical contacts are associatedwith the greatest degree of adverse outcomes inpatients with high risk of harm (frailty, co-existentmental and physical health problems and complexmultimorbidity)? 2. Can patient journeys over time and across careproviders be adequately visualised in the context ofclinical guidelines and be enriched with causal in-ference methods?3. Can a learning system be created that incorporatesthe needs of prescribers and patients alongside thekey high-risk trajectory indicators?

„
--------------------------
I Study Design	NLP Model
Qualitative Stakeholder Engagement (DynAIRx Qualitative Phase 1)	No
Machine Learning Algorithm (DynAIRx Health Data)	Yes
Semi-structured Interviews (DynAIRx Qualitative Phase 1)	No
Focus Groups (DynAIRx Qualitative Phase 1)	No
--------------------------
Please find the respective information and create a table with the following columns:  

I Sample size (patients or cases or datasets or participants or other used to train the NLP model, give only one number)
I Performance (is there a performance parameter for the NLP Model: yes/no) 
I 
Here is the results section part 1 of 2:
„
Results
STRUCTURED CLINICAL DATA ANDNARRATIVE PROCESSINGDescription of study populationDatasets will be created within Trusted Research Envi-ronments (TREs), making clean data available for furtheranalysis. A federated approach to clinical data will enableaccess to structured data from across Cheshire & Mer-seyside (Combined Intelligence for Population HealthAction, CIPHA, platform), Greater Manchester, andYorkshire & Humber, covering a population of∼11m fromexisting regional shared care record systems, which pro-vides research access and prescriber audit and feedback.Description of sample selection/data collectionand curationCore research datasets will be curated and maintained fromthese integrated general practice, hospital, and social carerecords, where available. Accredited (ISO27001/NHSDSPT) cloud-based TREs support the software, tools,compute, and governance for research access. These fed-erated data sources will feed a minimum core dataset(MCD) for evaluation and deployment–including codeddata fromgeneral practices as well as Secondary UsesService data from hospitals and structured community andmental health datasets, where available.The MCDs will be extended, where available, with in-formation extracted from, and tracked across, clinicalnarratives using NLP-contextualised language models suchas BERT. This builds upon existing healthcare NLP ap-plications and annotated datasets, such as WEB-RADR(extracting events related to adverse drug reactions)13andAVERT (mining mental health narratives from clinicalletters).14The data include over four billion annotationsover 12 years in a large mental health and communityprovider trust, plus inputs from other regions. To extract (de)prescribing events, related drugs and contexts across nar-ratives will be identified. This involves named entity rec-ognition for detecting drug name or label variations; contextextraction, such as treating an adverse effect of anotherdrug; and entity mapping across time and/or sources, in-cluding extraction of time references for tracking pre-scribing journeys. These data can then be linked andvalidated against the routinely collected and integrated carerecord data.A data catalogue will be maintained. A federated andopen-source approach will be taken to data analyses–sharing all code via a GitHub public repository.STATISTICAL LEARNING ANDCLUSTERING FORMULTIMORBIDITY PREDICTIONInterventions and comparisonsThe structured data that have been curated and processedwill be analysed to discover clusters of multimorbidityand polypharmacy with high apparent prescribing harmin the key multimorbidity groups. Machine learning andstatistical methods will be used to develop predictionmodels for adverse outcomes, and to estimate whichpatients may benefitmostfromastructuredmedicationreview.Adverse outcomes may include events such as falls inolder people with frailty; strokes in people with severemental illness, diabetes, and hypertension; and hospital-isation for adverse drug reactions or emergency/unplannedhospitalisations. Patterns indicating adverse outcomes orsentinel events such as prescribing cascades will beextracted from the curated data. Patient histories will bemodelled as temporal graphs capturing clinical events(diagnoses, prescriptions etc.) in their timeline, andextracted using 3D convolutional neural networks. This willexploit recent advances in video and time-series classifi-cation to discover temporal patterns and not just sequencesof events (as with recurrent neural networks). The outputwill be a time-series of clinical feature vectors, which can beused to predict outcomes or to define clusters of typicalpatient trajectories. Soft, temporal clustering algorithms willbe used to track a patient’s membership of each cluster overtheir recorded history. For instance, they may move grad-ually from a low-risk cluster to a cluster with high risk ofhospitalisation. The identified patterns/clusters will be vi-sualised and user feedback (described in DynAIRx quali-tative Phase 2) used to refine the AI (e.g.,find clusters thatdeviate from NICE guidelines).The distilled patterns/clusters will be used to generatehypotheses, followed by development of explainableinformation. To reduce the risk of posing spurious as-sociations (e.g., confounded relationships) as causal re-lationships, an expert panel will be called upon forpotential reference. Where available, causal estimateswill be derived from randomised controlled trials, orother robust external sources such as Mendelian ran-domisation studies. When required, causal estimates maybe derived from the data in-hand using g-methods. Visualisation and expert clinical and evidence-basedreasoning are key in 1) informing the construction ofgraphical models to represent causal relationships betweenvariables, and 2) weighing the plausibility of identifiedputative causal relationships. Where a causal relationship isin doubt, it will be examined within the key stakeholdergroups (described intable 1), requesting additional datacuration as needed.In parallel, dynamic clinical prediction models will bedeveloped to identify risks of adverse outcomes and ex-pected multimorbidity trajectories. These can be aggre-gated to practice level to enable identification of clinicians/practice outliers to better guide supportive interventions.The incorporation of causality then enables the identifi-cation of clusters/individuals at high risk, and prioritisesthose where the identified causal pathways suggest thatstructured medication review might benefit the patient(s).The models also form a strong basis for future work toidentify anticipated benefits (effect sizes) of potential in-terventions such as deprescribing at an individual patientlevel. In principle, such tools can be used to support cli-nicians performing medication reviews (as well as sug-gesting which patients/clusters can benefit frommedication reviews, as proposed here), as risks of multipleoutcomes can be evaluated and discussed under differentintervention strategies.Particular attention will be paid to explainability of AI,focusing on feature importance, rule extraction and con-sistency in individual risk prediction between AI modelswith comparable population-level performance. In contrastto‘black box’AI approaches to prediction, the methodsutilised here are anchored in causal inference, explicitlyhandling causality. Causal queries are used to generatepredictions under hypothetical interventions, which natu-rally ensures model explainability. Explainability andtemporality are also embedded in the clustering approaches(describing the temporal characteristics of individualswithin each cluster), and the visual summaries (visualizingpatients over time and between clusters). Data sparsity isexplicitly represented as uncertainty within directed acyclicgraphs prompting requests for further data or experimen-tation. Counterfactual causal reasoning will be used toidentify and minimise possible biases and unfairness in ourmodels.Mitigation of biasBias due to confounding factors (especially socio-economicand demographic) and data quality will be mitigated via asystematic bias assessment as part of the statistical learningand clustering for multimorbidity prediction. The consis-tency of AI results in individual predictions for models withcomparable population performance will be evaluated andthe effects of hyperparameters explored; models with ac-ceptable hyperparameters can yield varying individualpredictions.15This methodology will consider how riskpredictions vary between clinical sites (as reported forQRISK, a widely used risk prediction tool16).COMBINED LONGITUDINAL DATAVISUALISATION FORMEDICATION REVIEWSCreating visual summaries has four stages. First, im-plementing functionality to extract and aggregateprescribing/disease events at cohort/patient andlongitudinal/cross-sectional/overall granularities using cu-rated data. This will provide a stable application pro-gramming interface (API) to connect care record systems toDynAIRx prescriber dashboards, in order to detail the‘chronicles of events’identified by the key stakeholdergroups in DynAIRx qualitative.Second, exploring alternative approaches for presentinginteractive visual summaries of prescribing and diseaseevents. Standard single-screen dashboards will provide abaseline but are unlikely to satisfy GP/pharmacist’s re-quirements. Exploring dashboard designs from two ap-proaches better suited to multifactor, temporally complexdata: 1) dashboard networks, where dozens of types ofevents of interest are summarised in a miniature dashboard,which are connected in a network to portray temporalchanges between patients/cohorts17; and 2) the QualDashengine, already deployed in cardiology and paediatric in-tensive care (five hospitals).18Stage 3 will compare the pros and cons of the alternativeapproaches with GP/pharmacist end-users, selecting andthen implementing the best approach (detailed in DynAIRXQualitative Phase 2). This stage will incorporate datagenerated by statistical learning and clustering to providevisual summaries and drill-down of patient histories in thecontext of patient clusters, trajectories, drug-drug interac-tions and clinical guidelines. It will also provide custom-isable functionality needed to present the patient eventsummaries in the context of feature spaces from the sta-tistical learning output, which will be invaluable for: (a)identifying features that distinguish one step from the nextin patients’journeys, and clusters of patients from eachother, and (b) gaining clinical input about the explainabilityof the models.Thefinal stage, evaluation, includes the development ofa user guide and quick start tutorial, and hands-on evalu-ation with GPs/pharmacists performing Structured Medi-cation Review scenarios (covered by DynAIRx qualitativeprotocol Phase 2).

„
--------------------------
I Sample size: Not specified
I Performance: Not specified

Note: The information provided does not specify the sample size used to train the NLP model or a performance parameter for the model.
--------------------------
Please find the respective information and create a table with the following columns:  

I Sample size (patients or cases or datasets or participants or other used to train the NLP model, give only one number)
I Performance (is there a performance parameter for the NLP Model: yes/no) 
I 
Here is the results section part 2 of 2:
"
PRESCRIBER FEEDBACK ANDLEARNING SYSTEM–Data analysisTranslation of researchfindings into daily clinical practice isa major challenge. There is considerable need for clinicaldecisions to be based on the best available evidence, butoften this evidence is not available (no trials conducted) andguidelines are only generic and usually relate to singleconditions. It also needs to be balanced against clinician andpatient/carer choice and preference, affordability accordingto local formularies, and congruence about goals andmanagement plans between professionals and patients/carers to enhance shared agreement about treatmentregimes.The Learning Healthcare System has been proposed tobetter integrate research and clinical practice.19This ap-proach involves iterative phases including data analytics(data to knowledge), feedback to clinicians (knowledge toperformance) and implementation of quality improvementactivities by the clinicians (performance to data). The cycleof the Learning Healthcare System starts again by evalu-ating the effectiveness of these quality improvement ac-tivities. The analytics phase includes a detailed data analysisof the opportunities and challenges in current clinicalpractice and the local site (including analysis of the ef-fectiveness of current activities). The results of the analysiswould enable identification of care pathways and conditionsripe for focused targeting for improvement. The secondphase involves review by the clinicians of these results anddecide which have sufficient credibility to generate rec-ommendations for change, ideally customized to its ownspecific circumstances. The third phase involves im-plementation of these recommendations by clinicians.Cluster trials have reported that data feedback can be ef-fective in optimising prescribing.20The effectiveness ofdata feedback has been found to depend on content and howthe feedback is provided including visualisations.10Feed-back on simplistic targets may lack effectiveness (an ex-ample is the Quality and Outcome Framework that onlyresulted in small improvement despite its major invest-ment.21Engagement with clinical stakeholders in the de-veloping of feedback prototypes and iterative reviews areimportant in improving the feedback effectiveness. TheLearning Healthcare System approach can also tailorfeedback to individual clinical sites, prioritising to the mostfrequent challenges, as well as tailor feedback to carepractices with best outcomes as determined by e.g. statis-tical learning. Furthermore, technologies that are mostsuccessful in optimising professional practice are those thatexplicitly use behaviour change techniques in their im-plementation including peer-to-peer comparisons.22Analyses in large research datasets (including > 5 millionpatients aged 65+) are ongoing. AI approaches found thatmedication patterns were strongly associated with ADR-related hospital admission (Odds Ratios [OR] of 7) andemergency admission (ORs of 3). Analyses of multipledrug-drug interactions with antibiotics (as listed in theBritish National Formulary) are providing information onrelative as well as excess absolute risks. Analyses ofmedication reviews in polypharmacy patients found limitedchanges in prescribing in before-after analyses, highlightingthe need for better evidence and support. Techniques such asrandom forest and gradient boosting methods will be used inthis project to identify challenges and higher rates of adverseoutcomes in medicine combinations used by our studypopulations. This will be followed by practice and peercomparisons23to identify possible areas of improvement,which could be used in the feedback to practices.PRESCRIBER FEEDBACK ANDLEARNING SYSTEM–Dashboardco-developmentA recent BRIT2 clinical pharmacist (CP) workshop ex-amined analytics-based input to support Structured Medi-cation Reviews (SMR) for polypharmacy patients. CPswere interested in analytics which indicate the clinical riskof BNF drug-drug interactions, identify problematic pre-scribing patterns in the community (e.g. unexpected psy-chopharmacological effects), and target medication reviewstoward high-risk patients. CPs felt that they were currentlyoverloaded with information and popups as existing sys-tems did notfit with the way they work. They were veryclear that any tool would need to be very well targeted, user-friendly and have good explainability, which is very im-portant as CPs must rationalise medication changes withother clinicians and patients and cannot‘just trust the data’.Prescribing dashboards to support SMRs will be co-developed with key stakeholder groups and deployed inan existing prescribing audit and feedback used by GPs.24,25Participating clinicians, who undertake Structured Medica-tion Reviews in Liverpool, Manchester, Leeds and Bradford,will receive novel reports to support reflective practiceconcerning their patients with notable multimorbidity andpolypharmacy issues in our key areas of study. The reportswill extend the BRIT2 platform.11BRIT2 includes generalpractices in northern England. Technical specifications havebeen agreed for embedding/enhancing BRIT2 in theGraphnet Integrated Care Record System as part of theCIPHA expansion programme, which currently covers NorthWest England and parts of the Midlands and South England.Data will be analysed in the TREs and the results fed back topractices via practice-specificdashboards.Patterns of conditions, medications, tests, and clinicalcontacts antecedent to the multimorbidity events uncov-ered and the novel visualisations created will be incor-porated into prescriber dashboards. DynAIRx qualitative engagement will help shape this content into forms thatclinicians and practicesfind useful. Variability inmultimorbidity-related prescribing across practices/prescribers will be studied as part of this. This will buildon BRIT2 which is currently analysing large cohorts ofelderly patients with national primary care data extracts(Clinical Practice Research Datalink, Aurum). These resultswill be used for benchmarking under existing ethics ap-provals. Each practice population of multimorbid patientswill be matched by propensity for adverse outcomes,morbidity cluster and data quality. This matching helpsshow where a practice deviates from its peers. As part ofDynAIRx qualitative engagement, clinicians will be able tocomment on dashboards, providing feedback to researcherson the acceptance of the results. The applicability of social-norm, practice/prescriber-level feedback to medicines op-timisation in multimorbidity will be studied with keystakeholders, with particular consideration of the scaleachievable at low cost through AI.Analyses for each iteration of feedback will be prioritisedby users (DynAIRx qualitative). A particular focus will bequantification of the absolute risks of interactions and,where possible, presence of effect modifiers (such as levelof polypharmacy).At least two cycles of updating practice-tailored dash-boards will be applied (DynAIRx qualitative). The effects ofthe feedback will be studied within statistical learning andclustering for multimorbidity prediction using interruptedtime series models and recurrent neural nets.Research questions of DynAIRx Qualitative Phase 2–Prototype iterative analysis1. What are the strengths and weaknesses of the AI-augmented prototype dashboard and prescriberreports?2. What improvements could be made to ensure the AI-augmented process achieves maximal clinicalutility?DynAIRx Qualitative Phase 2–co-development/iterative analysisThink-aloud study formatTwo rounds of one-to-one‘think-aloud’studies on proto-type systems will be undertaken with a small group ofclinicians to understand perceived strengths and weaknessesof the prototypes and to iteratively refine them. Participantswill be asked to comment on components of the systems,with prompts and questions to elaborate responses. Par-ticipants will be encouraged to suggest improvements andexplain what they like/dislike, which aspects are (not) in-tuitive, and how they envisage using such systems in real-life. Findings will be shared immediately with dashboarddevelopers to refine prototypes ahead of the next think-aloud study.Approximately 10 think-aloud studies are planned acrossa variety of potential users. They will be recorded andtranscribed and the transcripts thematically analysed. Datarelating to implementation will be conceptualised through aNormalization Process Theory (NPT) lens. Comments willbe noted to be either positive, where the user liked oridentified with what they saw, or negative where the userdisliked or disagreed with what they saw, or where the usersuggested improved content, presentation, or interaction.·Each think-aloud study will consist of one participant,and will take approximately 2 hours.·Approximately 4-6 studies will occur per iteration ofthe resource.·Participants will be given a brief task sheet for them towork through utilising aspects of the online resource/dashboard, taking approximately 2 hours.·Participants will be asked to talk through what they aredoing as they are completing the task sheet.·Following this, participants will be asked to provideany general thoughts or feedback from theirinteraction.·Think-aloud studies will be audiotaped and tran-scribed to ensure no feedback is missed.Task-based workshops format:Stakeholders will also critique each major new version ofthe system in two workshop events–one for each de-velopment iteration. Emergingfindings will be shared withthe health data analysts, ensuring that statistical learningand visualisation are informed by clinician, commissionerand patient insights. Following the development of thefinal DynAIRx prototypes, we shall present them to thewider group for feedback to enable further discussion ofperceived strengths and weaknesses and to address futureimplementability.We will audio record and transcribe the sessions andthematically analyse transcriptions as described earlier.Comments will be noted to be either positive, where theuser liked or identified with what they saw, or negativewhere the user disliked or disagreed with what they saw, orwhere the user suggested improved content, presentation,or interaction.Think-aloud studies and workshops will be organised faceto face, ideally in the practitioner’s own place of work wherepossible and practical to obtain the most real-world usagedata. However, these could also be undertaken remotely if feltappropriate, for example, if pandemic restrictions were to bere-introduced or at the preference of participants. Both pri-mary and secondary care practice will be covered. Organising the qualitative dataThe recording of the interviews will be transcribed andanonymised (all names and other identifiable informationwill be removed). The digital recordings will be held se-curely at the University of Liverpool or University ofGlasgow, with securefile transfers to/from the transcriptioncompany. Once the transcripts are checked against the audiofiles, those audiofiles will be deleted.The socio-demographic information, including infor-mation on HCP roles, of the interview and focus group/workshop and think aloud study participants will be enteredinto a spreadsheet and then exported into NVivo software tocreate case nodes. Tables will be constructed summarisingthe socio-demographic and role data. The case nodes willfacilitate the comparability of themes within and betweengroups and across the different study contexts.Thematic analysis of data and normalisation processtheory (NPT)All semi-structured interviews, focus groups, think-aloudstudies and task groups will be audio-recorded and tran-scribed verbatim to form the data for analysis. Transcriptswill be read and re-read and a thematic analysis will beundertaken using Braun and Clarke’s six step framework forthematic analysis which combines elements of deductionand induction whereby some themes are expected to befound in the data based on the literature or the theoreticalframework (in the case of think alouds and task-basedworkshops reviewing prototypes that will be Normaliza-tion Process Theory) and others appear by themselvesduring analysis.26,27The six steps are: familiarization, coding, generatingthemes, reviewing themes, defining and naming themes,and writing up26,28This approach essentially involves anexploration of the data to identify patterns, themes and/ortheoretical constructs. This involves detailed reading of thetranscripts and identifying all key issues, concepts andthemes, drawing on a priori issues while being alert to newideas raised by the participants.This work will help us understand stakeholder prioritiesfor SMRs and potential barriers/facilitators to im-plementation. Once themes arefinalised, they will be mappedonto the constructs of NPT: coherence (sense making);cognitive participation (engagement work); collective action(operationalisation work); and reflexive monitoring (ap-praisal), where appropriate. The data will not be forced tofitthe constructs of NPT. NPT will instead be used as a theo-retical lens with which to interrogate thefindings.27,29NPThas been widely used to consider how individuals and groupsunderstand, integrate, and sustain digital or new ways ofworking (e.g. SMRs) into everyday practice, and has en-hanced (understanding of) implementation processes.30Data analysis will be carried out by the DynAIRx clinicalresearchers and the post-doctoral research assistants(PDRAs). Coding clinics will be undertaken to refine thethemes identified and ensure consistency of coding acrossthe team. A common analytical framework will be devel-oped to ensure consistency in analysis across the variousstudy locations. The analytical framework would beflexibleand iterative and continuously refined as the analysisevolves. NVivo software will be employed to organise thedata, and help manage the data analysis process. All theDynAIRx clinical researchers will be trained in how to usethe software. Data analysis will be undertaken in parallelwith data collection. This will help the researcher determinewhether saturation has been reached on any of the researchquestions and to identify gaps for further data collection.Any quotations used in any reports will be anonymised.Ethics approval and dissemination:The study has been approved by the Newcastle NorthTyneside Research Ethics Committee (REC reference:22/NE/0088). No safety concerns were identified. Studyfindings will be presented at public meetings, national andinternational conferences and published in peer-reviewedjournals.
"
--------------------------
Here is a table with the relevant information:

Sample size	Performance
N/A	N/A

Note: The sample size is not specified in the text, so it is not possible to provide a number. The performance of the NLP model is not specifically mentioned, so it is not possible to determine whether there is a performance parameter or not.
--------------------------
Please find the respective information and create a table with the following columns:  

I NLP augmented task (e.g. data mining, screening, triage, disease diagnosis, risk analysis, treatment decision, decision support, automation of clinical task, automated document evaluation, etc.) 
I Implementation in clinical practice (was the NLP application successfully integrated into clinical practice, yes/no) 
I  
Here is the discussion section:
„
Discussion and Conclusion
DynAIRx will provide patient benefit by: a) targetingmedication reviews/optimisation to those most at risk fromharm due to problematic polypharmacy and most likely tobenefit from SMR; b) reducing the risks of drug-relatedharms; c) freeing up clinician time for patient interactionthrough automated data collection for structured medicationreviews; and d) providing a clear, visual summary of diseasetrajectories to inform clinician/patient discussion.Key outputs from DynAIRx (mapped to objectives andresearch questions,table 2) include:1. Evaluation of key challenges and opportunitiesaround medicine optimisation in general practices2. A pipeline of structured and unstructured care datainto multimorbidity (AI) research.3. An AI framework for identifying those most at riskof problematic polypharmacy and for discoveringdisease trajectories that should trigger high prioritySMRs.4. Novel visualisations of patient journeys enhancingmedication reviews.5. Integration of outputs 1–4 to produce a clinicallyuseful learning healthcare system, co-developed bythe end users and supporting the delivery of SMRsby GPs and pharmacists and be accessible topatients/carers.12Journal of Multimorbidity and Comorbidity
The 2021 NHS Overprescribing Review sets out a plan toreduce overprescribing and improve patient safety. Thereport identifies a key evidence gap, recommending newresearch to support safe and appropriate prescribing,specifying research to ensure digital systems and recordsmake structured medication reviews a simple task.2Dy-nAIRx directly addresses this important evidence gap.In the longer term (DynAIRx 2) we will build multi-morbidity decision support on DynAIRx visualisations andoutcome predictions, for use in consultations.
 

„
--------------------------
NLP Augmented Task	Implementation in Clinical Practice
Data Mining	Yes (Output 1 and 2)
Screening	Yes (Output 3)
Triage	No
Disease Diagnosis	No
Risk Analysis	Yes (Output 3)
Treatment Decision	No
Decision Support	Yes (Output 5)
Automation of Clinical Task	Yes (Output 4)
Automated Document Evaluation	No

Note: The information in the table is based on the discussion section of the article and may not reflect the current status or comprehensive information about the NLP application, DynAIRx.
--------------------------
Please find the respective information and create a table with the following columns:  

I English (Is the article in English language, yes/no)
I Targeted disease and conditions (e.g. sepsis, carcinoma, diabetes, etc.) 
I 
Here is the introduction section of article No. :
„
9
Introduction
Lung cancer is the most common cause of cancer-related death in the United States(US) with 5-year survival rates for non-small cell lung cancer (NSCLC) and small celllung cancer (SCLC) of 25% and 7%, respectively [1]. While early stage lung cancer canoften be treated surgically, ninety percent of those diagnosed with lung cancer will dieof the disease in part due to late-stage (Stages III or IV) presentation and lethality of thisdisease [2]. Prognosis largely reflects stage at diagnosis, with 5-year survival rates for earlystage localized lung cancer of 63% and 27% for late-stage lung cancer [1].While screening asymptomatic individuals for lung cancer using low dose computedtomography (LDCT) in high-risk patients has been recommended in the US since 2012 [3],uptake has been limited and most individuals with lung cancer are diagnosed followingsymptomatic presentation [4,5]. Detection of potential lung cancer among symptomaticindividuals is challenging as their symptoms are difficult to distinguish from more com-mon conditions [6–8]. Moreover, the time interval from symptom onset to diagnosis oflung cancer can be considerable; a study of over 48,000 patients using Medicare claimsidentified a median interval from symptom onset to diagnosis of 187 days (25–75% IQR36–308 days) [9]. The long pre-diagnosis time interval for symptomatic lung cancer may bea target for quality improvement interventions with the aim of earlier detection. Notably,diagnostic errors related to lung cancer are among the most common causes of majormalpractice claims in outpatient settings [10,11].Clinical quality measures (CQM) are used to evaluate or set benchmarks of processes,outcomes, patient perceptions, or organizational structures in healthcare that equate tohigher quality care and drive institutional improvements. The World Health Organization,for example, has set a goal of 90 days from symptom onset to treatment of lung cancer [12],while guidelines in Canada recommend time from presentation to diagnosis should be amaximum of four weeks [13,14]. In Denmark, clinical quality indicators have been used formore than 20 years to improve a range of outcome indicators for lung cancer [15]. However,despite the significant potential opportunities to improve care in the US [16], there are noCQMs focused on the timeliness of diagnosis of lung cancer currently used in the US.Developing a CQM for diagnosis of lung cancer is complex; this condition includesmultiple parts of the health care system (e.g., primary care, specialists, inpatient care,radiology) which would be reflected in the multiple types and sources of data needed topopulate a CQM. Current gaps in defining a CQM include how to define and operationalizekey timepoints in the pre-diagnosis period using electronic health record (EHR) data, as wellas defining expected ranges for time intervals. The overall aim of this study was thereforeto define key time points and describe intervals in the diagnostic pathway of patientswith lung cancer based on a single site in the US, from initial symptomatic presentation inambulatory care to diagnosis, using routine EHR data. We believe our findings providevaluable new information that not only describe the timeliness of the diagnostic process forlung cancer, but could also potentially be used to inform efforts to develop CQM for lungcancer in a range of health care settings.

„

--------------------------
English | Targeted disease and conditions
Yes | Lung cancer (NSCLC, SCLC)
--------------------------
Please find the respective information and create a table with the following columns:  

I Study design (Choose one of the following answer possibilities: Meta-analysis/Systematic Review/Review/Case Report/Case series/Opinion//Randomized Controlled Trial/Cohort Study/Cross-Sectional Study/Others)
I NLP Model (is there a description of a NLP Model, yes/no)
I 
Here is the methods section:
„
Methods
2.1. Study DesignA retrospective cohort of patients who received ambulatory care at UW Medicine(UWM), a health system affiliated with the University of Washington (Seattle, Washington)with a diagnosis of a first, primary lung cancer [17]. This study was approved by the Uni-versity of Washington Human Subjects Division (STUDY00008248 and STUDY00013191).2.2. ParticipantsEligible patients were 18 years and older, with a first primary lung cancer diagnosedbetween 1 January 2012–31 December 2019, who had an established relationship withUWM ambulatory care, and chest computed tomography (CT) performed at UWM priorto their first recorded lung cancer diagnostic code. An ambulatory care relationship wasdefined as the presence of at least one visit to the following department specialties in the24 months prior to the first recorded lung cancer diagnostic code: family medicine, internalmedicine, women’s health, obstetrics and gynecology, urgent care, and/or emergencymedicine. The requirements for ambulatory care relationship and chest CT were used toensure that patients had received pre-diagnostic care and confirmatory imaging withinUWM, rather than referrals from outside healthcare systems (e.g., only for specialty care).2.3. Data CollectionData were collected through the UWM enterprise-wide data warehouse (EDW), asecure central repository that integrates EHR data across UWM. The EDW was queried forpatients with lung cancer identified by ICD 9 or 10 diagnostic codes during the study period.Patients with tracheal cancer, mesothelioma, Kaposi’s sarcoma, and lymphoma/leukemiahistology codes were excluded. De-identified EHR data were extracted for all encountersin the 24 months prior and 6 months following the first recorded diagnostic code for lungcancer. We chose the pre-diagnosis time interval to provide data to fulfill the ambulatorycare relationship (as noted above), and post-diagnosis to ensure there was complete data toverify or cross-check date of diagnosis. Extracted data included demographics (smokingstatus, age, sex, race, ethnicity), all ICD 9 or 10 diagnostic and Current Procedural Termi-nology (CPT) codes linked to encounters, as well as unstructured clinical notes for any ofthe above encounters. Study records from the EDW were then linked to the Seattle/PugetSound Surveillance, Epidemiology, and End Results (SEER) Program cancer registry whichprovided history of previous cancers, histology, date and stage of diagnosis, and date ofinitial treatment.2.4. Sociodemographic Variables & ComorbidityThe UWM data were used to determine age at diagnosis, sex, race and ethnicity, andsmoking status (ever smoker defined as current or past smoking; never smoker defined asno history of any smoking). SEER registry provided data on health insurance and povertywhich used the Census Tract Poverty Indicator to categorize individuals’ residence intocategories of 10%, 15%, or 20% of people in the census tract living below the federallydefined poverty line [18]. Comorbidity was calculated using the Elixhauser comorbidityindex (ECI) [19]; ICD 9 and 10 diagnostic codes in the 2 years prior to lung cancer diagnosiswere searched for 31 potential comorbidities. The sum and type of comorbidity wereused to calculate van Walraven weighted score for each patient [20,21]. Patients who hadlow-dose computed tomography (LDCT) lung cancer screening within the 12 months priorto diagnosis date were identified from codes for LDCT screening linked specifically tobilling codes (CPT 71271 and G0297) and/or ICD code (V76.0 [ICD-9] or Z12.2 [ICD-10]) inpatients without a lung cancer diagnosis prior to that visit.2.5. Time Point DefinitionsDefinitions of key pre-diagnosis time points were adapted from international cancerreporting standards [22–24]; (A) First symptomatic presentation, (B) Referral for or receipt of initial chest imaging (chest X-ray or chest CT), (C) Referral to or encounter with aspecialist (i.e., Ambulatory Surgery, General Surgery, Hematology, Interventional Radiology,Medical Oncology, Neuro Oncology, Oncology, Palliative Care, Pulmonary DiagnosticTesting, Pulmonary Medicine, Radiation Oncology, Radiation Therapy, Respiratory Disease,Sarcoma, Special Procedures, Surgery, Thoracic, Thoracic Medicine, Thoracic Surgery), (D)Date of diagnosis, and (E) Date of first treatment (Appendix A). Date of first symptomaticpresentation was based on the presence of symptoms or signs that have previously beenidentified as significantly associated with the presence of lung cancer compared to matchedcontrols from the same population [17]. These were: finger clubbing, lymphadenopathy,cough, hemoptysis, chest crackles or wheeze, weight loss, back pain, bone pain, shortnessof breath, fatigue or chest pain. We used two approaches to identify these clinical featuresfrom the EHR in the 2 years prior to diagnosis: (1) ICD9/10 codes matched to the aboveclinical features, (2) Application of a natural language processing (NLP) framework toextract these clinical features from the unstructured data found in the free text of clinicalnotes [25].2.6. Lung Cancer Histology and StageSEER histology codes were used to categorize cancer type as small cell lung cancer(SCLC) (ICD-0 histology codes 8041-8045), non-small cell lung cancer (NSCLC) (ICD-0histology codes 8000-8040 or 8046-9989), and other [26–28]. Stage variables in SEER werederived from the American Joint Committee on Cancer (AJCC) TNM Staging System,Extent of Disease (EOD), or Collaborative Stage (CS), depending on year of diagnosis.SEER staging variables were grouped into stage 0, stage I, stage II, stage III, stage IV, notapplicable, stage occult, and stage unknown [29].2.7. Data AnalysisFrequencies and counts were calculated for patient characteristics overall and bylung cancer stage and type. Groupwise comparisons using chi-square for categoricalvariables and t test for continuous variables were performed to determine significantdifferences. The van Walraven weighted score [20,21] was calculated using the comorbiditypackage in R. We calculated time intervals in days for each patient and summarized theseusing mean, standard deviation (SD), median, and interquartile range (IQR). Intervalscalculated included: first clinical presentation to initial chest imaging (chest X-ray or chestCT) (timepoint A to B), first clinical presentation to referral/encounter with specialist(timepoint A to C), and first clinical presentation to diagnosis (timepoint A to D). Intervalswere also categorized by stage (early stages I/II vs. late stages III/IV) and type of cancer(SCLC vs. NSCLC). Analyses were conducted using RStudio (Version 1.4.1106, RStudio,Inc., Boston, MA, USA) and the Statsmodels package (version 0.11.1) for Python 3.7 [30].This study is reported in compliance with REST guidelines [31].


„
--------------------------
I Study Design | Cohort Study
I NLP Model | Yes
--------------------------
Please find the respective information and create a table with the following columns:  

I Sample size (patients or cases or datasets or participants or other used to train the NLP model, give only one number)
I Performance (is there a performance parameter for the NLP Model: yes/no) 
I 
Here is the results section:
„
Results
3.1. Selection of CohortA total of 7883 patients with lung cancer were identified over the study period(Figure 1), of whom 225 were excluded as they had tracheal cancer (not shown inFigure 1).Separately, SEER registry matched 5540 of the 7883 UWM patients with lung cancer, ofwhom 1340 did not have a first primary tumor located in lungs and/or the histology codedid not meet inclusion criteria and were excluded. Following linkage of the patients identi-fied from the UW EDW (n= 7658) and those from SEER (n= 4200), a set of 4115 patientswere identified common to both. We excluded patients who did not meet the ambulatorycare definition (n= 3108), and those who had not received chest CT imaging at UWM(n= 243). Additional patients were excluded after review of missing or discrepant pathol-ogy data (n= 33) and those who lacked any ICD codes that could be used to calculatecomorbidity (n= 20). The final cohort consisted of 711 patients.
3.2. Description of the CohortThe mean age of the cohort was 67.3 years, 50% were female, the majority were non-Hispanic white (69.2%), with smaller numbers of Asian or Pacific Islander (11.3%) andnon-Hispanic black (8.2%) (Table 1). At time of diagnosis, most patients were on Medicare(61.5%), and 14.9% living in a census tract where 20% or more inhabitants lived belowthe poverty line. Mean comorbidity score was 17.4, and 17.2% of patients had no historyof smoking.
Of the included patients, 556 (78.2%) had NSCLC, 63 (8.9%) SCLC, 44 (6.2%) werecategorized as other histology types, and 48 (6.8%) were unknown (Appendix B). Stagedistribution was as follows: stage I 193 (27.1%), stage II 45 (6.3%), stage III 109 (15.3%), andstage IV 276 (38.8%) (8 (1.1%) individuals were stage 0, and 80 (11.3%) stage unknown).Individuals with late-stage (stages III or IV) cancer were significantly more likely to be maleand have higher comorbidity scores than those with early stage (stages I or II) (Appendix C). A total of 38 patients (5.3% of the cohort) met our definition for screen detected lungcancer, of whom 28 (75.7%) had NSCLC and 6 (16.2%) had SCLC. Their stage distributionwas 18 (48.6%) stage I, 4 (10.8%) stage II, 6 (16.2%) stage III, 6 (16.2%) stage IV, and 3 (8.1%)were unknown. The vast majority of patients (36, 94.7%) whose lung cancer was identifiedby screening had recorded symptoms or signs associated with lung cancer documentedprior to their lung cancer diagnosis.3.3. Symptoms and Signs Prior to DiagnosisThe most common symptoms/signs prior to diagnosis were cough (573, 80.6%), short-ness of breath (515, 72.4%), and fatigue (476, 67%) (Appendix D). Several symptoms/signswere significantly more frequent in individuals with early stage compared to late-stagecancer, namely cough (87.8% vs. 76.6%,p= 0.0008), shortness of breath (77.3% vs. 69.1%,p= 0.033), chest crackles or wheeze (62.2% vs. 50.9%,p= 0.008), and bone pain (47.9%vs. 34.0%,p= 0.0008). Lymphadenopathy was the only symptom/sign significantly morefrequent in late stage than early stage (27.3% vs. 11.8%,p= 0.0000). Lymphadenopathywas the only clinical feature that was significantly more frequent in patients with SCLCcompared to those with NSCLC (21 (33.3%) vs. 110 (20.1%),p= 0.024) (Appendix E).3.4. Impact of Definition of Initial Symptomatic Presentation on Time to DiagnosisThe remainder of this analysis is limited to those patients (n = 647) who had one ormore symptoms/signs (as defined above) and who were not diagnosed by LDCT screening.As the number of symptoms/signs used to define symptomatic presentation (TimepointA) increased, the number of patients who fulfilled this criterion decreased, from 647 (with≥1 symptom/sign, to 570 (≥2), 396 (≥3), 233 (≥4) to 122 (≥5) (Table 2, Figure 2). In addition,as the number of symptoms/signs used to define symptomatic presentation (Timepoint A)increased, the median number of days to diagnosis (i.e., interval from Timepoint A to D)decreased from 570 days (IQR 273, 690) for≥1 symptom/sign to 265 days (IQR 148, 445)for≥5 symptoms/signs.
3.5. Duration of Illness and Length of Key Time Intervals Prior to DiagnosisAmong the individuals (n = 647) who had one or more symptoms recorded prior todiagnosis, (Table 3 and Figure 3), the median time interval from initial clinical presentationto chest CT or chest X-ray imaging (interval from Timepoint A to B) was 291 days (IQR 144,552), and from initial clinical presentation to specialist visit (A to C) was 236 days (IQR118, 467), suggesting that some patients attended specialists prior to obtaining chest CTor chest X-ray imaging. The median duration between chest CT or chest X-ray imagingand diagnosis (Timepoints B to D) was 43 days (IQR 11, 240) and from specialist visitto diagnosis (C to D) 72 days (IQR 13, 456). Finally, the time interval from diagnosis totreatment initiation (D to E) was 12 days (IQR 0, 36).

„
--------------------------
I Sample size I Performance
711 patients No
--------------------------
Please find the respective information and create a table with the following columns:  

I NLP augmented task (e.g. data mining, screening, triage, disease diagnosis, risk analysis, treatment decision, decision support, automation of clinical task, automated document evaluation, etc.) 
I Implementation in clinical practice (was the NLP application successfully integrated into clinical practice, yes/no) 
I  
Here is the discussion section:
„
Discussion
4.1. SummaryAs a first step in defining metrics that could be used to develop a CQM that wouldmeasure the timeliness of cancer diagnosis, we describe key time intervals from initialpresentation to diagnosis of individuals with lung cancer. Our findings support the needfor additional research and quality improvement efforts to improve early detection; thevast majority (94.5%) of patients were diagnosed following clinical presentation rather thanby LDCT screening (5.5%), and the majority (54%) were diagnosed at a late stage (stagesIII or IV). Patients’ medical records showed evidence that one or more symptoms/signsassociated with lung cancer were present a median of 570 days prior to diagnosis. Thistime interval was shorter when the presence of multiple symptoms was used to defineinitial presentation. The key time points of initial chest imaging and visits with specialistswere overlapping rather than sequential as expected from previous literature. This impliesthat a CQM that uses imaging or specialist consultation as discrete timepoints will need toconsider the complex nature of US healthcare, where the ‘gatekeeper’ role of primary careis often not well established and access to and/or co-management with specialists is notuncommon. While we observed longer time intervals (e.g., symptomatic presentation todiagnosis) for patients with early stage vs. late-stage cancer, intervals were overlappingand we could not identify definitive evidence of longer pre-diagnosis phases in individualswith later stage cancer. We might be able to determine the value of a CQM in this area ifwe were to do an intervention to alter these patterns and that intervention was successful.However, until there is clear evidence for an association between pre-diagnosis phase,stage of cancer and lung cancer outcomes, implementing a CQM with the sole intention ofpromoting a shift to earlier stage at diagnosis may be premature.4.2. Comparison to Current LiteratureThe duration from symptom onset to diagnosis we identified is longer than mostprevious studies. The median interval reported by a study of Medicare claims data was187 days (IQR 36-308), although this was limited to claims data and a period of 12 monthsbefore diagnosis (compared to our look-back period of 2 years) [9]. Several Europeanstudies using data from primary care describe time intervals from first documentation ofcoded symptoms to diagnosis of up to six months [8,32,33]. The intervals we identifiedexceed World Health Organization targets (90 days) and Canadian guidelines (4 weeks)from symptom onset to treatment and diagnosis of lung cancer, respectively [12–14]. In part, this pattern could derive from our setting: the UW is a major tertiary care center andtransitions within the setting may reflect this structure.The lack of association that we observed between time to diagnosis and stage is echoedin a recent study of 10,824 patients with NSCLC which found an inverse relationshipbetween time to diagnosis and overall survival, even after adjusting for multiple potentialconfounders [34].NLP identified a richer set of symptoms/signs from free text clinical fields comparedto coded data [17]. This may explain why we identified earlier documentation of symp-toms/signs potentially associated lung cancer than previous studies that did not use NLPmethods. Interviews with patients who have recalled their early clinical presentationsof lung cancer have highlighted a period of months or years prior to diagnosis, whereindividuals describe bodily changes, which may initially be dismissed or not attributed tocancer by patients or health care providers due to lack of awareness or fear of illness [35–39].This important finding suggests unrealized value in considering CQMs here.The time intervals we identified from initial chest imaging and/or consultation withspecialists to diagnosis (43 and 71 days, respectively) are longer than those noted insome previous studies from the US. A recent study that used SEER-Medicare data forpatients with NSCLC identified a median of 20 days between radiographic suspicion anddiagnosis [34]. Another study described median intervals from abnormal chest imaging totreatment of 36.5 days, and specialist consultation to treatment of 27 days [40]. However,a small study of 129 Veterans noted a far longer median time from first chest imagingsuspicious of cancer to treatment of approximately 3 months [41]. The short time intervalwe identified from diagnosis to treatment initiation (median of 7 days) is at the lower endof a range of previous reports of this time interval including a range of 6–45 days [42] and22 days [43], and from specialist appointment to surgical intervention of 59 days [44]. Theshort duration we observed may be skewed by patients diagnosed at the time of surgery,rather than a measure of health system performance overall.4.3. Strengths and LimitationsThis is the first study in the US which has defined key diagnostic time intervalsusing EHR data and applied NLP to extract symptoms/signs that could be related to lungcancer prior to diagnosis. The cohort is representative of individuals who receive care inambulatory settings in Washington State. We used a broad definition of ambulatory care,which included primary care and emergency medicine, reflecting US healthcare wheresome patients lack primary care providers. Our cohort is similar in terms of age, stage atdiagnosis, and cancer type to studies from primary care settings in other countries [45].In addition, the rates of lung cancer detected with LDCT screening we observed areconsistent with contemporaneous data of screening rates of 3.9% among eligible adults [46].Using NLP to extract details of symptoms and clinical features provided more detaileddescriptions of clinical presentations than would have been possible using either coded orclaims data alone as used in previous research [17]. Linkage to SEER cancer registry thathas been used in multiple previous studies and provided diagnosis dates, staging, as wellas key variables at time of diagnosis [9,47,48].We acknowledge several limitations. First, the definition of our cohort in terms ofambulatory care relationship and requirement for chest CT may have biased selectionof individuals with lung cancer, although the characteristics of our cohort are similar tothose from previous studies. We are also aware that imaging tests in addition to chest CTare used in the diagnostic and staging workup of individuals with suspected lung cancer.While the demographics of our cohort is reflective of the population in Washington state,our cohort has fewer patients who identify as African American or those from rural areasthan other regions in the US, therefore our findings may not be representative nationallyor among patients not attending academic health science centers. This is important asthere is evidence of disparities in cancer diagnosis among rural and other underservedcommunities in the US [49]. In addition, our study is based on a cohort from a single site, which further limits its generalizability. Second, while we attempted to extract all availableEHR records on the cohort, patients may have entered or exited the UWM system duringthe study period due to changing health insurance and/or residence, and thus we may nothave accessed the entirety of their health records [50]. Missing data due to care received atnon-UWM sites could have altered the time intervals. However, we took special care toexclude patients as non-informative who may not have received their pre-diagnosis care atUWM. Furthermore, NLP extraction is limited by performance of the annotation tool usedand what the provider documents, which could vary widely from provider to provider.Third, our definition of onset of clinical presentation based on the documentation of acertain number of symptoms/signs associated with lung cancer may be too non-specificand merely reflect other concomitant illness, however these clinical features are consistentwith multiple other studies that have examined clinical presentation of lung cancer inambulatory care [6,17,51].4.4. Study ImplicationsMost ambulatory care providers receive little feedback on their diagnostic performancefor serious (but rare) conditions such as cancer; a CQM could help to inform practitionerand clinic-wide efforts to improve practice. Our study demonstrates that key clinicalfeatures are recorded by clinicians in the EHR for a considerable period prior to diagnosisamong patients who are later diagnosed with lung cancer. Tools could be implementedin EHR data to flag clinical signs that raise the probability of lung cancer, potentiallyusing sophisticated models, although this would need to be balanced with the risks ofunnecessary investigations and referrals. The time intervals we describe, if validated byother research, could inform upper limits of intervals for several steps in the pre-diagnosisperiod as part of a CQM. Interventional studies will be needed to determine the impacts ofsuch measures on time to diagnosis, stage, overall survival as well as unintended negativeimpacts on healthcare utilization. However, we found few differences in symptoms/signswith stage at diagnosis; other studies suggest the symptom burden is indeed higher inpatients with more advanced stage but that there may not be an association between longerdiagnostic interval and later stage disease [52,53].5. 
Conclusions
It is surprising that the US has no widely accepted CQM for the diagnosis of lungcancer, despite the burden this disease causes to patients and the healthcare system. Ourfindings suggest that many patients have a long symptomatic period, prior to diagnostictesting and specialty visits, suggesting potential for interventions to improve timeliness ofdiagnosis, and potential for improving outcomes. Efforts are needed to develop and testinterventions that can be applied in ambulatory care settings to improve the detection ofindividuals with lung cancer.
„

--------------------------
NLP Augmented Task	Implementation in Clinical Practice
Data Mining	Not Mentioned
Screening	Not Mentioned
Triage	Not Mentioned
Disease Diagnosis	Not Mentioned
Risk Analysis	Not Mentioned
Treatment Decision	Not Mentioned
Decision Support	Not Mentioned
Automation of Clinical Task	Not Mentioned
Automated Document Evaluation	Not Mentioned

Note: The discussion section focuses on the need for a Clinical Quality Measure (CQM) for the timeliness of cancer diagnosis, specifically for lung cancer, using Electronic Health Record (EHR) data and NLP methods. The implementation of NLP in clinical practice is not explicitly mentioned in the discussion.
--------------------------
Please find the respective information and create a table with the following columns:  

I English (Is the article in English language, yes/no)
I Targeted disease and conditions (e.g. sepsis, carcinoma, diabetes, etc.) 
I 
Here is the introduction section of article No. 11:
„
Introduction
Liver metastasis occurs in approximately 30% of patients withcolorectal cancer (CRC), and is the cause of death in around twothirds of the death from CRC (1). Medical imaging plays a greatpart in its diagnosis, with the common examination methodsincluding ultrasound, computed tomography (CT), and magneticresonance imaging (MRI). Patients with CRC diagnosed byenteroscopy and pathology typically undergo liver medicalimaging to screen for metastasis, compared with the commonpurposes for upper abdominal imaging, those patients mayprompt an urgent need for efficient detection of suspect lesionsof metastasis, rather than a detailed description of all normalorgans. On the other hand, the patterns of liver metastasis remainto be further discovered by means of medical meta-data, free-textradiology reports contain highly informative diagnostic messagesnevertheless require to be processed by NLP techniques beforeconverted into a useable dataset, so far there is a lack of methodsto hierarchically classify the certainty of radiology reports.Moreover, as liver lesions could relate to multiple diseasesand presented onfibrosis background, resulting in the ambiguityand hedging results in radiology, however, there is scarcely. Inthis study, liver radiological reports of patients with CRC weredivided intofive categories according to the radiologist’sopinion. Category I was defined as liver without anyabnormality; I was defined as a small liver lesion withoutclinical significance with no clinical recommendations made;III was defined as clinically significant liver lesions accidentallydiscovered and unrelated to CRC; IV was defined as suspectedliver metastasis needing further clinical examination or follow-up observation; V was defined as positive for liver metastasis.Once the model was able to accurately classify thefindings inradiological reports, clinicians could intuitively obtain resultsand be provided with decision support for further clinicalmanagement of CRC patients.Recent studies have demonstrated the feasibility of naturallanguage processing (NLP) methods in extracting informationfrom radiology reports, helping to overcome the obstacles facedwhen reusing medical imaging report information in clinicalresearch and other medical and health care applications (2,3).Some recent studies have also used statistical NLP methods tomake differential diagnoses. Tong et al. (4) used random forest(RF) and convolutional neural network approaches to identifydisease entities and established a disease classification model forulcerative colitis, Crohn’s disease, and intestinal tuberculosis.Eskin et al. (5) used a support vector machine (SVM) algorithmand gene sequence kernel to predict the position of protein incytoplasm, achieving 87% precision and 71% recall. Al-Garadiet al. (6) proposed a bidirectional encoder representation from atransformers based model, a fusion learning model, and bi-directional long short-term memory based model, and then usedthese models to detect self-reports of prescription medicationabuse on Twitter. Brown et al. (7) used three machine learningmodels, namely logistic regression (LR), SVM, and RF, to predictfuture use of radiology department resources.Because the structured report template may sometimes notfully express the ideas of radiologists, liver imaging reports arestill written in free text in most hospitals in China. Thecomplexity of Chinese language, the writting style andtemplate of radiology reports have significant differences dueto the perference across different hospitals, a comprehensiveanalysis of semantic featuresin radiology reports is quiteattractive but hard to complete in short time. Therefore, therule-based NLP method was used to extract information fromimaging reports written by specific templates in Chinese, justsuch as breast cancer (8,9). The NLP model based on machinelearning is used in more researches on imaging reports inChinese, and good results have been achieved (10,11).An ensemble learning classification model of liver medicalimaging reports of patients with CRC should be sensitive to therelationships between different examination methods and theirclinical significance. Based on these motivations, the purpose ofthis study was to establish an ensemble learning classificationmodel based on NLP methods to classify the of radiological reports concerning liver lesion detection in patients with CRCand written in Chinese free text. Such a classification modelcould improve the efficiency of clinicians’interpretations ofmedical imaging examination results, and make it possible toanalyze the value of medical imaging examinations on alarge scale.

„

--------------------------
Here is the table with the information you requested:

Column 1	Column 2	Column 3
English	Yes	
Targeted disease and conditions	Colorectal cancer (CRC) and liver metastasis	
--------------------------
Please find the respective information and create a table with the following columns:  

I Study design (Choose one of the following answer possibilities: Meta-analysis/Systematic Review/Review/Case Report/Case series/Opinion//Randomized Controlled Trial/Cohort Study/Cross-Sectional Study/Others)
I NLP Model (is there a description of a NLP Model, yes/no)
I 
Here is the methods section:
„
Methods
Data set and data preparationThis study focused on CT/MRI examinations of the upperabdomen of patients with CRC that were performed at ourinstitution between October 1, 2014 and April 30, 2021. Themedical imaging reports on the liver were extracted from themedical imaging information system of a clinical medicine bigdata platform. The dataset included examination methods and thetext of the medical imaging reports. Examination methodsincluded CT without contrast, CT with/without contrast, MRIwithout contrast and MRI with/without contrast (Figure 1). Aradiological report usually consists of two parts: image descriptionand diagnostic conclusion. To generate features from each report,we focused on the conclusion section of the report. For thepurposes of this classification problem, the conclusion sectionwas considered the highest yielding portion in respect to theclinical significance of the report, because it could includeinformation such as specific diagnosis, differential diagnosis, orrecommendations for follow-up diagnostic studies. Cases wereexcluded according to the following criteria (1): follow-up reports,(2) covered liver surgery, (3) incomplete reports.In preparation for the model development, all liver reportswere classified as I to V according to their clinical significance.Reports were reviewed and manually labeled by 2 clinicianswith at least 3 years of experience reviewing upper abdominalradiology reports, the labeling criteria was made previously atthe consensus of all authors. The classification and labeling of aradiologist served as the reference standard. The code ofpatient, imaging examination method, imaging report andmanual label of clinical significance were shown ineTable 1in Supplement.Problem definitionThis study defined the task of determining the clinicalsignificance of liver reports of a population with CRC as amulti-classification problem. The results of the liver medicalimaging examinations were classified intofive categories.Category I was defined as normal liver without anyabnormality; II was defined as a small liver lesion withoutclinical significance and without clinical recommendations; IIIwas defined as clinically significant liver lesions of unknownnature, with the radiologist putting forward clinical suggestions;IV was defined as suspected liver metastasis in need of furtherclinical examination or follow-up observation; and V wasdefined as positive for liver metastasis. Categories I and IIgenerally excluded liver metastasis of CRC, while category Vwas a positive diagnosis of liver metastasis. Categories III and IVrequired special attention from clinicians. A representativeoriginal liver report and it’s category label were showninFigure 2.
Data processingBefore classification, NLP was used to extract languagefeatures. First, using the Python package“jieba”, Chinese wordsegmentation was applied to the description to tokenize theinput text. Second, a stop word dictionary was established toremove stop words. The stop words mainly included adjectivesand some adverbs and connectives. Currently, there areapproximately 2000 stop words in the dictionary.The core of the text classification involved the extraction ofkey features reflecting the characteristics of the text andcapturing the mapping between the features and thecategories. Regardless of the frequency of a word, as long as itappeared, it would be marked with 1 in the correspondingposition, otherwise it would be marked with 0. Under thegeneral belief that the more a word appeared in a text themore important it was, and therefore the greater the weight ithad. We built a bag-of-words model, selected words with a wordfrequency of more than 1000 as features, and used 1-gram and1–3-gram methods. Then, non-participles were also directlytried as features.Development of classifiersWe studied the descriptions of the liver and the conclusionsof all medical imaging reports, and applied 1-gram and 1–3-gram language model methods. The validation set was thenrandomly divided into proportions of 1:5, and 5-fold cross-validation was performed. Details are as follows.We group the original data sets. One part is used as thetraining set to train the model, and the other part is used as thetest set to evaluate the model. The 5-fold cross validation reducesthe variance by averaging the training results of 5 differentgroups, so the performance of the model is less sensitive to thedivision of data. (1)Thefirst step is to randomly divide the originaldata into 5 copies without repeated sampling. (2) The second stepis to select one of them as the test set each time, and the remainingfour as the training set for model training. (3) The third step is torepeat the second step for 5 times, so that each subset has onechance as the test set and the rest as the training set. After trainingon each training set, a model is obtained, Use this model to test onthe corresponding test set, calculate and save the evaluationindicators of the model. (4) The fourth step is to calculate theaverage value of thefive groups of test results as the estimation ofthe model accuracy and as the performance index of the modelunder the current 5-fold cross validation.The value of the examination results itself was theclassification problem, and therefore general patternclassification methods could be used for text research, and thefollowing methods were applied: LR, RF, multinomial naiveBayes (NB), multi-layer perceptron (MLP), k-nearest neighboralgorithm(KNN),SVM,andextremegradientboosting (XGBoost).LR is a classification and prediction algorithm (12) that canpredict the probability of future results based on theperformance of historical data. NB models assume that thefeatures are generated by a simple polynomial distribution(13), and multinomial NB is usually used for textclassification. Its features refer to the numbers or frequency ofoccurrences of words in the text being classified. The MLP is afeed forward artificial neural network model that maps multipleinput datasets to a single output dataset (14). When a KNNalgorithm is given a training dataset, for a new input instance itfinds the K instances closest to that instance in the trainingdataset, with most of these K instances belonging to a certainclass, and then assigns the input instance into this category (15).The basic SVM modelfinds the best separation hyperplane infeature space to maximize the interval between positive andnegative samples in the training set (16).RF and XGBoost are both ensemble learning methods. Theidea of ensemble learning is to solve the inherent shortcomingsof a single model or a certain set of parameter models, so as tointegrate more models, learn from each other’s strengths, and avoid limitations. RF is the product of the idea of ensemblelearning, and integrates many decision trees into a forest, wheretogether they are used to predict thefinal result (17). XGBoost isan efficient implementation of the gradient boosting decisiontree (18). The base learner in XGBoost can be eitherclassification and regression trees (gbtree), or a linear(gblinear) classifier.We adopted a string pattern research method to furtherexplore the efficacy of using key-word based technique toidentify critical information and properly classify radiologyreports. Two groups of string patterns are developed, group 1contains key words representing clinical tendency, addressed by3 experienced radiologists according to their expertise. Group 2applies a vectorization strategy: Term Frequency-InverseDocument frequency (TF-IDF), a class-specified lexicon isbuilt to segment the sentences, then a vector is createdthrough the statistics of segmented words to represent a textbody. The equation for TF-DF is shown in Eqs.1For a term i in document j: wi,j=tfi,jlog(N/dfi) tfi,j= number of occurrences ofiinjdfi= number of documents containingiN=total number of documentsEqs.1 Equation of TF-IDF EmbeddingThe string patterns defined by 3 experienced radiologists(Group I) and calculated by TF-IDF method (Group2) wereshown inFigure 3.Ethics approval and consent toparticipateAs the data were retrospectively collected for administrativepurposes and completely anonymized, this study does not fall within the scope of the Medical Research Involving HumanSubjects Act (19). Accordingly, the study obtained permission touse anonymized data and a full waiver for the requirement forinformed patient consent from the Medical Ethics Review Boardof Beijing Friendship Hospital Affiliated to Capital MedicalUniversity (reference number 2021-P2-144-01).

„

--------------------------
Here is the table with the respective information:

I	Study design	NLP Model
Cross-Sectional Study	Yes	
--------------------------
 
Please find the respective information and create a table with the following columns:  

I Sample size (patients or cases or datasets or participants or other used to train the NLP model, give only one number)
I Performance (is there a performance parameter for the NLP Model: yes/no) 
I 
Here is the results section:
„
Results
Basic characteristics of the studypopulationWe acquired a total of 2790 reports, with 10.2% covering CTwithout contrast, 73.3% CT with/without contrast, 1.8% MRIwithout contrast, and 14.6% MRI with/without contrast.Table 1summarizes the numbers and proportions of the four methodsin each of the radiologist’sfive classifications. In category V, thelowest proportion of examinations was CT without contrast,whereas the highest proportion of examinations was MRI with/without contrast performed for the purpose of detectingliver metastasis.This study used LR, RF, multinomial NB, MLP, KNN, SVM,and XGBoost to classify the examination results. The results ofthe 1-gram and 1–3-gram models are shown inTables 2,3,respectively. The accuracy of XGBoost was the highest,reaching 95.91%.The accuracy of the string model based on expert experience(group 1) is 83.78%, and TF-IDF model (group 2) is 64.95%. Theaccuracy based on string pattern search method model is lowerthan machine learning (Table 4).Visualization of the classificationsTo present the classification results more intuitively, wevisualized the results using the ELI5 algorithm (20). Aconfusion matrix of XGBoost results with 5-fold cross-validation classification is shown inFigure 4. The abscissarepresented the predicted results and the ordinate the actualresults. The numbers of errors in categories I, II and V were verysmall. The results of these reports were usually positive andeasily classified, and were consistent with the radiologist.We used ELI5 to select important feature words of theXGBoost classifier for use in the general classification, asshown inFigure 5. Green represented positive correlation, andthe weight represented the contribution. The darker the green,the stronger the correlation between the word and classification.Words such as“no abnormality”,“suggest”,“fatty liver”, and“transfer”showed relatively large positive correlation.Figure 6showed an example of a radiological report classification. In thisexample,“y”was assigned to a certain category according to theprobability, with green representing features that were positivelyrelated to this category, and the darker the green the greater thedegree of correlation. Red represented features that werenegatively related to this category, and the darker the red theless relevant they were. When“y”= IV, the probability reached0.986 and the score was 4.067. Words such as“low density”,“suggest”and“metastasis”had a relatively large degree ofpositive correlation.

„
--------------------------
Sample size	Performance
2790	yes
--------------------------
 
Please find the respective information and create a table with the following columns:  

I NLP augmented task (e.g. data mining, screening, triage, disease diagnosis, risk analysis, treatment decision, decision support, automation of clinical task, automated document evaluation, etc.) 
I Implementation in clinical practice (was the NLP application successfully integrated into clinical practice, yes/no) 
I  
Here is the discussion section:
„

Discussion
Principal resultsIn this study, the NLP approach showed high accuracy inclassification of liver medical imaging reports of patients withCRC according to clinical significance. Thesefindings suggestthat an ensemble learning classification model based on NLPcould be an effective tool for determining the value ofradiological reports focused on liver lesions. The advantages ofour method were as follows: First, by applying this classificationmodel, researchers can carry out large-scale clinical research inthe future. For example, we can quickly establish a study groupof CRC patients with/without liver metastasis from the imagingreport. Secondly, classifying image reports according to clinicalvalue can better understand the application of oncologists for liver examination of patients with CRC. This encouragesoncologists to select appropriate examination, CT or MRI, infuture clinical work. Thirdly, if this classification model isembedded in the medical record system in the future,clinicians can quickly know whether the patient has livermetastasis or other liver disease that need further managementwithout reviewing the image report, so as to improvework efficiency.The evaluation and management of distant metastases isgenerally very similar between colon and rectal cancer (21).Approximately 14.5% of patients with CRC present withsynchronous liver involvement (22), although the greatmajority of patients with CRC undergo medical imagingexaminations for pretreatment staging and detection of distantmetastasis as a routine check. For the purpose of screening forliver metastasis, this study classified the medical imaging reportsintofive categories according to the degree of correlation withthe examination purpose. Categories I and III excluded thediagnosis of liver metastasis. liver lesions of category III, suchas primary carcinoma of the liver and lesions of unknownnature, should be further examined or treated by cliniciansaccording to the patient’s condition. Category IV is suspectedliver metastasis, and for diagnoses in this category, clinicianswould need other examinations to make further confirmation.Category V is confirmed diagnosis of liver metastasis, and withthis diagnosis clinicians could customize the treatment plandirectly. With this classification result, clinicians could quicklyrespond to the medical imaging examination.The study results revealed that most clinicians in our singlecenter chose the imaging method of“CT with/without contrast”to screen for liver metastasis, which is consistent with therecommended methods in the clinical practice guidelines (23).Because of the long imaging time and high price, the use of MRIwas not as high as that of CT. However, MRI showed higherdetection ability than CT because of its high soft tissueresolution. Patients with a high suspicion of liver metastasisshould be examined using MRI. Therefore, in our medicalcenter, the largest proportion of liver metastases wereconfirmed by MRI, especially MRI with/without contrast. Comparison with prior workThus far, the primary focus of much of the researchexamining applications of NLP in the text analysis of medicalimaging reports has been in serving health care providers (24–26). There are also some examples of NLP technology appliedto clinical research. For instance, Kim et al. (27)classified brainMRI reports of acute ischemic stroke and non-acute ischemicstroke using NLP, and evaluated a variety of machine learningalgorithms for this procedure, among which the F1 value (0.93)and accuracy (98.0%) of a single decision tree were the highest. Wheater et al. (28) developed a rule-based NLP algorithm toautomatically identify brain MRI reports, and foundsensitivity, positive predictive value, and specificity of 89%,85%, and 100%, respectively, for identifying ischemic strokereports, 96%, 72%, and 100% for identifying hemorrhagicstroke, and 96%, 84%, and 100% for recognizing braintumors. Lee et al. (29) used NLP to infer the classification ofbrain tumor reports and a data system from unstructured brainMRI reports. They found that when classifying unstructuredreports, section-wise ensemble models using XGBoost andword2vec semantic words were more accurate than a modelusing Tf-idf statistics, with an F1 value of 0.72. The modelusing traditional Tf-idf statistical data was better than theword2vec semantic method in structured reportclassification, with an F1 value of 0.98. There is greatpotential for applying these technologies in health caremanagement. With increasing waiting times and patient listsin hospitals around the world, endpoints such as clinical valueand resource utilization are becoming increasingly importantfor managers, providers, and patients.In this study, we trialed the n-gram language model of NLPmethod. N-gram is an algorithm based on statistical languagemodel. Its basic idea is that the contents of the text are operatedby n-size sliding windows according to bytes, forming asequence of n-length byte fragments. Each byte segment iscalled gram. The occurrence frequency of all grams is countedandfiltered according to the preset threshold to form a list of keygrams. N-gram language model shows good performance inmany text mining tasks (30–32). For example, Giannakopoulosand Karkaletsis (30) expressed the text as an n-gram model usinga sliding window with a length of n by connecting the adjacentn-grams with the edges representing their co-occurrencefrequency in a given text window, they captured the wordorder in the text and detected some similarities in thetext morphology.Our study using NLP realized automatic classification ofliver results from the text of medical imaging reports of patientswith CRC. The classifier built from machine learning algorithmssuch as XGBoost and LR had extremely high sensitivity andspecificity for thefive classification categories applied to the liver radiological reports, and reached a high rate of accuracy. Theclassifier can strongly indicate the clinical value of the reportsordered by the clinician. The terms“no abnormality”,“clinical”,“re-examination”,“related examination”, and“metastasis”wereamong the important characteristics used for the classification.The confusion matrix revealed that categories III and IV weredifficult to distinguish, which is similar to the experience of theradiologist. These two categories required further decision-making by doctors, which indicates that existing imagingmethods might not play a definitive role in determining orexcluding target lesions.ConclusionThe learning classification model based on NLP was aneffective tool for determining the value of radiological reportsfocused on liver lesions. The study made it possible to analyze the value of medical imaging examinations on a large scale and itcould be used to provide decision support for further clinicalmanagement of CRC patients in the future.LimitationsThis preliminary study has several limitations. First, theclassification model was trained on data from a single medicalcenter, and the generalizability of the results is unknown. Morework must be done to explore the application of the technologyin different institutions and medical imaging researchapplications. Second, for most of the observations used toconstruct the dataset, our medical institution did not widelyadopt a standardized framework for the description andclassification of liver lesions. Standardized reporting usingtoolssuchastheLiverImagingReportingandDataSystem(33) can reduce the variability of reporting and improve modelperformance. However, despite the limitations of our dataset,the system operated with high accuracy in the classification.Third, we acknowledge that the common phrases in radiologyliterature can identify positive report of specificdiseaseswithout the need for artificial intelligence (AI). The purposeof our application of AI is not to identify a specific case, but toclassify a large number of image reports according to clinicalsignificance, so as to help understand the effectiveness of acertain imaging method for its clinical purpose. Finally, wehave not embedded the report classification model into themedical record system because this is currently onlypreliminary research.

„
--------------------------
NLP Augmented Task	Implementation in Clinical Practice
Triage	No
--------------------------
Please find the respective information and create a table with the following columns:  

I English (Is the article in English language, yes/no)
I Targeted disease and conditions (e.g. sepsis, carcinoma, diabetes, etc.) 
I 
Here is the introduction section of article No.  14:
„
Introduction
Radiology reports not only document the radiologist’s obser-vations and diagnosis of disease observed on images, but importantly, they also convey a description of critical and incidental findings, as well as recommendations for follow-up of those findings [1]. A critical finding is defined as a finding in imaging exam that requires immediate or urgent communication with the provider (person who placed the order) since these findings reflect conditions that are life-threatening (e.g., tension pneumothorax) or conditions that require an immediate change in the patient management (e.g., retained surgical objects) [2]. It is critical for the phy-sicians to be aware of and keep track of these findings in order to render timely medical care. However, in the cur-rent high-volume environment of clinical care with rising physician burn-out, there can be a tendency for clinicians to focus on the urgent current clinical issues first and non-urgent follow-up on other tangential issues later [3]. Con-sequently, important incidental findings are often not fol-lowed up by the physicians. In fact, one study found that in 51% of cases, physicians failed to obtain the recommended follow-up exams. Moreover, litigation with settlements of up to $2.5 M from physicians and hospitals related to the lack of following recommendations for critical or incidental findings have been reported [4].Identifying and tracking critical findings in radiology reports provides an efficient way for the automated genera-tion of alerts for recommendations of further follow-up. Theo-retically, extraction of the radiological findings should be a straightforward task since the American College of Radiology (ACR) outlines a structured format of the radiology report for the communication of diagnostic imaging findings which states that imaging findings are contained in the body of the report, while specific diagnosis should be given in the separate “impression.” However, despite these guidelines, radiology reporting still includes extensive variations—starting from the usage of varying terms for describing findings—to the section within which the findings are documented. Thus, given the linguistic and structural complexity of the radiologic docu-mentation, identification of critical findings becomes a chal-lenging problem and thus, often, the critical imaging findings are missed in this universal form of communication between radiologists and referring physicians. Although, it could be well suited for an informatics solution via computerized text analysis which can incorporate semantic language space to track the synonyms and acronyms of the findings and allow the combinations of multiple sections of the radiology reports. Such systems not only allow to improve the communication between the care team but also provide a way to retrospec-tively track large hospital databases for evaluating the docu-mentation of the critical findings and identifying “missed” cases which can ultimately contribute to healthcare quality assessment and epidemiological studies.Prior work in this area has used simplistic rule-based methods that do not perform sufficiently accurately [5] and often failed to present the generalization of the data from centers other than those used to develop the system [6–8]. A major limitation of natural language processing (NLP) methods developed to date is limited generalizability; their performance varies depending on the data used to train the models, and they often do not perform well on data other than those used to train the model [8]. To address the poten-tial limitation of generalizability, one needs to collect radi-ology reports from multiple different sites to obtain dataset that is more representative of the populations on which the model will be applied and report the performance on both internal and external datasets. However, there are major bar-riers to sharing data among hospitals due to privacy restric-tions which limits the evaluation of the generalizability of the existing NLP systems.Our objective is to develop an automated NLP system that can analyze free-text radiology reports, along with the reason for the exam, to identify critical findings from large-scale hospital databases and raise alerts for the missed cases. Such model needs to be trained and validated with a large-scale multi-modal dataset to capture different types of critical findings (e.g., neurologic—hemorrhage, GU—Ectopic pregnancy, cardiac—acute myocardial infraction) from radiologic reporting of various modalities (MR, CT, Ultrasound). In this study, we proposed a transformer based [9] ClinicalBERT++ model by fine-tuning the Clinical-BERT model on 3 M radiology reports and validated the performance using both internal cases from Emory Uni-versity Hospital (EUH) and external ED cases from Mayo Clinic. We performed a detailed evaluation of the model using different settings and presented error analysis for model explainability using interactive model visualization of LIME.

„

--------------------------
Here is the information you requested in the form of a table:

I	English	Targeted disease and conditions
Yes	N/A (not specified)	Critical findings in radiology reports

Note: The article focuses on the development of an NLP system to identify critical findings in radiology reports, but does not mention a specific disease or condition.
--------------------------
Please find the respective information and create a table with the following columns:  

I Study design (Choose one of the following answer possibilities: Meta-analysis/Systematic Review/Review/Case Report/Case series/Opinion//Randomized Controlled Trial/Cohort Study/Cross-Sectional Study/Others)
I NLP Model (is there a description of a NLP Model, yes/no)
I 
Here is the methods section:
„
Methods
Figure 1 presents the overall pipeline and subsections below and describes each processing block.DatasetEthical review was obtained from the Emory Institutional Review Board (IRB) with permission to extract radiology reports for patients who had an emergency room visit in 2019 at Emory University Hospital (EUH). Retrospective manual labeling of 138,446 radiology reports was performed by 5 radiology residents (1–3 years of experience) under the supervision of attendings (5–10 years). An annotation key (see Appendix) developed by ACR’s Actionable Reporting Work Group was used to analyze the reports. Among the 5 radiology residents, the agreement score (Fleiss kappa) was 0.81 on 100 common cases which shows that there is a substantial agreement between the annotators. In addition to the internal dataset, we also obtained the approval from Mayo Clinic IRB and retrieved the radiology reports from patients who had an emergency room visit in 2019. We used the Mayo Clinic data only for external validation and manu-ally collected labels for randomly selected 2039 cases from reading of two attendings (Cohen kappa 0.76). Similar to EUH, the reports were annotated retrospectively by analyz-ing the radiology report text. Figure 2 shows the distribution of data in each category of EUH and Mayo Clinic reports, including the acquisition modalities.
Report Pre‑ProcessingWe extended our NLP methods to parse the clinical his-tory, imaging protocol, findings, and impression sections of the radiology reports using section segmentation based on the header. In order to generalize the section segmentation across multiple institutions, we extracted all the variations of the headers using a similar word list generated by the Word-2Vec language model [10] trained on 3 M radiology reports from EUH. Such non-contextual language model generates a similar word list only by reflecting co-occurrence statistics which is sufficient for capturing header variations between reports given that such words appear in similar contexts. We computed the similar word list for each header by inter-secting the list of other headers. For example, generated similar wordlists for the “clinical history” section include “indications,” “history,” “patient history,” “reason for exam,” and “reason for order.” After the section segmentation, we used the terms and their synonyms from the RadLex ontol-ogy [11] to normalize words across modalities by mapping to the root terms. All the communication statements between the radiology and care team were removed from the radiol-ogy reports before parsing to reduce the information leakage in the model training.Model Training and ValidationAfter the section segmentation, we developed and tested classifier models by combining different sections of the radi-ology reports. The EUH data were split randomly in training validation and test sets in a 60:20:20 ratio and the majority class (non-acute) was down-sampled for training. We used Mayo Clinic data for external validation only. For classifying the reports, we adopted two distinct transformer models—BERT and ClinicalBERT++. BERT [12] architecture uses bi-directional transformers and generates contextualized word representations by training a masked language model. It has been proven to be one of the most powerful natural language processing models to date and had improved the state-of-art performance on at least 11 tasks when it was published. BERT is pre-trained on two unsupervised learning tasks of English news text, masked language model, and next sen-tence prediction. In contrast, ClinicalBERT [13], was ini-tially trained on PubMed abstracts (PubMed), Central full-text articles (PMC), and all MIMIC notes (implemen-tation available on 2) and expected to capture the clinical language space. In order to capture the radiology language space, we use masked language modeling tasks to fine-tune pre-trained ClinicalBERT model using masked language model on 3 M radiology reports (clinical history, finding, and impression section) from EUH and developed a new version so the model would learn specific domain knowl-edge regarding radiology. The models were fine-tuned on a high-performance computing cluster with PyTorch, Pandas, and Numpy libraries with modified source code from Hug-gingFace Transformers. Models were trained on NVIDIA Tesla V100 GPUs with 32 GB of memory.After fine-tuning the language space, the ClinicalBERT++model was trained for the critical finding classification task. Hyperparameter configurations were finalized by grid search on the validation data, with a batch size of 20 for smaller models, 10 epochs, dropout of 0.1, weight decay of 0.1, and the AdamW optimizer (ε = 10–8, β1 = 0.9, β2 = 0.999). Dur-ing the evaluation, beam search with 10 beams and forbid trigram repetition was used. The model was then applied to a cohort of reports generated in the care of patients in the Emergency Department for each of the 5 hospitals. A report acuity score was assigned as the proportion of reports classified as acute and critical to those that were flagged as normal. After the training completion, we externally tested the model on the Mayo Clinic data without any alteration. The Mayo Clinic reports were also pre-processed using the same codebase developed for EUH.

„
--------------------------
I Study design	NLP Model
Cohort Study	Yes
--------------------------
Please find the respective information and create a table with the following columns:  

I Sample size (patients or cases or datasets or participants or other used to train the NLP model, give only one number)
I Performance (is there a performance parameter for the NLP Model: yes/no) 
I 
Here is the results section:
„
Results
Figure 3 presents the word distribution statistics across EUH and Mayo Clinic for each class label where tags are top 200 frequent single words or bigrams, and the frequency of each tag appearance is shown with font size. As seen from the representation, common critical findings in EUH are usu-ally trauma related while in Mayo, there are rare trauma-related words that appear in the frequent word list. Given the differences in practice setting types (e.g., trauma center vs. oncology center), the generalization is even more challeng-ing and resultant a simultaneous effect in language space. However, we purposefully fine-tuned the ClinicalBERT weights on the 3 M generic radiology reports to account for such variations.Table 1 shows the performance of both BERT and ClinicalBERT++ on the hold-out internal test set from EUH and the external set from Mayo Clinic using only the finding or the impression section. The ClinicalBERT++ performed optimally using the impression section rather than findings. This could be due to the summarized information repre-sentation in the impression section and the fact that trans-former models are sensitive to text length as the model will consume a maximum of 512 tokens and truncate anything beyond the length. ClinicalBERT++ model achieved 0.87 overall f1-score and 0.73 f1-score for the Critical finding category. However, the BERT model on the internal hold-out test data outperformed ClinicalBERT++ with 0.95 overall f1-score and 0.82 f1-score for the Critical finding. On the other hand, it failed to retain the similar performance on the for critical finding reports from the external test data and achieved only 0.44 f1-score while ClinicalBERT++ achieved 0.65 f1-score. The overall weighted f1-score stays similar between internal and external test datasets.In order to reduce the false positive and negative for criti-cal findings, we combined the reason for the exam along with the impression section and evaluated both the models in Table 2. Given the chance to analyze the reason for ordering the exam, the performance of both the models improved up to 0.96 overall f1-score on the same internal test data in this setting. ClinicalBERT++ outperformed BERT on the external test dataset and achieved the highest performance for classifying critical finding reports (0.81 pre-cision and 0.54 recall) when the BERT model achieved 0.23 precision and 0.33 recall. This drop in the performance is primarily due to the linguistic variations between the internal and external datasets as well as the class-imbalanced during the model training. However, due to the representation of the realistic performance, we did not try to artificially balance the dataset. The model primarily contains the false negative cases and only 15% false positive for critical finding.For ClinicalBERT++, we explored the reason for the false negative cases for critical findings using LIME [14] which can generate model-agnostic visual explanations of machine learning models by weighting the importance of each word. Figures 3 and 4 show false negative examples of the ClinicalBERT++ model using combined text from clini-cal history and impression section where the weights are represented as class-wise colormap. Figure 4 represents a case from the external Mayo Clinic dataset where the model incorrectly predicted a critical case as non-acute. The model correctly identified bowel “perforation” as a highly weighted Journal of Digital Imaging1 3word for the report to be critical but given the pancreas transplant history, the model assigned more weight to the non-acute words, like “inflammation.”Figure 5 represents another case where the model is pre-dicted as acute while the case is actually critical. Similar to the previous example, “ischemia” is identified as an impor-tant word for classifying as critical but “pneumatosis” and “bowel” issues pull the classification decision towards acute. Based on these explanations, we can note the fact that the current model has a tendency to classify critical findings as acute of reports mention multiple findings within close vicinity of the critical finding texts.
Summary on Running with Multiple CentersTo understand the scalability of the ClinicalBERT++ model, we applied the trained model to all the ED cases from four different hospital systems in the Emory system. Hospital 1 is a designated Safety Net Hospital (SNH) and Level 1 Trauma Center, hospital 2 is on the same campus as the School of Medicine, the undergraduate and other graduate schools, hospital 3 is in the urban center, and hospitals 4 and 5 are community-based hospitals in the more suburban areas of the city. Hospitals 1–3 are the primary teaching hos-pitals. Hospital 1 has the largest number of radiology exams performed in the emergency room (n = 166,789) compared to hospitals 2–5 (Table 3). We found that report acuity did vary from site to site and hospital 1 which is a SNH, had a statistically significant higher proportion of Critical and Acute reports (28.9%), compared to all the other hospitals. Hospital 1 is also the only level 1 trauma center in the sys-tem so the finding of the highest report acuity is consistent with the expectation.*Acute and critical cases/total reports in hospital 1 were compared to the proportion in each of the other hospitals.

„
--------------------------
Sample size	Performance
138,446 (EUH) + 2039 (Mayo Clinic)	Yes
--------------------------
Please find the respective information and create a table with the following columns:  

I NLP augmented task (e.g. data mining, screening, triage, disease diagnosis, risk analysis, treatment decision, decision support, automation of clinical task, automated document evaluation, etc.) 
I Implementation in clinical practice (was the NLP application successfully integrated into clinical practice, yes/no) 
I  
Here is the discussion section:
„
Discussion
Radiologic findings often guide the next steps for patients, whether it be transferring to an operating room or an inten-sive care unit, placement in a floor bed, or discharge. Acu-ity identified in the radiology reports can also be leveraged as a triage process for patients immediately within their care pathway. However, a large portion of the radiology reports exists in an unstructured format making it difficult to extract insights rapidly across multiple reports from mul-tiple modalities despite expanding use of imaging for diag-nosis and patient triage. However, there are various open-source libraries and NLP tools available that facilitate the automated extraction of information from the unstructured and semi-structured reports to the benefit of the data min-ing of radiology. Such research endeavors can also facilitate epidemiological studies involving large amounts of human language.We develop an automated NLP system that can rapidly parse a large set of free-text radiology reports from multiple domains to identify critical and acute radiology findings to enable and alert notifications to clinicians about the need for clinical fol-low-up as well as generate a curated large-scale database with critical and acute finding labels. Most of the existing systems are rule-based and thus, are non-trivial to generalize outside the organization of training due to variations in the language and templates. Our experimentation showed that adding the clinical history section allow the model to understand the con-text of the study and such case context improved the model performance for determining the critical vs acute classification. We believe the model is simulating clinical practice by learn-ing how humans contextualize results in determining the report label. For example, pneumoperitoneum in the post-operative period without clinical history or reason for exam information may be misclassified as a critical finding. Such flagging may inadvertently create additional work for the radiologists having to correct it, or worse if not corrected, could potentially have downstream consequences as a result. With the context of a recent surgery, the NLP accurately classifies the pneumoperi-toneum as an expected finding.Our approach addresses the two major limitations of effi-ciency in multiple radiology domains and generalizability that have hindered the prior approaches to this problem, as our system adopted transformer architecture fine-tuned with a large number of radiology cases to create a radiology-specific language space. It learnt to recognize and unify the diverse ways that the same concepts are expressed in narrative reports and provided high accuracy for detecting critical findings from different types of radiology reports performed in ED. We compared ClinicalBERT++ model against the state-of-the-art BERT model which was pri-marily trained on news articles and achieved performance improvement for the critical finding class. The proposed NLP model presents high accuracy for classifying acute, non-acute, and critical classes across multiple sites, even when the language space is significantly different (Fig. 2). The NLP model has been successfully applied to large-scale radiology reports from 5 different sites. Even though the ground truth labels were not available for those cases to measure the performance, the findings are consistent with the human expectation. The model failed for cases where multiple findings are represented in a non-structured way within the radiology impression section (Figs. 4 and 5). Even though the trans-former model trained in unsupervised way using a large dataset can handle significant variations in terminology, the structural variations of reporting (e.g., multiple findings in the same sentence) still affect the model performance. In order to obtain optimal performance, standardized radi-ology reporting may play a critical role. To address the challenge of generalizability, future work will use feder-ated learning to leverage reports from multiple institutions thereby facilitating training on more representative diverse data. A robust automated system that can incorporate NLP models can provide safeguards to clinical practice and reduce the chance of important observations being over-looked by clinicians. Rather than the automated insertion of the model finding in the reporting, we hypothesized that our system could ultimately be integrated into the radiol-ogy workflow as an alerting system from both physicians and patients for appropriate follow-up by interfacing it to the HL7 feed.The ClinicalBERT++ model will be freely available with open-source licensing in for community development. Such radiology-specific language models trained on large-scale multi-modal data could play an important role in developing specific NLP solutions for different radiology use cases. The clinical significance of the proposed model is that it could be used as an additional automated layer of safeguard to clinical practice and reduce the chance of important findings reported in a radiology report not be overlooked by clinicians.

 

„

--------------------------
Table:

I NLP Augmented Task	I Implementation in Clinical Practice
Data Mining	Not specified
Screening	Not specified
Triage	Yes
Disease Diagnosis	Not specified
Risk Analysis	Not specified
Treatment Decision	Not specified
Decision Support	Not specified
Automation of Clinical Task	Not specified
Automated Document Evaluation	Not specified

Note: The NLP model was developed for the purpose of rapidly parsing a large set of free-text radiology reports from multiple domains to identify critical and acute radiology findings and to alert notifications to clinicians about the need for clinical follow-up. The model was successfully applied to large-scale radiology reports from 5 different sites and could ultimately be integrated into the radiology workflow as an alerting system.
--------------------------
Please find the respective information and create a table with the following columns:  

I English (Is the article in English language, yes/no)
I Targeted disease and conditions (e.g. sepsis, carcinoma, diabetes, etc.) 
I 
Here is the introduction section of article No.17 :
„
Introduction
Exascale volumes of multimodal data have been produced for decades in the biomedical domain. Biomedical data include patient information, clinical data, biological laboratory data, bio-images, bio-signals, instrumental examinations, and genetic data.
Hundred of thousands of reports have been used to describe findings leading to diagnoses, encoding vast medical knowledge. Free-text reporting is the standard for communicating the diagnosis, guiding patients’ treatment, and other applications, such as cancer registries. Processing high volumes of free-text reports, usually performed manually, is also required to extract knowledge to train Machine Learning (ML) algorithms.
However, the manual analysis of data becomes an extremely time-consuming process since reports vary widely between institutions, might be written in languages other than English, contain noise, and do not present a standard structure. In this context, Natural Language Processing (NLP) methods are central1, 2, 3, 4, 5, 6, 7, 8 as they empower the efficient automatic processing of thousands of clinical reports and the extraction of key information for several downstream tasks, such as clinical note mining9,10 and structuring,11 risk prediction,12 clinical decision-support,13 and precision medicine retrieval.14
In the context of digital pathology, NLP techniques can drive noticeable advances by exploiting the availability of textual pathology reports paired with digital histopathology images (i.e., Whole Slide Images (WSIs)) in clinical practice. WSIs are used as a gold-standard to diagnose cancer cases and related diseases.15,16 Within WSIs, tissue patterns and morphology vary depending on the image magnification level – enabling different tasks such as detection, classification, or segmentation.17 However, the lack of training datasets containing pixel-wise annotations for entire images18, 19, 20 limits the effectiveness of supervised ML models.21 Nevertheless, from the textual pathology reports, it is possible to extract key concepts (e.g., the diagnosis outcome) to annotate the associated WSIs. Although noisy, the extracted concepts can then serve as weak labels to train prediction models for image classification tasks.22,23 However, even though automated solutions involving ML are increasingly being integrated into biomedical domains, NLP applications to digital pathology are less common. Compounding the situation further, the actual use of Artificial Intelligence (AI) algorithms in digital pathology requires a large amount of data annotations by pathologists. However, they are rarely available in a clinical setting.1,24
To overcome such limitation, this work aims at proving the viability of unsupervised NLP techniques to automatically extract critical information from pathology reports and use it for different digital pathology applications, such as automatic report annotation, pathological knowledge visualization, and WSI classification. In this regard, we present the Semantic Knowledge Extractor Tool (SKET), an unsupervised hybrid knowledge extraction system that combines an expert system with pre-trained ML models to extract knowledge from pathology reports. In recent years, NLP has shifted from using rules to ML approaches,8,25 which have the advantage of learning regularities from data and of generalizing to previously unseen patterns.
Moreover, the advent of efficient Neural Language Models (NLMs)26, 27, 28, 29 paved the way for the pre-training era, where large NLMs trained in a self-supervised fashion on huge datasets are used to develop NLP models for a number of downstream tasks. Nevertheless, similarly to Santus et al.,9 we argue that rule-based techniques capture critical information that should be used together with – and not substituted by – ML to improve performance.
We evaluate SKET effectiveness on entity linking and text classification, considering 3 different diseases: colon, cervix, and lung cancer. In this regard, we resort on diagnostic reports coming from 2 medical centers in Italy and The Netherlands. Then, we compare SKET with unsupervised ML approaches to understand the impact that combining rule-based techniques and pre-trained ML models have on the extraction of knowledge from pathology reports. The achieved results highlight the viability of ML methods for information extraction in the pathology domain, but also stress the importance of expert knowledge to reach the high levels of accuracy required to (semi-)automate the clinical practice. Moreover, the applicability of the proposed approach is enhanced by the considered multilingual setting.
Besides effectiveness, we must consider that understanding and explaining decisions and outcomes is crucial in clinical practice.
However, the black-box nature of many ML models, especially those based on Deep Learning, makes it difficult to understand and trace back the underlying decision process. Hence, there is an urgent need for a shift towards eXplainable Artificial Intelligence (XAI).31, 32, 69, 70
In the biomedical domain, clinicians and domain experts need to understand why a specific output has been produced to trust the system and its predictions; moreover, the explainability of algorithmic decisions is increasingly required for legal reasons.68 To this end, we propose SKET eXplained (SKET X). This web-based system allows domain experts to interact with SKET and visually comprehend the outcomes, rules, and parameters used in the knowledge extraction process. In addition, SKET X allows users to compare different SKET executions (e.g., with varying parameters of the system) and inspect punctual information, which provides valuable insights into the knowledge extraction process and the contribution of each component and parameter. SKET X aims to support pathologists and domain experts in the interaction with SKET, allowing them to gain an in-depth comprehension of the system decision process – and thus increasing trust and confidence in the system. Beyond explainability, we also report different digital pathology applications where SKET has been successfully integrated as a core system.33,34 In particular, we deepen the use of SKET in such applications and the advantages it entails.
SKET source code is publicly available at https://github.com/ExaNLP/sket. Besides, SKET can also be deployed as a Docker container. For information about the Docker version of SKET, please refer to https://github.com/ExaNLP/sket#docker. SKET X is available at http://w3id.org/sketx1.
The rest of this paper is organized as follows: Section 2 - "Material" describes the considered data resources. Section 3 - "Methods" presents SKET. Section 4 - "Evaluation" describes the experimental setup and reports quantitative and qualitative results. Section 5 - "Understanding through explainability" presents SKET X. Section 6 - "Digital pathology applications" outlines the digital pathology downstream applications empowered by SKET. Finally, Section 7 - "Conclusions and future work" draws some conclusions.

„

--------------------------
Here is the requested table:

Column Name	Value
English	Yes
Targeted disease and conditions	colon, cervix, and lung cancer
--------------------------
Please find the respective information and create a table with the following columns:  

I Study design (Choose one of the following answer possibilities: Meta-analysis/Systematic Review/Review/Case Report/Case series/Opinion//Randomized Controlled Trial/Cohort Study/Cross-Sectional Study/Others)
I NLP Model (is there a description of a NLP Model, yes/no)
I 
Here is the methods section:
„

Material
The data used to develop and evaluate SKET comes from 2 different medical centers: the Cannizzaro Hospital (AOEC), Catania, Italy and the Radboud University Medical Center (RUMC), Nijmegen, The Netherlands. The AOEC data include diagnostic reports for colon, cervix, and lung cancer cases, written in Italian and associated with WSIs. All data were collected in the clinical workflow and fully anonymized afterwards. Similarly, the RUMC data consist of diagnostic reports and the associated WSIs for colon and cervix cases, written in Dutch – after the use of speech-to-text tools – and anonymized. For both medical centers, the considered reports have been provided directly in digital format and span several diagnostic outcomes. Note that other medical centers may provide reports in non-digital format, thus requiring a digitization step upstream of SKET. Table 1 reports the total number of diagnostic reports for each considered use-case and medical center.
Diagnostic reports contain the results of the analyses performed on specific tissues (or cells) to obtain a pathological–clinical diagnosis – i.e., presence or absence of the disease. AOEC and RUMC diagnostic reports follow the College of American Pathologists (CAP) international guidelines2 for pathology reports35,36 and contain the patient’s personal and clinical-specific information, the description of how a specimen appears to the naked eye and at the microscope, and provide the final diagnosis.
As mentioned above, AOEC and RUMC diagnostic reports are written in Italian and Dutch, respectively. However, most of the resources required to develop NLP methods that extract concepts from unstructured text are in English. To overcome this limitation, we first translated diagnostic reports in English and then performed data curation over them. We used the open-source, pre-trained Marian Neural Machine Translation (NMT) models,37 which exhibit a Transformer-based38 encoder–decoder architecture with 6 layers in each component. Given the complexity of the task, such an automatic approach introduces systematic translation errors that, if propagated, could hamper the effectiveness of the extraction process. For this reason, we performed a data curation step, in which recurring, manually identified translation errors were corrected through the use of handcrafted rules.
We defined an ontology3 for modeling the clinical reports in the digital pathology domain: ExaMode4 ontology. Amongst other aspects not relevant for the current work, the ontology specifically defines the key concepts and properties to model the diagnosis of colon, cervix, and lung cancer, the anatomical location where the disease might be located, the procedure employed to get the tissue, and the tests conducted on the tissue. Despite many medical ontologies focusing specifically on cancer exist, no single ontology comprehensively models all the diseases related to the cases mentioned above, their anatomical location, topography, and pathology laboratory process.
Methods
SKET adopts a combination of pre-trained Named Entity Recognition (NER) models and unsupervised Entity Linking (EL) methods to extract key concepts (entities) from the diagnostic reports and to link them to the reference ontology. The use of pre-trained NER models and unsupervised EL methods makes SKET suitable for weak supervision tasks. In this regard, the pathological concepts extracted from diagnostic reports can serve as weak labels to train prediction models for image classification tasks,22,23 or as nodes to build report-level knowledge graphs for information retrieval tasks.39
As reported in Fig. 1, SKET consists of 4 components: (A) Named Entity Recognition, (B) Entity Linking, (C) Data Labeling, and (D) Graph Creation. Components (A) and (B) are sequential, whereas components (C) and (D) are parallel. Below, we describe for each component the different methods and techniques we adopted, expanded, or developed.
Named entity recognition
NER is the task of identifying and categorizing key information – i.e., entities – within text. An entity can be any word or phrase that consistently refers to the same concept or object of the world. Each identified entity is classified into a pre-defined category, such as disease, protein, gene, cell type, etc.
SKET relies on a combination of pre-trained neural models and rule-based techniques to perform NER. At its core, SKET adopts ScispaCy models,40 which provide full NER pipelines for biomedical data, comprising large medical vocabularies, and Word2Vec26 word vectors trained on the PubMed Central Open Access Subset.41 It is worth mentioning that SKET has been designed to be deployed with any of the core models available at: https://allenai.github.io/scispacy/.
Then, SKET extends the ScispaCy pipeline with 2 additional components: Entity Fusion and Negation Detection.
Entity Fustion: SKET extends the NER pipeline with a set of rules used to identify and merge specific entities otherwise regarded as separate by ScispaCy. For instance, “transverse” and “colon” are considered as separate entities, whereas we are interested in “transverse colon” as a unique entity. Hence, we developed regular expressions that identify trigger terms indicative of a set of otherwise potentially separate entities. Once a trigger term is identified, SKET matches the entities extracted by ScispaCy with the candidate terms associated with the trigger. Depending on the trigger term, the match that SKET performs between extracted entities and candidate terms follows different rules based on directional and positional attributes. Directional attributes specify the set of extracted entities to be matched with the candidate trigger terms, and it can assume 3 values:
(1.)
PRE: match with the entities preceding the trigger entity.
(2.)
POST: match with the entities succeeding the trigger entity.
(3.)
BOTH: match between the entities both preceding and succeeding the trigger entity.
Positional attributes specify the maximum distance allowed between the trigger entity and the other one, and it can assume 2 values:
(1.)
EXACT: the matched entity must be right before/after the trigger entity.
(2.)
LOOSE: the matched entity can be anywhere before/after the trigger entity.
The described set of rules has been developed on a holdout dataset and it is available on the SKET GitHub repository.5 The dataset consists of 50 diagnostic reports for each use-case and medical center, for a total of 250 diagnostic reports.
Negation Detection: To handle negated entities, we extend the NER pipeline with NegEx,42 a negation detection algorithm evaluating whether extracted entities are negated within text. NegEx uses regular expressions to identify the scope of trigger terms that are indicative of negation, such as “no” or “ruled out”. Then, the entities extracted within the scope of a trigger term are marked as negated. In this way, SKET identifies – and removes from the final list of extracted entities – those entities that NegEx regards as negated. For example, if we consider the phrase “free of dysplasia”, NegEx identifies the trigger term “free of” and marks “dysplasia” as negated, which is then removed by SKET.
Entity linking
EL is the task of assigning unique meanings to entities mentioned within text. In other words, the objective of EL is to determine whether a given entity refers to a specific concept or object within a reference ontology.
SKET employs a combination of ad-hoc and similarity matching techniques to link the extracted entities to unique concepts within the ExaMode ontology. Given an extracted entity, SKET first tries to match it using ad-hoc matching and when it fails SKET employs similarity matching.
Ad-hoc matching: SKET uses regular expressions to identify trigger terms indicative of a specific ontological concept. Once a trigger term is identified, SKET matches the entity containing the trigger term with the closest ontology concept. For instance, if an extracted entity contains the term “carcinoma”, then SKET links the entity to the ontology concept “colon adenocarcinoma”. As for Entity Fusion, the ad-hoc matching rules have been developed on the holdout dataset and are available on GitHub.
Similarity matching: SKET performs similarity matching using a combination of string and semantic matching techniques. For string matching, SKET relies on the Gestalt Pattern Matching (GPM) algorithm,43 which computes the similarity of 2 strings as the number of matching characters divided by the total number of characters in the 2 strings. Matching characters are those in the longest common subsequence plus, recursively, matching characters in the unmatched region on either side of the longest common subsequence. For semantic matching, SKET exploits the word vectors provided by ScispaCy models.40 In other words, SKET performs semantic matching as the cosine distance between the vector representations of the extracted entities and the ontology concepts – where vector representations are the mean of the word vectors composing the extracted entities or the ontology concepts.
Both string and semantic matching produce a ranking of ontology concepts ordered by decreasing similarity with a given target entity. To combine the 2 rankings – and select the concept with the highest rank – SKET performs rank fusion using the CombSUM44 with min–max normalization. Before selection, a pruning phase is performed on the combined ranking, in which ontology concepts with a similarity score lower than a pre-determined threshold are removed. The threshold value has been set empirically to 1.8 using the holdout dataset. The pruning phase aims to increase precision by reducing false positives, which occur when ontology concepts are incorrectly linked to the extracted entities.
Data labeling
SKET also provides labels as one of its main outputs. Given the set of concepts extracted from each diagnostic report, SKET maps a clinically relevant subset of such concepts to a set of annotation classes defined by AOEC pathologists. For each use-case, we report below the set of annotation classes.
Colon annotations: (1) Cancer; (2) Adenomatous polyp - high grade dysplasia; (3) Adenomatous polyp - low grade dysplasia; (4) Hyperplastic polyp; (5) Non-informative.
Cervix annotations: (1) Cancer - adenocarcinoma in situ; (2) Cancer - adenocarcinoma invasive; (3) Cancer - squamous cell carcinoma in situ; (4) Cancer - squamous cell carcinoma invasive; (5) High grade dysplasia; (6) Low grade dysplasia; (7) HPV infection present; (8) Koilocytes; (9) Normal squamous; (10) Normal glands.
Lung annotations: (1) Cancer - non-small cell cancer, adenocarcinoma; (2) Cancer - non-small cell cancer, large cell carcinoma; (3) Cancer - non-small cell cancer, squamous cell carcinoma; (4) Cancer - small cell cancer; (5) No cancer.
Thus, the Data Labeling component produces annotations from diagnostic reports that can be used to perform weakly supervised classification tasks.
Graph creation
SKET also builds report-level knowledge graphs using the extracted concepts as nodes and the semantic relations of the ExaMode ontology as edges. The use of ontology concepts and relations to describe diagnostic reports increases the semantic understanding of the underlying data.45 Once created, report-level knowledge graphs are encoded in a machine-readable format through Resource Description Framework (RDF).
Evaluation
Tasks
We evaluate the effectiveness of SKET on Entity Linking (Task 1) and Text Classification (Task 2). The evaluation of SKET on entity linking also serves as a proxy to validate the quality of the RDF graphs it produces. On the other hand, text classification results help understanding the viability of using SKET as an automatic annotator in weak supervision tasks. Between the 2 tasks, text classification has a prominent role as it provides weak annotations that can be used to reduce the high costs of training cancer assisted diagnosis tools – which prevent unleashing the full potential of digital pathology applications.34
Datasets
Entity linking (Task 1): We evaluate SKET effectiveness to extract concepts from pathology reports on a subset of the proprietary data described in Section 2 - "Material". For each use-case and medical center, 250 reports have been manually annotated by experts using the concepts from the ExaMode ontology. Overall, the total number of annotated reports amounts to 1250. In terms of annotations, all use-cases have been annotated with a large number of different concepts. For colon cancer, the number of different concepts that can be found within reports stands at 19, while for cervix and lung cancer amounts to 21 and 11, respectively. This large number of different concepts highlights the complexity of the task, both for model predictions and human annotation efforts. In particular, the task can be seen as an extreme multi-label classification problem,46,47 where the goal is to tag a given report with a subset of the relevant concepts from a large concept list.
Text classification (Task 2): To evaluate the effectiveness of SKET to weakly annotate pathology reports, the proprietary data described in Section 2 - "Material" has been manually labeled by experts using the annotation classes defined by AOEC pathologists. For each use-case, AOEC and RUMC reports have been annotated with one or more classes, making the task a multi-label classification problem. Table 2 reports the total number of reports annotated for each class in each use-case. Given the multi-label nature of the task, the total number of annotations does not reflect the total number of reports. As a side note, the class imbalance of the datasets reflects a real-case scenario, where certain conditions – e.g., low-grade dysplasia in colon cases – occur more often than others in the clinical routine.
Baselines
Entity linking (Task 1): We compare SKET with 2 unsupervised approaches based on Bio FastText27,48 and BioClinical BERT29,49 models. For a fair comparison, both approaches adopt the same NER ScispaCy pipeline used by SKET, but without the extensions introduced with it. Then, the approaches perform EL by computing the cosine distance between the vector representations of the extracted entities and the ontology concepts – obtained with FastText in one case and with BERT in the other. The ontology concept closest to the extracted entity is kept and, when appropriate, mapped to the corresponding annotation class. Both methods represent a straightforward approach to perform text classification with lack of annotated data.
Text classification (Task 2): We compare SKET with the Bio FastText and BioClinical BERT unsupervised approaches described above. Beyond unsupervised approaches, we also use SKET to weakly annotate diagnostic reports and then train FastText and BERT models in a supervised fashion. In this case, we stack a classification layer on top of the pre-trained models and perform end-to-end classification – i.e., the models take diagnostic reports as input and directly produce classes as output. Due to the introduction of supervised models, performances on text classification are obtained through 10-fold cross-validation.

„

--------------------------
Here is the table you requested:

Study Design	NLP Model
N/A	Yes
--------------------------
Please find the respective information and create a table with the following columns:  

I Sample size (patients or cases or datasets or participants or other used to train the NLP model, give only one number)
I Performance (is there a performance parameter for the NLP Model: yes/no) 
I 
Here is the results section part 1 of 2:
„

Results
Entity linking (Task 1): Table 3 reports the results obtained by SKET and the considered baselines on entity linking. Overall, we see that SKET achieves high performances for both micro- and weighted-average F1 measures in each use-case. As for accuracy, the performances vary depending on the use-case, and the lowest score is obtained in colon cancer with a value of 0.6280. In terms of use-cases, the best SKET results are obtained on lung cancer. Compared to colon and cervix cases, lung cancer presents a lower number of concepts to identify, thus reducing the task complexity. On the other hand, colon and cervix use-cases show similar SKET performances, having a comparable number of concepts.
When we compare SKET performances with unsupervised approaches, we can see that SKET outperforms them for all measures in each use-case. This result shows the effectiveness of combining ad-hoc rules with ML models, which make SKET both precise and sensitive. Indeed, ad-hoc matching makes SKET precise while semantic matching makes it sensitive. To further support this outcome, we observe that the performances of unsupervised baselines – only relying on ML models and semantic matching – have low accuracy values. Given that we consider entity linking as a multi-label task, we resort on subset accuracy – where the set of concepts predicted for a report must exactly match the corresponding set of ground-truth concepts. Thus, accuracy values are more prone to rapidly decreasing with a large number of classes, and less precise models are naturally affected by this behavior.
Text classification (Task 2): Table 4 reports the results obtained by SKET and the considered baselines on text classification. Overall, we observe that SKET achieves high performance on colon and lung cancer use-cases, whereas it shows low accuracy values on cervix cancer. The motivation behind this drop in performance on cervix reports can be attributed to the high number of annotation classes (i.e., 10) and the multi-label setting. We recall that we rely on subset accuracy, which performs exact match between predicted and ground-truth labels – causing performance to drop faster when the number of classes is larger. The higher values for both micro- and weighted F1 measures, which do not perform exact match between predicted and ground-truth labels, further support this intuition.
Compared to unsupervised baselines, SKET achieves better performance in both colon and cervix use-cases. In particular, the (relative) performance gap between SKET and baselines varies from 20% to 40% across measures. To confirm SKET effectiveness, we conducted a paired t-test and found that there is a statistical difference (p-value < 0.01) between its performance and that of the baselines on all the considered measures.
This outcome shows the effectiveness of introducing ad-hoc rules at both NER and EL levels, as well as the soundness of combining different matching techniques together. On the other hand, the unsupervised BERT-based approach outperforms both SKET and FastText in lung cancer. In this case, the paired t-test confirmed a statistical difference between BERT performance and that of SKET and FastText. Nevertheless, the performance gap between BERT and SKET never exceeds 5%. This highlights the robustness of SKET across different use-cases and makes it a viable solution in real scenarios, where annotated data are hard and expensive to get (such as in clinical practice). Besides, the lung cancer use-case presents 2 major differences with colon and cervix ones. First of all, lung annotation classes all revolve around different, but closely related, cancer types. As a consequence, contextualized NLMs (e.g., BERT29) – which are able to properly model the small semantic, contextual variations of such classes – achieve competitive results. Secondly, lung cancer data only consists of AOEC reports. The lack of RUMC reports makes the dataset more homogeneous and easier than the others, thus reducing classification inconsistencies for baseline models too.
Regarding weakly supervised models, the results reported in Table 4 demonstrate the effectiveness of using SKET to weakly annotate diagnostic reports and then train FastText and BERT models in a supervised fashion. In this regard, both weakly supervised FastText- and BERT-based approaches outperform their unsupervised counterparts. The only exception is for BERT on lung cancer data, where the unsupervised BERT approach achieves top performance. On the other hand, the weakly supervised BERT obtains the best results overall in both colon and cervix use-cases. Hence, SKET proves to be effective when used to bootstrap supervised models in absence of manual annotations. Following this procedure, supervised models can first be trained on data automatically annotated by SKET and then fine-tuned on small manually annotated batches, thus reducing annotation times and costs.
Understanding through explainability
In recent years, the application of AI algorithms in the biomedical domain has experienced unprecedented growth30,50,51 – especially to perform clinical decision-support and diagnostic activities.52, 53, 54 Therefore, there is an urgent need for eXplainable Artificial Intelleigence (XAI) tools that can help clinicians and domain experts understand algorithm predictions and their underlying rationale. In this regard, explainability techniques highlight decision-relevant aspects of algorithms that contribute to specific predictions, thus trying to answer why a model has made a certain decision.31,55,56 Hence, explainability methods are essential for humans – and in particular for clinicians – to decide whether to trust algorithm predictions and the (underlying) models that generated them.69,70 Among its different uses, explainability can be employed to understand the rationale of NER and EL outputs – such as the entity mentions and concepts identified by SKET within clinical reports.
However, since most of the data that humans can easily “visualize” regards objects restricted to the two/three-dimensional space, there is an urgent need not only for explainable models but also for explanation interfaces.31 To this end, we have developed SKET X,6 a web-based environment to interact with SKET and get useful insights about the extraction process and the related outputs. Through SKET X, pathologists and domain experts can visually comprehend SKET and the different components activated during the knowledge extraction process – thus getting a point-wise explanation of the outputs obtained for the provided diagnostic reports.
SKET X exploits Visual Analytics (VA) techniques to support domain experts in the visual comprehension of SKET outputs by means of intuitive and interactive interfaces. Such interfaces allow users to inspect and find out non-evident patterns in data and take decisions accordingly.57 Specifically, VA techniques enable users to visually comprehend the results of an ongoing task, while it advances asynchronously in the background. Because of this, VA techniques are also used to visually adjust the parameters of a model running as a background task to continuously refine its outputs.58,59
SKET X workflow
SKET X is an interactive Webapp that runs SKET on a set of uploaded reports. SKET X is based on SKET pipelines definable by the user who can customize the parameters and run SKET multiple times to compare the outputs and all the intermediate steps of the process. Each pipeline runs as an asynchronous task, handled by a scheduler with a queue manager. The pipelines are organized for straightforward access in the dashboard interface, shown in Fig. 2. The dashboard provides information about the SKET pipelines executed by the users and enables access and download of the SKET outputs.
The execution of a SKET X pipeline consists at most of 3 phases, where the currently selected stage is shown on the top of the interface (see Fig. 3.A).
•
Translation: The reports are automatically translated from their original language to English. Fig. 3 reports the information contained in the Overview tab of the interface, i.e. the inputs, outputs, and parameters of the translation phase.
•
Entity linking: The entities automatically recognized within the reports are linked to the concepts in the ExaMode ontology. This phase’s output consists of the identified mentions and the linked concepts. SKET employs a combination of hand-crafted rules and pre-trained neural models in this phase. The rules relevant to the disease of the given report are shown via a Sankey diagram, where the rules activated for the current report are highlighted. In this context, a rule is activated when one of the identified mentions – e.g., low degree dysplasia (mild) – satisfies one rule trigger – e.g., dysplasia && mild – that implies a link to a specific concept – e.g., mild colon dysplasia – as shown in Fig. 4.
Classification: SKET exploits mapping rules to decide the appropriate labels for each report. As for the EL phase, the rules relevant for the disease of the considered report are visualized using a Sankey diagram, where the activated rules are highlighted. A rule is activated when one of the identified concepts – e.g., Mild Colon Dysplasia – satisfies one rule trigger – e.g., dysplasia && mild – that implies a specific label – e.g., Adenomatous polyp - low grade dysplasia – as shown in Fig. 5. The mentions and concepts considered in the classification task are regarded as key mentions/concepts, whereas the ones not satisfying any rule trigger are regarded as excluded, as shown in Fig. 5.C and 5.D, respectively. For instance, in Fig. 5 we can observe that the key concepts identified are Colon Hyperplastic Polyp and Mild Colon Dysplasia, whereas the excluded ones are Biopsy of Colon and Colon, NOS – both related to the same excluded mention colon biopsy.
SKET X interface
 
The interface of SKET X consists of 6 tabs providing different views of the data, according to the selected phase:
 
•
 
    Overview tab: Overview of the visual outputs available in the other tabs (i.e., Input, Output, Params, Analytics) for the current phase. The contents of the Analytics tab are shown in the overview only for the EL and classification phases.
•
 
    Input tab: It reports the input data for the current phase. For instance, if the considered phase is translation, this tab shows the reports in the original language, as shown in Fig. 3.B. Instead, if the considered phase is EL, it shows the translated reports. Similarly, the mentions and the concepts extracted for each report are shown in this tab for the classification phase.
•
Output tab: It reports the output data for the current phase. For translation, this tab shows the reports translated into English, as shown in Fig. 3.C. Instead, if the considered phase is EL, it shows the mentions and the concepts extracted for each report. Similarly, the labels generated for each report are shown in this tab for the classification phase.
•
Params tab: It reports the parameters for the current phase, as shown in Fig. 3.D. For instance, for EL, it shows the methods and models used by SKET to perform the linking process between mentions and related concepts. Another important parameter is the threshold used by SKET in the pruning phase to reduce false positives and thus increase precision, as described in Section 3.2 - "Methods, Entity Linking". When the phase considered is EL, users can change one or more parameters and then re-run SKET. This is useful to compare 2 pipelines using different parameters.
•
Analytics tab: It allows the users to analyze the current report’s mentions, concepts, and labels in detail. In particular, if the considered phase is EL, users can inspect the identified mentions and concepts concerning the report textual content, as shown in Fig. 4.A and C. Moreover, by clicking on a mention, the user can inspect the list of associated concepts. At the same time, a user can also do the reverse - identifying the relevant mentions for a given concept. In addition, if the considered phase is classification, this tab shows the labels determined by SKET and the relations between a label and the concepts from which it derives, as shown in Fig. 5. To visually explain the rules used by SKET to determine both the concepts and labels, a Sankey diagram is reported on the right side of the interface as depicted in Figs. 4.B and 5.B. On the left side of the Sankey diagram, the rules triggers are reported, which are boolean expressions tested on the text of each mention – for the EL phase – and concept – for the classification phase. If one or more mentions/concepts satisfy a rule trigger, then the related concepts/labels on the right side of the Sankey diagram are highlighted.
•

„
--------------------------
Here's the information in a table:

Sample size	Performance
Not specified	Yes

Note: The sample size is not specified in the text, but the performance of the NLP model is evaluated using micro- and weighted-average F1 measures, accuracy, and paired t-test.
--------------------------
Please find the respective information and create a table with the following columns:  

I Sample size (patients or cases or datasets or participants or other used to train the NLP model, give only one number)
I Performance (is there a performance parameter for the NLP Model: yes/no) 
I 
Here is the results section part 2 of 2:
"
Compare tab: It allows the users to compare the outputs of 2 different SKET X pipelines in terms of mentions, concepts, and labels identified for the current report. When the users click on the compare tab, they are provided with an initial menu that allows them to specify the 2 pipelines to compare. After the selection, users can click on the compare button to visualize the interface dedicated for the comparison, illustrated in Fig. 6. The comparison interface is divided into 4 parts: (A) the reports section displaying information about the current report and 2 buttons for switching to the next/previous report; (B) the parameters section displaying pipeline information, such as the identifier, the description, and its parameters; (C) first pipeline section showing the outputs for the phase selected (e.g., mentions and concepts) and (D) second pipeline section with the same structure of (C). In particular, if the considered phase is EL, users can compare the concepts and the mentions identified by each pipeline and deduce which parameters have determined the major differences (e.g., the threshold for the NER task). Moreover, by clicking/hovering on each mention, the users can inspect the list of associated concepts (highlighted in different colors) among the 2 pipelines. On top of that, the common mentions between the 2 considered pipelines can be highlighted, thus making them and their related concepts easy to identify. Fig. 6 shows the outputs of 2 SKET pipelines that have been executed with different models, where the first pipeline uses only the neural model while the second one uses only GPM. Since the 2 pipelines considered in Fig. 6 use different models, they identify different concepts and mentions. Indeed, the common concepts between the 2 pipelines – i.e., Biopsy of Colon, Colon Hyperplastic Polyp, Colon NOS, and Mild Colon Dysplasia – have been identified using SKET rules, which are used in both pipelines. On the other hand, the disjoint concepts have been identified using the neural model – for Rectal mucous membrane – and GPM – for Adenoma and Resection – respectively. If the considered phase is classification, users can also compare the labels generated by each pipeline and the key concepts associated – i.e., the ones from which the labels are determined. For instance, in Fig. 7, we can observe that the labels generated by SKET are Adenomatous polyp – high grade dysplasia and Hyperplastic polyp for the first pipeline (C) while only Adenomatous polyp - high grade dysplasia for the second one (D). By clicking/hovering on the Hyperplastic polyp label, users can realize that it derives from the Colon Hyperplastic Polyp concept, which, in turn, is associated with the polyp sigmoid mention. Nevertheless, the latter mention does not suggest the presence of a Colon Hyperplastic Polyp. Thus, it is a false positive. Similarly, users can do the same with the Adenomatous polyp - high-grade dysplasia label, discovering that it derives from the Severe Colon Dysplasia concept, which is correctly associated, through a SKET rule, with the severe dysplasia mention. Finally, users can also compare the excluded mentions and concepts that are not considered for the label generation process, but that can be a good indicator to determine whether the chosen threshold for models produces noisy concepts.
Hence, using SKET X pathologists and domain experts can visually comprehend why a certain concept/label has been extracted. Moreover, by leveraging both inspection and comparison functionalities, users can also understand the impact of different parameters on the obtained outputs, and thus investigate the advantages of combining ad-hoc rules with ML models to improve the overall effectiveness of knowledge extraction systems.
Digital pathology applications
SKET has been integrated as a core system into different downstream applications for digital pathology. Fig. 8 depicts the SKET ecosystem, where SKET UP represents the online access point to interact with SKET, SKET X provides explanations for SKET results, medTAG33 integrates SKET automatic annotations to support semi-automatic tagging, and ExaNet33 allows to visualize and explore SKET report-level knowledge graphs. Moreover, SKET labels can also be used to supervise cancer-assisted diagnosis tools.34
Automatic report annotation
SKET has been integrated as an automatic annotator within MedTAG.7,33 MedTAG is a collaborative biomedical annotation tool that provides 4 annotation types:
(1.)
Labels: Allows the user to assign, by clicking on the check-boxes, one or more labels to a document. The labels indicate some reports’ properties (e.g. “Cancer” label indicates the presence of a cancer-related disease).
(2.)
Concepts: Allows the user to specify which concepts are relevant for a document. Users can take advantage of auto-complete functionalities for searching the relevant concepts to assign to each document.
(3.)
Mentions: Shows the list of the mentions identified by the user in the report text.
(4.)
Linking: Allows the user to link the mentions identified with the corresponding concepts. Users can link the same mention to multiple concepts.
For each annotation type, SKET provides automatic annotations for reports associated with colon, cervix, and lung use-cases. At present, MedTAG has been used by experts to produce more than 7000 annotations. On the other hand, SKET annotations within MedTAG exceed 100 000 units. Table 5 reports SKET annotation statistics for each annotation type.
Pathological knowledge visualization
The report-level knowledge graphs produced by SKET can be explored with ExaNet8. ExaNet is a visual application that allows users (e.g., experts and pathologists) to explore the pathology reports linked data by using an interactive graph visualization tool. ExaNet enables users to explore graph connections by leveraging pan and zoom functionalities. On top of this, ExaNet allows users to visualize an interactive JSON serialization of each pathology report, providing also download capabilities.
Conceptually, ExaNet stems from ontology visualization tools. The visualization of ontologies is a fundamental task to assess ontologies and enable users to explore, verify, and understand them and their underlying structures.60, 61, 62, 63 Nevertheless, compared to ontology visualization, where the focus is primarily on the Terminological Box (TBox) – i.e., definition of classes and properties – ExaNet focuses instead on the Assertional Box (ABox) – i.e., individuals and instance data. Furthermore, ExaNet replaces the classes Internationalized Resource Identifier (IRI) with the corresponding literals.
WSI classification
The labels produced by SKET are used to reduce supervised-training limitations for colon cancer-assisted diagnosis tools34 – limitations that prevent the full exploitation of digital pathology applications. In other words, SKET labels serve as weak labels to train a deep image classifier.
The proposed model, based on Multiple Instance Learning Convolutional Neural Networks (CNNs), makes multi-class predictions at patch-level and then aggregates them through an attention pooling layer64,65 to obtain multi-label WSI predictions. The multi-label setting reflects the very nature of the pathology domain, where images (and reports) can highlight multiple findings for the same sample. Therefore, employing models that produce multi-label predictions allows to better approximate real-world pathology scenarios.
The proposed approach has been trained and tested using data composed of colon WSIs from AOEC and RUMC medical centers. The training set consists of the WSIs associated with the 3769 colon reports reported in Table 1, whereas the test set consists of 227 WSIs from AOEC and 423 from RUMC, for a total of 650 WSIs. Colon cancer was chosen as use-case due to its high social impact and difficulty in diagnosing it. In fact, colon cancer is the fourth most diagnosed cancer in the world.66 Besides, the need to identify malignant polyps – which are cell agglomerations protruding from the colon surface – makes it problematic to diagnose.66 Thus, to prove the effectiveness of SKET as a weak annotator, we compared the performance of the image classifier trained with SKET labels against its performance when trained using manual labels. Table 6 reports the results for subset accuracy, micro-, and weighted-average F1 measures, obtained through 10-fold cross-validation.
The obtained results show the effectiveness of SKET when used as a weak annotator. The performance obtained using weak labels are close to those achieved with manual ones. Precisely, the performance difference between the 2 CNNs does not exceed 1.3%. Furthermore, we performed the Wilcoxon Rank-Sum test and verified that such performance difference is not statistically significant (p-value < 0.05). Thus, SKET allows training cancer diagnostics models for digital pathology without human intervention, paving the way to the use of ML models in the clinical practice.
"
--------------------------
Sample Size	Performance
3769	Yes

The sample size used to train the NLP model is 3769. The performance of the NLP model is evaluated in terms of the accuracy, micro- and weighted-average F1 measures obtained through 10-fold cross-validation. The results show that the performance obtained using the NLP model is close to those achieved with manual labels, with a performance difference between the two that does not exceed 1.3%.
--------------------------
Please find the respective information and create a table with the following columns:  

I NLP augmented task (e.g. data mining, screening, triage, disease diagnosis, risk analysis, treatment decision, decision support, automation of clinical task, automated document evaluation, etc.) 
I Implementation in clinical practice (was the NLP application successfully integrated into clinical practice, yes/no) 
I  
Here is the discussion section:
„

Conclusions and future work
In this work, we presented the Semantic Knowledge Extractor Tool (SKET), an unsupervised hybrid knowledge extraction system that combines rule-based techniques with pre-trained Machine Learning (ML) models to extract critical pathological concepts from diagnostic reports. The concepts extracted from diagnostic reports can serve different digital pathology applications, such as automatic annotation, knowledge visualization, discovery, or image classification. A throughout evaluation demonstrated SKET effectiveness in annotating colon, cervix, and lung cancer use-cases – making it a viable solution to reduce pathologists’ workload. The results and analyses highlighted the importance of expert knowledge in developing unsupervised systems for specialized medicine. Moreover, the effectiveness of SKET as a weak annotator suggests that it can be used as a first, cheap solution to bootstrap supervised models in the absence of manual annotations.
Together with SKET, we also introduced SKET X, a web-based system to support pathologists and domain experts in the understanding of SKET outputs, as well as the role that its different components have on such outputs. Through SKET X, users can comprehend predictions and get valuable insights into the knowledge extraction process. Beyond explainability, SKET has also been used to empower different digital pathology downstream applications. In particular, SKET labels have been used to reduce training limitations for colon cancer-assisted diagnosis tools. The use of SKET for training deep image classifiers without human intervention paves the way to ML models in the clinical practice.34
As future work, we plan to extend SKET to other emerging but under-researched use-cases, such as celiac disease – whose prevalence has significantly increased over the past 20 years.67
 

„

--------------------------
NLP Augmented Task	Implementation in Clinical Practice
Automatic annotation	Yes
Knowledge visualization	Yes
Discovery	N/A
Image classification	Yes
--------------------------
Please find the respective information and create a table with the following columns:  

I English (Is the article in English language, yes/no)
I Targeted disease and conditions (e.g. sepsis, carcinoma, diabetes, etc.) 
I 
Here is the introduction section of article No. 18:
„

INTRODUCTION
Intimate partner violence (IPV) is defined as sexual, physical, psychological, or economic violence that occurs between current or former intimate partners.1 Although men may experience IPV, women are disproportionately affected.2 Nearly 30% of women globally have experienced IPV, making it a serious public health concern.3 Intimate partner violence is a significant contributor to violence-related injury and a leading cause of femicide, which is the intentional killing of women based solely on their gender.4 In the United States one in four women and one in nine men have experienced a severe form of IPV at some point in their lifetime.5
Individuals who experience IPV experience both short- and long-term adverse health outcomes such as chronic pain, substance abuse disorder, and mental health disorders.6–9 People experiencing relationship violence may seek care for IPV-related injuries in healthcare settings, including emergency departments (ED), making recognition and intervention in these facilities critical.10–11 A recent study revealed that patients experiencing IPV have considerably higher ED visit rates and injury-related hospitalization rates.12 Yet IPV is profoundly underdiagnosed in healthcare settings, limiting identification and response efforts. A number of screening tools have been successfully developed to detect IPV in ED settings; however, screening tools are inconsistently used. Emerging efforts have focused on using machine learning to aid in detection of conditions including non-accidental trauma and IPV.13–15
Information captured in the electronic health record (EHR) including clinical notes, radiology reports, and imaging tests have been widely used to predict adverse outcomes for specific medical conditions. Khurana et al proposed a machine learning algorithm that uses radiologic findings of high-risk injuries (eg, injury location and patterns specific to IPV) to identify patients who are at high risk of IPV.16,17 Using the 2016 South African Demographic and Health Survey dataset, Amusa et al developed a machine learning model using country-specific, self-reported survey data to capture common characteristics contributing to IPV.13 In our study, we propose a novel natural language processing (NLP)-based algorithm using data embedded in the EHR to detect IPV-related ED encounters.
"

--------------------------
English	Targeted disease and conditions
Yes	Intimate partner violence (IPV)
--------------------------
Please find the respective information and create a table with the following columns:  

I Study design (Choose one of the following answer possibilities: Meta-analysis/Systematic Review/Review/Case Report/Case series/Opinion//Randomized Controlled Trial/Cohort Study/Cross-Sectional Study/Others)
I NLP Model (is there a description of a NLP Model, yes/no)
I 
Here is the methods section:
„
METHODS
Study Population
We extracted data from an EHR for all ED encounters between January 2012–August 2020 at a US-based Level 1 trauma center. These structured data included International Classification of Diseases, 9th and 10th revisions (ICD-9 or ICD-10) codes, procedure and billing codes, admission diagnosis, disposition, patient status, and date of birth. Unstructured data included chief complaint and all physician and advanced practice provider (APP), nursing, and social worker notes. This research was approved by the Emory University Institutional Review Board (IRB #00432).
Detecting Intimate Partner Violence Cases
To identify IPV-related encounters, we attempted to use structured data, followed by use of the unstructured data. The three iterative approaches used to identify IPV-related encounters are further described in this paper. Figure 1 summarizes the different approaches in this analysis.
Approach 1: ICD-9/ICD-10 Codes
In the first approach, we identified IPV-related ICD-9 (2012–September 2015) and ICD-10 (October 2015–August 2020) codes (Table 1). In this analysis, if at least one of the ICD-9/ICD-10 codes appeared in an encounter, the encounter was identified as a case of IPV.

Approach 2: Intimate Partner Violence Situational Terms
Intimate partner violence is socially stigmatized and often undisclosed by those experiencing it; clinicians may also have varying levels of awareness and comfort in dealing with IPV. As a result, ICD-9/ICD-10 codes are inconsistently used and frequently underused. Therefore, we used additional IPV-related situational terms to identify patients experiencing IPV. A total of 23 situational terms were derived from existing IPV literature, including validated terms from IPV risk-assessment instruments and from clinician expertise for use in our second approach (Table 2).18–20 If any one of the situational terms was captured in a clinical note, the encounter was classified as IPV.

Approach 3: Intimate Partner Violence Extended Situational Terms
Using a reverse engineering approach, we identified additional IPV-related terms through review of notes from confirmed IPV encounters and derived from the literature. A total of 49 extended terms included specific descriptions of various forms of physical abuse (ie, attack, strike, strangle) (Table 2).3,18–20 If any of the situational or extended situational terms were captured in a clinical note, we classified the encounter as IPV.
Data Pre-processing: Approaches 2 and 3
A member of the study team completed a manual review of charts identified as positive IPV cases in real time when assessing approaches 2 and 3. During the application of approaches 2 and 3, several text-based scenarios identified in unstructured clinical notes led to false-positive IPV cases. As a result, additional data pre-processing steps were required to prepare the data prior to application of the algorithm. These include general and task-specific text pre-processing steps along with negation and history detection.
General and Task-Specific Pre-processing
We performed general text pre-processing steps including transforming all text to lowercase and removing numbers, extra white spaces, and words with fewer than two characters. Additionally, prepositions and time indications were removed from the text to make clinical notes consistent. For example, “assaulted last night by her husband” was changed to “assault by husband.” The following text-based scenarios led to false positives: 1) auto-populated IPV screening questions (whether completed or blank); and 2) auto-populated past medical, obstetric, or psychiatric history reflecting a history of IPV unrelated to the identified encounter. As a result, task-specific text pre-processing was required for these scenarios.
Negation Detection
Encounters in which the patient denied a history of IPV were incorrectly labeled as IPV given the inclusion of IPV terminology. To omit these false positives, we applied a negation detection algorithm, which is a simplified version of NegEx software (SourceForge, San Diego, CA).21 In this approach, negation words and terminating tokens are defined. When a negation word was detected, any word between the negation word and the next terminating token was negated. For example, if the text included “Patient denies drug, alcohol use and intimate partner violence,” denies was identified as the negation word and period was the termination token. Therefore, applying the negation detection algorithm resulted in “Patient denies drug_neg, alcohol_neg use_neg and_neg intimate_neg partner_neg violence_neg.” As a result, such cases were excluded from situational and extended IPV terms and thus not labeled as IPV. Table 3 includes a list of negation words as well as termination tokens in our analysis designed according to the literature.22

History Detection
The algorithm initially detected encounters in which a patient had a history of IPV as described in the text of the EHR (separate from the auto-populated history). Similar to the approach to negation detection, encounters with a history of IPV included in the text were not labeled as IPV as this was not the reason for the ED encounter. For example, “Patient reports a history of IPV during previous pregnancy but not currently” was not labeled as IPV. Punctuation marks were removed at the end of this step. We list IPV history detection tokens in Table 3.
Natural Language Processing Algorithm Application
To validate the performance of the proposed NLP algorithm for Approach 1 (ICD-9 and IC-10 codes) we cross referenced medical record numbers (MRNs) identified using the predetermined IPV-related ICD-10 codes with the hospital trauma registry for a set time period of 2019–2020. Encounters identified from the trauma registry labeled as positive IPV encounters by ICD-10 codes were manually reviewed by a single reviewer with knowledge of the study’s primary objective and prior training in data abstraction to determine whether the ICD-10 codes correctly labeled IPV encounters. Given the time-intensive nature of manual chart review, we selected this time period (2019–2020) as a pilot to assess the accuracy of this approach, and we used the trauma registry as most patients admitted for an IPV-related injury are admitted to the trauma service. The accuracy of this approach was poor, and thus no further charts were reviewed beyond this time period.
To validate the performance of the proposed NLP algorithm for approaches 2 and 3, manual chart reviews were conducted for the encounters labeled as IPV using situational and extended situational terms. Chart reviews were conducted by a single reviewer with knowledge of the study’s primary objective and prior training in data abstraction. Unlike in approach 1, the trauma registry was not used to narrow review as this would not allow for identification of the specific terminology identified using the NLP algorithm. Rather, manual review was required to identify terminology in the notes of encounters identified as IPV. Manual review was conducted for 25% of the identified IPV cases, and charts were reviewed randomly by year. During the initial manual review process, we determined this approach to be successful at correctly labeling IPV encounters, and thus the percentage of total charts to review (~25%) was determined based on feasibility of manual review (1,798 encounters). Notably, as the reviewer approached this number of charts, the number of false positives was negligible.

„
--------------------------
I Study design	I NLP Model
Cohort Study	Yes
--------------------------
 
Please find the respective information and create a table with the following columns:  

I Sample size (patients or cases or datasets or participants or other used to train the NLP model, give only one number)
I Performance (is there a performance parameter for the NLP Model: yes/no) 
I 
Here is the results section:
„

RESULTS
During the study period (January 2012–August 2020) there were 1,064,735 ED encounters (405,303 patients). To identify IPV encounters, we used all ICD-9 and ICD-10 codes and data from structured and unstructured notes to investigate the performance of the three approaches.
Approach 1: ICD-9/ICD-10 Codes
The first approach using ICD-9 and ICD-10 codes exclusively to identify cases of IPV in a ED setting resulted in the identification of 1,404 IPV encounters representing 1,299 patients over a nine-year time period.
Approach 2: Intimate Partner Violence Situational Terms
In the next approach, 23 IPV-related situational terms were used to identify IPV encounters. If any of these terms appeared in an encounter’s recorded clinical notes, the encounter was labeled as IPV. This approach yielded 6,437 IPV encounters reflecting 5,280 patients.
Approach 3: Intimate Partner Violence Extended Situational Terms
Building on the second approach, additional mechanism-related terminology (ie, attack, strike, strangle) was added to the initial 23 terms to identify more IPV-related encounters (defined as IPV extended situational terms). The third approach using IPV extended situational terms identified 7,399 IPV-related encounters representing 5,975 patients. Notably, when comparing approach 1 and approach 3, 96 encounters identified by extended situational terms were also identified by ICD codes (corresponding to 95 patients). The terms that were listed in notes from encounters identified by ICD codes included domestic violence, DV, intimate partner violence, IPV, domestic abuse, domestic violence resources, assault by boyfriend, attack by boyfriend, assault by ex, assault by husband, attack by husband, spouse abuse, domestic dispute, and battered woman.
Validation of Approaches
For approach 1, the encounters labeled as IPV using ICD-10 codes from 2019–2020 were cross referenced with the trauma registry (552 encounters for 2019 and 2020). Of the ICD-10 codes that labeled positive IPV encounters, 85 MRNs were identified from 2019 and 114 from 2020 from the trauma registry. After completion of manual chart review of the 199 encounters, only 16 of the MRNs identified represented a confirmed encounter for IPV (8%).
For approaches 2 and 3, a random subset of 1,798 (25%) encounters of identified cases were manually reviewed to validate this approach. Nearly all of the 1,798 cases (99.5%) were confirmed IPV encounters; only five (0.3%) reported a history of IPV or domestic violence, two (0.1%) were incorrectly labeled as IPV, and there was a concern of IPV for only one (0.1%) encounter. Relative to the use of ICD codes, both the situational and extended situational terms approaches had significantly improved accuracy in identifying true IPV cases, with extended situational terms identifying more positive IPV cases without a notable difference in identifying false positives.
The number of IPV cases identified through each approach – ICD-9/10 codes, IPV situational terms, and IPV extended situational terms – are displayed in Figure 2. While an extensive analysis of patient demographic and clinical factors was beyond the scope of this study, we did explore age demographics of patients identified by IPV extended situational terms. Of the 7,399 encounters identified by IPV extended situational terms, most encounters were by adults (ages 22–64; n = 6,378), followed by young adults (ages 14–21, n = 877) and older adults (age >65, n = 144).

„

--------------------------
Here is the table with the information you asked for:

I	Sample size	Performance
Patients	405,303	No
Cases	1,798 (25% of all IPV encounters)	Yes (accuracy of 99.5%)
--------------------------
 
Please find the respective information and create a table with the following columns:  

I NLP augmented task (e.g. data mining, screening, triage, disease diagnosis, risk analysis, treatment decision, decision support, automation of clinical task, automated document evaluation, etc.) 
I Implementation in clinical practice (was the NLP application successfully integrated into clinical practice, yes/no) 
I  
Here is the discussion section:
„

DISCUSSION
This study used EHR data as a means of identifying possible IPV among patients presenting to the ED. Three different NLP approaches were explored to identify IPV in ED settings: 1) ICD-9/ICD-10 codes; 2) a set of 23 IPV-related situational terms; and 3) a set of 49 IPV-related extended situational terms. Among the three approaches incorporated in this study, the use of ICD-9/ICD-10 codes alone identified the fewest IPV encounters over a nine-year time interval (n = 1,404 encounters) with the lowest accuracy. Additionally, based on clinician expertise and anecdotal experiences at the hospital site, this number of cases was significantly lower than expected given the duration of time. Intimate partner violence encounters were significantly undercoded and, in some cases, IPV-related codes were used for non-IPV related encounters (ie, elder abuse). This approach is not sufficient for the accurate and meaningful identification of IPV-related encounters.
The second and third approaches using unstructured EHR data identified a greater number of IPV encounters, generated fewer false positives, and more accurately identified true positive cases. As a result, the third approach using extended situational terms generated the largest number of true IPV encounters, achieving a 99.5% precision. Furthermore, during the manual review of positive IPV cases identified through approach 3, a number of true IPV encounters did not have an associated IPV ICD-9 or ICD-10 code, verifying that these codes are under- or inappropriately used, reifying the need for more expansive detection methods beyond the use of ICD codes alone.
In a study conducted by Chen et al the authors generated an NLP predictive algorithm using radiology reports from confirmed IPV cases.17 The IPV labels were identified using IPV injury patterns and predictive words from radiologic findings. The Chen study differed from ours in that it relied only on radiologic findings to develop an algorithm rather than clinical notes. The information obtained in clinical notes provides greater context and IPV-specific terminology and is more inclusive of individuals who may not undergo radiologic imaging. Thus, our algorithm may be able to detect more cases by using a more expansive source of clinical information. Similar to our study, Blosniche et al used clinical notes to identify transgender-related terminology to better identify transgender patients.23 The methodology differed in that they first used transgender-based ICD codes to identify patients and then used clinical notes from these encounters to identify transgender-related terms. Th Blosniche study, alongside ours, demonstrates that clinician notes can be an important source of data for labeling encounters that are otherwise difficult to identify or are socially stigmatized. It should also be noted that the purpose of their study was different in that it sought to identify a population (transgender patients) rather than a condition or experience (IPV).
Unstructured EHR data with free-text formatting provides a rich source of information related to the circumstances of medical visits and related health sequelae. The data provided in clinical notes can be an important source of information to identify the social and contextual factors surrounding IPV-related encounters, as well as providing an opportunity to appropriately identify IPV encounters. The main challenge in using this type of data is the unstructured nature of notes, which makes extracting information a complicated task. As a result, application of extensive pre-processing steps was required to ready these data for the screening process. Sequentially building our algorithm grounded first in ICD codes, and then complemented by both situational and extended terms, enabled greater specificity in identifying IPV cases when compared to the use of ICD codes alone; the search and use of relevant terms in clinical notes was key to the success of this approach. Future efforts to improve our algorithm could incorporate active learning to identify a greater number of IPV encounters.24 This method is a process of prioritizing the data, which needs to be labeled to improve the overall performance of a predictive model.
Individuals experiencing IPV often seek care in the ED. Therefore, the early and appropriate detection of and response to such cases is critical in disrupting the cycle of abuse including IPV-related morbidity and mortality. The novel NLP-based algorithm we describe here is an innovative tool to use recorded clinical notes and identify victims of IPV in a near real-time setting with accuracy. The algorithm can be used in ED settings to identify victims of IPV for surveillance and intervention purposes. For example, the extent to which coronavirus 2019 (COVID-19) impacted IPV-related health-seeking behaviors in the US is still largely unknown.25–28 As identification of IPV in health systems is challenging, application of this algorithm could assist with understanding the impact of movement-related restrictions during the COVID-19 pandemic on IPV-related encounters.
When considering potential interventions, documentation of IPV by clinicians may not always translate to the assignment of accurate diagnostic codes, appropriate screening, referral to social work, and/or allocation of immediate and short-term resources and follow-up. The practicality of this novel algorithm is the potential for real-time identification of individuals at risk that could trigger automatic notifications/best practice advisories in the EHR to ensure that appropriate screening, referrals and resources are available to patients. Additionally, this algorithm could be used to develop predictive modeling allowing for the detection of those at risk of IPV. Early detection during hospital encounters could aid in novel injury-prevention strategies, ensuring that those at risk have access to support and social services.
LIMITATIONS
This study has limitations. All approaches required use of EHRs. While the use of EHRs is now standard in most US hospital settings, one limitation is that any information not captured in the EHR would not be included in our analysis. In our first approach using ICD codes, a number of encounters were found to be unrelated to IPV during manual review, resulting in false positives. Some cases were indicative of elder abuse, reflecting the inaccuracy of relying exclusively on ICD-9 and ICD-10 codes. This limitation inspired the subsequent approaches as these codes are often used inconsistently or inappropriately.
The second and third approaches relied on clinical notes and patient narratives present in the EHR; as a result, the model cannot detect IPV cases if the patient or clinician did not mention or document any of the IPV-related terms included in the algorithm. Similarly, grammatical errors, misspelling, punctuation errors, etc, can impact identification of IPV cases. In future work, deep learning-based natural language models, such as transformers, could be used to overcome these problems and boost the performance and generalizability of the IPV-detection algorithm. To most effectively capture experiences of IPV that were present in the EHR, we applied extensive text pre-processing before searching for IPV situational terms. However, if a patient or clinician stated the history of IPV in a way that was not captured by our history detection algorithm, the proposed NLP algorithm would incorrectly identify that case as IPV.
Third, the set of IPV terms that were incorporated are limited. If a patient uses terminology outside the set of pre-defined IPV situational terms, the algorithm will not identify the encounter. Additionally, some terms may be used in a non-IPV context. For example, domestic dispute can be used in IPV encounters but can also refer to a conflict among members of a family (eg, mother and child) and generate false positives. Furthermore, we excluded historical cases of IPV in our labeling to capture only encounters where a patient reported current IPV. As prior IPV is a risk factor for future IPV, excluding these encounters may have missed some potential cases of IPV while at the same time improved specificity of the algorithm for detecting IPV in the current encounter. While the extended situational term approach demonstrated superiority compared to the use of ICD codes alone or the use of situational terms it admittedly still missed some cases.
As conversations about the use of NLP and other technologies continue, debate over what degree of precision or sensitivity is reasonable for a model such as ours is warranted. Further, the 99.5% precision calculation in this study was the result of conducting chart reviews for a random subset of 25% of all identified IPV cases; therefore, this number may change based on the subset of charts manually reviewed. Additionally, our manual chart reviews focused on the number of true-positive and false-positive cases. As we did not review the non-IPV encounters, due to the extremely labor-intensive nature of the task, we cannot comment on the sensitivity or specificity of all the positively and negatively identified IPV cases. From our perspective, missing any cases is unacceptable. In designing any future models researchers should aim to achieve even greater sensitivity to ensure that opportunities to identify and interrupt IPV are not missed.
CONCLUSION
We developed a natural language processing algorithm that uses an extended list of situational terms for application using unstructured electronic health record data from clinical notes to accurately identify intimate partner violence encounters. This approach was superior to the use of ICD codes or a more limited list of terms. This algorithm has a high precision in detecting cases of IPV and can be incorporated as a decision support system in health system EHRs to identify IPV cases.
 
„
--------------------------
Here is the table requested:

NLP Augmented Task	Implementation in Clinical Practice
Identification of IPV in ED settings	Yes
--------------------------
Please find the respective information and create a table with the following columns:  

I English (Is the article in English language, yes/no)
I Targeted disease and conditions (e.g. sepsis, carcinoma, diabetes, etc.) 
I 
Here is the introduction section of article No. :
„
Introduction 
Severe maternal morbidity (SMM) is a public health priority in the US, with rates exceeding those of other higher-income countries.1-5 The development and application of risk-stratification tools are important in recognizing and preventing morbidity by facilitating risk-appropriate care (ie, ensuring high-risk individuals deliver at a center with the appropriate staff and resources) and increasing health care team awareness of risk.6 For the prediction of SMM, prior models have focused primarily on maternal comorbidities and pregnancy characteristics, with some of the largest studies based on insurance claims data.7-16 These approaches, which use diagnosis codes, are limited by their inability to determine temporality between conditions and outcomes within a delivery hospitalization or understand what was known at the time of admission.17,18 Thus, although these diagnosis code–based risk-stratification tools tend to have good performance characteristics, their ability to be translated to clinical use is not well known. One comorbidity-based tool, the Obstetric Comorbidity Index (OB-CMI), has been successfully adapted and validated for use in clinical practice to stratify a patient’s risk of SMM during the delivery encounter.19
Electronic health records (EHRs), which are now ubiquitous, generate a substantial amount of digital data as a byproduct of routine clinical care. For example, most hospital admissions have a history and physical (H&P) note, usually with typed words (as opposed to a scanned image of a handwritten note) that documents a patient’s indications for admission, medical history, overall clinical assessment, and plan. Artificial intelligence tools such as natural language processing (NLP) can be applied to these data to improve identification of high-risk patients and allow for the implementation of earlier mitigation strategies, ultimately improving patient outcomes. Natural language processing is the process of computing meaning from human-authored free text, such as an H&P note, and is beginning to be used in more clinical applications.20-25 In this study, our objective was to compare the predictive performance of NLP of clinician documentation with that of a previously validated tool for maternal risk stratification that is currently the standard of care at the study institution.19 That is, we sought to evaluate the predictive performance of an NLP-derived model for SMM compared with the OB-CMI score. We hypothesized that compared with the current risk score, the NLP model would have similar sensitivity and positive predictive value for patients labeled as high risk for SMM.

„

--------------------------
Here is the table with the respective information:

English	Targeted disease and conditions
Yes	Severe maternal morbidity (SMM)
--------------------------
 
Please find the respective information and create a table with the following columns:  

I Study design (Choose one of the following answer possibilities: Meta-analysis/Systematic Review/Review/Case Report/Case series/Opinion//Randomized Controlled Trial/Cohort Study/Cross-Sectional Study/Others)
I NLP Model (is there a description of a NLP Model, yes/no)
I 
Here is the methods section:
„
Methods 
This was a retrospective diagnostic study of delivery encounters from a single academic medical center (Brigham and Women’s Hospital, Boston, Massachusetts) between July 1, 2016, and February 29, 2020. Delivery encounters were identified using the Z37 International Statistical Classification of Diseases and Related Health Problems, Tenth Revision diagnosis code. Delivery admissions between February and December 2018 were previously part of a prospective study that validated the use of the OB-CMI, a comorbidity-weighted risk score used during the delivery encounter to stratify a patient’s risk of SMM in clinical practice.19 In that validation study, nursing staff calculated the OB-CMI score based on the patient’s known comorbidities and pregnancy characteristics at admission; scores ranged from 0 to 15 (median of 1 [IQR, 0-3], with higher scores indicating increased risk of SMM) and were manually updated by a nurse at each shift change.19 Nursing staff were prompted to alert the attending physician for individuals with high scores (OB-CMI score >6 was used as the alert threshold in the validation study). This score was later retrospectively compared with cases of SMM, as defined by an individual panel review of each potential case of morbidity. The researchers demonstrated that the OB-CMI score predicted maternal morbidity well (area under the receiver operating characteristic curve [AUC], 0.83). The Mass General Brigham institutional review board approved both the original validation study and this retrospective analysis; informed consent of this study was waived because the study was retrospective, patient interaction was not involved, and the data were deidentified. This study followed the Transparent Reporting of a Multivariable Prediction Model for Individual Prognosis or Diagnosis (TRIPOD) reporting guideline.
We sought to evaluate the predictive performance of an NLP-derived model for SMM compared with the OB-CMI score. Because the OB-CMI score is first calculated at admission, we chose to analyze the free text in the clinician-written H&P note. We assumed that this note best reflected what the care team knew about the patient at the start of the delivery admission. We used a bag-of-words NLP model using monograms (single words). Each note was converted to a vector of the occurrence counts of individual words appearing within the body of a note. Standard preprocessing steps were used: removal of standardized text occurring in all notes, white-space normalization, removal of punctuation and letter cases, word stemming, and removal of stop words. Stop words are commonly occurring words within the English language (eg, the, of, and at); the SMART dictionary list in the stopwords package in R, version 4.0.2 (R Project for Statistical Computing) was used. To limit the sparseness of the data and improve analytic tractability, only terms that passed frequency thresholds (set a priori at ≥1% and ≤80%) were considered.
To generate the NLP model, we used delivery admission H&P notes filed in the institution’s EHR before (July 1, 2016, through January 31, 2018) and after (January 1, 2019, through February 29, 2020) the OB-CMI validation study19 (ie, the training set). For the rare encounters with multiple H&P notes (eg, individuals with transfers between services), the note with the earliest time stamp was used. For trainee-authored notes, the note often included an attending physician’s attestation. The analysis period ended before the start of the COVID-19 pandemic (February 29, 2020) to avoid any influence of COVID-19–related morbidity, which was not present during the initial OB-CMI validation project.
The primary outcome of interest was SMM (ie, unexpected outcomes of labor and delivery that are associated with significant short- or long-term consequences to a patient’s health), as defined by the Centers for Disease Control and Prevention.26 As a secondary outcome, we also examined the same outcome excluding transfusion (nontransfusion SMM), because transfusion is the most common component of the SMM composite outcome. International Statistical Classification of Diseases and Related Health Problems, Tenth Revision diagnosis and procedure codes from the delivery encounter were used to identify cases of morbidity. Of note, this outcome was similar, but not identical, to the outcome used in the original validation study,19 in which each case of potential morbidity was reviewed by an expert panel to assess whether SMM occurred by clinical consensus.
Statistical Analysis 
Individual least absolute shrinkage and selection operator (LASSO) models were used to assess the association between the words and their unscaled frequencies in the admission notes and the 2 outcomes, SMM and nontransfusion SMM (LASSO parameters: binomial distribution, α = 1; λ was selected to maximize the AUC via 10-fold cross-validation). A list of the highest-weighted terms for both outcomes is included in eTables 1 and 2 in the Supplement to enhance model interpretability. The NLP-based model was then tested on the H&P notes from the testing set (individuals included in the OB-CMI validation study). The AUCs were used to assess model discrimination and calibration plots for model calibration in the testing set; AUCs between the OB-CMI and NLP models were compared with the DeLong test.27
For translation to clinical practice, logistic regression models were used to assess the model performance using the following high-risk designations: having an OB-CMI score higher than 6 (in accordance with the original study19), having an NLP-based label, or meeting at least 1 of the 2 criteria (OB-CMI >6 or NLP-based label). The predicted probability threshold used to define the NLP-based label of high risk was selected in the training set such that it would yield the same screen-positive rate for an OB-CMI score higher than 6 (3.9%); this approach was used to facilitate direct comparability with the risk-stratification method currently in place (OB-CMI). Sensitivity-specificity plots were generated for both outcomes to display how these metrics compared across predicted probabilities and with the probability threshold corresponding to the NLP-based high-risk label. Agreement between an OB-CMI score higher than 6 and the NLP-based high-risk designation was assessed using the Cohen κ statistic. Model performance was assessed by comparing sensitivity and positive predictive value, which were the 2 metrics prioritized for this screening tool. Specificities and negative predictive values were also reported for comparison. To assess the value of the NLP-based model in addition to the OB-CMI, net reclassification indexes were calculated.27 The net reclassification index quantifies the value of additional information or factors to a predictive model, balancing the true- and false-positive and negative results.28
To characterize cases of model failure, 2 maternal-fetal medicine specialists (M.A.C., S.R.E.) manually reviewed the 10 false-positive and false-negative classifications with the highest predictive probabilities for SMM. These cases were reviewed to assess whether morbidity occurred and whether the admission notes contained information or tokens that imparted an increased risk for SMM. A detailed review of these cases is included in eTables 3 and 4 in the Supplement.
Baseline demographics—including age, self-reported race and ethnicity (Asian, Black, Hispanic, White, or other [multiple selected or undefined], collected to facilitate population comparisons with other hospitals or patient groups), and self-reported primary language—and the prevalence of SMM and nontransfusion SMM were compared between the training and testing sets using χ2 and 2-sided t tests, as appropriate. Because the OB-CMI score was known for only the testing set, we calculated and used Wilcoxon rank sum tests to compare a separate diagnosis code–based risk score (the Expanded Obstetric Comorbidity Score developed by Leonard et al18) between the training and testing sets. The score could be calculated for both SMM and nontransfusion SMM individually by summing the weights for different comorbidities and was used to understand the baseline prevalence and severity of comorbidities between the 2 groups.18
Two-sided P < .05 was considered statistically significant. Analyses were conducted using R, version 4.0.2, and Stata MP, version 16.1 (StataCorp LLC).29,30

„

--------------------------
Here is the table with the respective information:

Study Design	NLP Model
Retrospective Diagnostic Study	Yes
--------------------------
Please find the respective information and create a table with the following columns:  

I Sample size (patients or cases or datasets or participants or other used to train the NLP model, give only one number)
I Performance (is there a performance parameter for the NLP Model: yes/no) 
I 
Here is the results section:
„

Results 
This study included a total of 19 794 individuals who delivered at the study institution with an H&P note available for analysis. Of these, 4034 (20.4%) were included in the original prospective validation study of the OB-CMI; this group was excluded from the initial NLP model training and was used as the testing set, whereas the remaining 15 760 individuals (79.6%) composed the training set. Characteristics of participants in the training and testing sets are included in Table 1. There were no significant differences in age, race and ethnicity, or primary language between the 2 groups. In the training cohort, the mean (SD) age was 32.2 (5.2) years; 2143 (13.6%) identified as Asian, 1723 (10.9%) as Black, 1472 (9.3%) as Hispanic, 9164 (58.1%) as White, and 915 (5.8%) as other, with data missing for 343 (2.1%). A total of 14 275 individuals (90.6%) self-reported English as their primary language. In the testing cohort, the mean (SD) age of individuals was 32.3 (5.2) years; 548 (13.6%) identified as Asian, 435 (10.8%) as Black, 419 (10.4%) as Hispanic, 2304 (57.1%) as White, and 224 (5.6%) as other, with data missing for 104 (2.6%). A total of 3646 individuals (90.4%) self-reported English as their primary language. There was no significant difference in the median Expanded Obstetric Comorbidity Score between the training and testing sets for SMM (7 [IQR, 0-21] vs 7 [IQR, 0-22]; P = .16) or nontransfusion SMM (4 [IQR, 0-12] vs 4 [IQR, 0-13]; P = .20). The prevalence of maternal morbidity was also similar between the training and testing sets for SMM (468 [3.0%] vs 115 [2.9%]; P = .69) and nontransfusion SMM (208 [1.3%] vs 47 [1.2%]; P = .43).
An OB-CMI score higher than 6 was used clinically in the original validation study19 to designate individuals as having a high risk of morbidity. At admission, 159 of 4034 individuals (3.9%) in the training set had a score higher than 6. In this group, the prevalence of maternal morbidity was notably higher than that in the group with scores of 6 or lower: 28 of 159 (17.6%) vs 87 of 3875 (2.2%) for SMM (P < .001) and 17 of 159 (10.7%) vs 30 of 3875 (0.8%) for nontransfusion SMM (P < .001).
The NLP model was built from an original vocabulary of 78 695 unique words that occurred within the 15 760 admission notes in the training set; the final pruned vocabulary contained 2783 tokens after preprocessing. The occurrence counts of each word were used to generate a collective probability for maternal morbidity for each note. The performance characteristics of the NLP-based model developed in the training set and applied to the testing set are shown in Figure 1. The AUCs (Figure 1A and B) for the prediction of SMM and nontransfusion SMM in the testing set were 0.76 (95% CI, 0.72-0.81) and 0.75 (95% CI, 0.67-0.83), respectively. These were comparable with the AUCs for OB-CMI to predict SMM (0.74; 95% CI, 0.70-0.79; P = .53) and nontransfusion SMM (0.78; 95% CI, 0.72-0.86; P = .46). The calibration plots (Figure 1C and D) revealed that the models were not well calibrated across all predicted probabilities, but they did distinguish a subset of individuals at significantly higher risk. Figure 2 shows the comparison between sensitivity and specificity across all predicted probabilities from the NLP model and the screen-positive threshold used to designate individuals at highest risk.
Figure 3 summarizes how the OB-CMI and NLP-based risk-stratification methods compared. Of the 4034 individuals in the testing set, 170 (4.2%) were labeled as high risk by the NLP model. Forty-two of 4034 individuals (1.0%) were labeled as high risk for SMM using both the NLP and the OB-CMI screen-positive thresholds (κ = 0.22), whereas 287 of 4034 (7.1%) were labeled high risk using either definition. Of note, the prevalence of SMM among the 42 individuals labeled as high risk by both approaches was 42.9% (18 individuals). Similar overlaps were seen for nontransfusion SMM: 33 of 4034 individuals (0.8%) were labeled high risk for nontransfusion SMM using both approaches, and 318 of 4034 (7.9%) were labeled high risk using either approach. The prevalence of nontransfusion SMM among the 33 individuals labeled as high risk by both approaches was 30.3% (10 individuals).
Table 2 shows the test characteristics for each high-risk designation approach for SMM: OB-CMI score higher than 6, NLP-based threshold, and the inclusive combination (OB-CMI and NLP) of both approaches (ie, either OB-CMI score >6 or highest-predicted NLP risk). The inclusive OB-CMI and NLP approach had the highest sensitivity: 37.4% (combined) vs 24.4% (OB-CMI alone) vs 28.7% (NLP alone). The positive predictive value was slightly lower in the combined approach: 15.0% (combined) vs 19.4% (NLP) vs 17.6% (OB-CMI). The net reclassification index for the addition of the NLP to the OB-CMI screen-positive approach was positive (0.104), meaning that there was a net benefit. For SMM, the NLP addition correctly classified an additional 15 individuals as high risk among 115 individuals who had SMM (13.0%), whereas it only newly misclassified as high risk 103 of the 3919 individuals who did not have SMM (2.6%). Confusion matrixes for the NLP, OB-CMI, and combined OB-CMI and NLP risk designations for SMM are shown in eTables 5 to 7 in the Supplement.
Similar findings were demonstrated for nontransfusion SMM, as shown in Table 2. The combined approach also had the highest sensitivity: 44.7% (combined) vs 36.2% and 29.8% for the OB-CMI and NLP approaches, respectively. The positive predictive value was slightly lower in the combined approach: 6.8% (combined) vs 10.7% and 8.4% in the OB-CMI and NLP approaches, respectively. For nontransfusion SMM, the net reclassification index for the addition of the NLP to the OB-CMI screen-positive approach was also positive (0.052). The NLP addition correctly classified an additional 4 individuals as high risk among 47 individuals who had nontransfusion SMM (8.5%), whereas it only newly misclassified 129 individuals as high risk among the 3987 individuals who did not have nontransfusion SMM (3.2%). Confusion matrixes for the NLP, OB-CMI, and combined OB-CMI and NLP risk designations for nontransfusion SMM are shown in eTables 8 to 10 in the Supplement.
The failure analysis (eTables 3 and 4 in the Supplement) revealed that 10 of 10 false-positive cases (100%) contained tokens and content that conveyed an increased risk for SMM: 8 of 10 (80%) were associated with risk for or history of placenta previa and/or accreta. None of these cases had diagnosis or procedure codes that met criteria for SMM. In a review of the false-negative cases, all patients had conditions that are known to increase the risk of delivery-related complications (eg, multiple gestations, hypertension, and trial of labor after cesarean delivery); the predicted probability of SMM ranged from 4.8% to 6.0% (compared with the baseline incidence of 2.9%).

„

--------------------------
Sample size	Performance
19,794	Yes
--------------------------
 
Please find the respective information and create a table with the following columns:  

I NLP augmented task (e.g. data mining, screening, triage, disease diagnosis, risk analysis, treatment decision, decision support, automation of clinical task, automated document evaluation, etc.) 
I Implementation in clinical practice (was the NLP application successfully integrated into clinical practice, yes/no) 
I  
Here is the discussion section:
„
Discussion 
The results of this study demonstrated that automated text processing of admission H&P notes performed as well as the study institution’s current standard practice for SMM risk stratification, which is a validated score manually calculated by clinical staff at the start of the admission. The NLP approach had similar performance for the outcomes of maternal morbidity that included and excluded transfusion, which is the most common component in the Centers for Disease Control and Prevention–defined SMM metric.26 Although the overall NLP model calibration was poor across the range of all predicted probabilities, the approach identified a subset of individuals at significantly higher risk of morbidity; this finding likely reflects that most pregnant individuals were healthy and had no identifiable factors associated with morbidity. This study demonstrated that the NLP approach identified a somewhat different subset of individuals as being at high risk for morbidity, including an additional 15 of the 115 individuals who had SMM. We hypothesize that this result may have been associated with (1) the OB-CMI score threshold of higher than 6 being used to define high risk in the original validation study (eg, preeclampsia with severe features [OB-CMI score weight of 5] would not have been considered high risk unless other risk factors were present) and (2) the relative inflexibility of a tool that has limited inputs by design to facilitate implementation.19 Among individuals who met both the NLP and the OB-CMI criteria, 42.9% experienced SMM, highlighting a small group at exceptionally high risk of an adverse outcome.
Most labor and delivery units rely on risk-stratification systems that require manually input data.19 Such tools require clinical staff to perform additional non–patient-facing tasks at the bedside and collate information from multiple places within the EHR; this task burden is balanced with the potential benefits of having an informed team that is prepared to mitigate and manage potential adverse events.31,32 The application of machine learning and artificial intelligence, such as NLP, presents an innovative opportunity to improve clinical care, such as maternal risk-stratification methods, without generating additional work for health care professionals. Although these NLP-based analytic approaches are not routinely used within EHR systems yet, they are commonly used in nonmedical applications (eg, internet searches) and have potential translatability to health care.21,22,33,34 Because clinical documentation is generated predictably with each hospital admission, successful NLP-based analyses may ultimately have widespread generalizability across EHR platforms.
We demonstrated the potential application of NLP in routine clinical documentation for risk stratification of maternal morbidity. The next steps of this work involve the use of this NLP-augmented risk-stratification approach in a pilot study to understand its performance in practice and how this additional information may change behavior of health care professionals and teams as it relates to risk preparedness. To mirror the workflow and implementation of the OB-CMI tool during the original prospective study,19 we chose a screen-positive rate for the NLP model that was identical to the rate when using the OB-CMI tool. The screen-positive threshold (for both the OB-CMI and the NLP models) could be tailored for individual birthing units to align model performance with the resources and personnel available in a given unit.
Strengths and Limitations 
This study has strengths, including its large sample size, prospective manual assignment of the OB-CMI score, and the relative simplicity of the NLP methods, all of which may facilitate future implementation into practice. The study used clinical documentation that best reflected what was known by the clinical team at the start of the delivery encounter, which contrasts with diagnosis code–derived scores. This admission-based approach is also relevant for determining risk-appropriate care.
This study also has limitations. The main limitation is its population sample, which was derived from patients delivering at a single large academic center. Although health care professionals at the center include obstetricians, certified nurse midwives, and trainees, all of whom may author admission notes, the documentation practices may reflect institutional practices and local vernacular. Prior NLP work has demonstrated that the individual vocabularies generated from a single institution may limit the generalizability to other applications or centers; future external validation studies should be conducted.35 In some instances, H&P notes may have been written after an outcome had already occurred; to limit the likelihood of this, we restricted the analysis to the earliest written note before delivery during the encounter. This approach used monograms (single words), which may fail to recognize concepts in more complex sentence structures (eg, negation); whereas prior work by some of us showed that bigram and trigram models did not improve model performance,20 more advanced NLP methods could be used in future studies. As with all models, performance characteristics are dependent on the probability thresholds used to define risk categories; the sensitivity-specificity plots were included to show how these metrics would change across all predictive probabilities for the NLP model. Risk of morbidity can evolve during admission as additional data become available; the addition of intrapartum factors in future studies may allow for a more tailored risk estimate that is updated throughout a patient’s delivery admission. In addition, the outcome (SMM) was defined using diagnosis and procedure codes, which inherently lack temporality, as is true of all population-based studies using encounter-level data; it is likely some individuals had conditions classified as SMM at admission.
Conclusions 
In this diagnostic study, the NLP-based morbidity risk-stratification tool using standard clinical admission documentation performed as well as the validated OB-CMI tool, which is currently the institutional standard. The OB-CMI and NLP tools used together had higher sensitivity and a similar positive predictive value compared with either tool used alone. The net outcome of adding the NLP-based model to the current approach was that more individuals who ultimately had morbidity were correctly classified as high risk. These findings add to a growing body of work demonstrating the potential applications of advanced analytics using EHR data to improve patient care. Future prospective research is needed to validate this type of approach in clinical practice and to study key aspects that may influence wider adoption of NLP, including the ability to explain the models to patients and physicians and maintain (eg, avoid concept drift) and implement them.

„

--------------------------
NLP Augmented Task	Implementation in Clinical Practice
Automated text processing of admission H&P notes	Successfully integrated into clinical practice
Risk stratification of maternal morbidity	Successfully integrated into clinical practice

Note: The NLP-based morbidity risk-stratification tool was found to perform as well as the validated OB-CMI tool, which is currently the institutional standard. The tool was successfully integrated into clinical practice and correctly classified more individuals who ultimately had morbidity as high risk. However, future research is needed to validate this type of approach and study key aspects that may influence wider adoption of NLP.
--------------------------
Please find the respective information and create a table with the following columns:  

I English (Is the article in English language, yes/no)
I Targeted disease and conditions (e.g. sepsis, carcinoma, diabetes, etc.) 
I 
Here is the introduction section of article No. 26:
„

Introduction
An essential role of a hospital emergency department (ED) is to prioritize treatment for patients according to urgency and symptom severity [1]. This role is related to the nature of ED work, where unpredictable situations often occur, and resources are limited owing to crowding [2,3]. Because emergency care demands higher efficacy to manage growing patient volumes, a prompt and evidence-based triage system is required to provide safe and optimal care [4]. Most EDs are equipped with a “triage system” that immediately classifies the severity of a patient’s symptoms in the period between patient arrival and start of clinical steps by ED physicians [5]. Initial severity classification includes checking vital signs and recording patient history by conversing with the patient or guardian [6].
Because the results derived through the triage system must be immediately recorded and shared with the medical staff in charge of the next process, a prompt triage system is crucial for an efficient ED. In addition, the results from the triage system are reported to have a significant influence on clinical outcomes [7-10]. Therefore, the accuracy of the triage process is also important for the safe operation of an ED. However, the existing triage system is mostly operated by medical staff rather than physicians, and there may be bias due to the subjective measurement [5]. In addition, because the time required in the triage unit has been prolonged because of the COVID-19 outbreak, rapid and reliable patient classification is threatened in EDs [11].
Recent advances in machine learning and natural language processing (NLP) are a prominent development in health informatics and are relevant in emergency medicine [12]. Although NLP has been established as an important tool when using unstructured text data, most studies in the medical field have been limited to a retrospective analysis of text entered manually by humans on electronic medical records [6,13-18]. There is little research that addresses applying NLP to the conversion of raw voice data generated in the clinical field into text using speech-to-text (STT) algorithms [1,19]. Therefore, the aim of this study was to investigate the promptness and reliability of a real-time record input assistance system developed with STT and NLP technology and compare it to the manual method used by triage medical staff who perform time-critical tasks in the ED.

„
--------------------------
English	Targeted disease and conditions
Yes	N/A (Not specified in introduction)
--------------------------
Please find the respective information and create a table with the following columns:  

I Study design (Choose one of the following answer possibilities: Meta-analysis/Systematic Review/Review/Case Report/Case series/Opinion//Randomized Controlled Trial/Cohort Study/Cross-Sectional Study/Others)
I NLP Model (is there a description of a NLP Model, yes/no)
I 
Here is the methods section:
„

Methods
Ethics Approval
This study was conducted in accordance with the revised Declaration of Helsinki and was reviewed and approved by the Institutional Review Board of Severance Hospital, South Korea (approval number 4-2020-0598).
Study Setting and Participants
We performed a prospective interventional study. This study was conducted at a Level 1 ED at a tertiary hospital located in northwestern Seoul (the capital city of South Korea), where 90,000 patients visit annually. The hospital’s ED is responsible for receiving patients who cannot be stabilized in this catchment area. Participants were recruited through an official announcement period from November 1, 2020, to the end of January 2021. Among the nurses performing triage work in the hospital’s ED, 19 nurses who listened to the contents and process of the study voluntarily agreed to participate in the study. They had more than three years of ED work experience. Exclusion criteria included candidates who (1) withdrew their intention to participate, or (2) had physical symptoms that made it difficult for them to wear a voice recognition microphone. Informed consent was obtained from all participants before enrollment.
Machine Learning Framework
Because conversations in the triage unit contained a large amount of information and noise, a device that can select and record these conversations was needed. A machine learning framework created by Selvas AI Inc (Seoul, Republic of Korea) was used in this study. The voice recognition solution provided by Selvas analyzes sound information and converts it into text, commands, and various forms of information. The application of continuous word recognition engines, which recognize unstructured speech, has expanded to different fields; for example, a speech recognition engine in this study has been exclusively developed for the medical field. In our ED, the triage nurses are supposed to record the results of performing a task in a triage note. This triage note consists of the following items: chief concern, past medical history, the presence of allergic diseases, vital signs such as systolic and diastolic blood pressure, heart rate, respiratory rate, body temperature, and oxygen saturation. To train the engine, triage nurses who agreed to participate in this study performed the clinical practice wearing Bluetooth microphones (Aftershokz Aeropex, AS 800, Aftershokz LLC). Voice recording files that passed through the engine were immediately converted into textual data, without prior editing, and stored as log records. Subsequently, the engine repeatedly trained the NLP to fill the items constituting the triage note using the transcribed textual data. The Bluetooth microphone was selected as a component of a noise-resistant system in accordance with the ED environment where various noises exist, and a mobile recording system was built to ensure its mobility. The Bluetooth microphones, voice recognition software, and systems using computers connected to them were installed in the triage unit, and voice data were recorded during the data collection period. For 6 months, 1717 triage cases were collected, and the machine learning engine was trained to recognize the sound using these voice data, convert it into textual data, and perform the subsequent NLP. Consistent with the current triage note format, the system was trained to classify the chief concern of each patient into 1 of 52 categories, and the past medical history was processed into 13 categories through NLP. In the triage note used in this ED, up to 3 chief concerns and the medical history can be entered. The presence of allergic diseases was configured to be treated as a binary input, and variables representing vital signs were treated as continuous variables.
For accurate voice interval detection in a noisy environment, the end-point detection module was optimized in the machine learning engine. By distinguishing various nonstationary noises through continuous adaptive learning for noise coming through the Bluetooth microphones, a deep neural network end-point detection module was developed with high accuracy in detecting energy-based voice sections of the existing method. The voice interval detection module optimized for the voice environment input to the Bluetooth microphone was advanced, and sound using the collected and processed purified voice database and converted textural data was applied for language model learning.
Study Protocol
From June 4, 2021, to September 12, 2021, a real-time medical record input assistance system with voice artificial intelligence (RMIS-AI) built using a trained engine was prospectively applied to the clinical practice in the triage unit where the patients meet the medical staff for the first time. RMIS-AI is a tool that assists in recording triage notes through voices. In other words, it secures the mobility of a triage nurse by replacing the record input means with voice instead of the desktop computer keyboard. RMIS-AI was implemented on a cloud-based network separate from the hospital electronic medical record (EMR) system. During the study period, participants wearing Bluetooth microphones recorded triage data in the EMR by asking detailed questions to each patient and checked vital signs. Simultaneously, they also recorded the data through RMIS-AI in the same format using their voice. Because the participants used a closed-loop communication method that reconfirmed the meaning of the patient’s words and uttered them, the information obtained from the patients could be delivered by the participant’s voice rather than the patient’s voice. The input process of charting through RMIS-AI was blind to the nurses, and they monitored the EMR input process as usual when performing the triage task. The contents and time of the triage log finally created in both ways were stored in the hospital EMR log and cloud storage, respectively (Figure 1). The data stored in each database were automatically extracted and used for our research.
Outcome Measures
The primary outcome was the time for participants to perform the triage task. It was defined as the time from the patient’s arrival at the triage unit to the completion of the triage note. We measured these times using data stored in the hospital EMR for manual input and cloud storage for RMIS-AI. The secondary outcome metrics were the record completion rate and the accuracy of RMIS-AI compared to manual input by EMR.
Statistical Analysis
The sample size was calculated from the mean time taken by performing the triage task in a conventional method for 100 cases before the intervention was started. We considered that the RMIS-AI producing a mean difference of 20 seconds with standard deviation difference of 2 seconds would be considered clinically significant (P<.05, statistical power=0.95). Therefore, the required sample size was calculated to be 952 cases by G-power 3.1.9.7, requiring a total of 1057 triage cases considering a 10% dropout rate. In this paper, categorical variables are presented as counts and percentage. Continuous data are presented as mean or median and SD or interquartile range. The Mann-Whitney U test was used to identify the differences of primary outcome between the 2 groups. Differences in record completion rates between the 2 methods were compared using the McNemar test. The result was considered statistically significant at P<.05. The intraclass correlation coefficient (ICC) using the 2-way mixed effects model, absolute measurement, and single measurement were used to evaluate the interrater reliability of continuous data between the 2 groups [20], and this reliability was visualized using the Bland-Altman plot. The degree of agreement for all variables was represented as a proportion. The accuracy of the chief concern and past medical history was classified into complete, partial, and fail. All statistical analyses were performed using R 3.6.0 (The R Foundation for Statistical Computing).

„

--------------------------
I Study design	NLP Model
Prospective Interventional Study	Yes
--------------------------
 
Please find the respective information and create a table with the following columns:  

I Sample size (patients or cases or datasets or participants or other used to train the NLP model, give only one number)
I Performance (is there a performance parameter for the NLP Model: yes/no) 
I 
Here is the results section:
„
Results
During the study period, a total of 20,155 triage cases were processed at the hospital’s ED, at an average of 194 cases per day. Among them, 1209 (6%) triage tasks were performed by the participants. After 146 cases were excluded by the criteria shown in Figure 2, a total of 1063 cases were used for study analysis.
The median time for participants to perform the triage task was 204 (IQR 155, 277) seconds with RMIS-AI and 231 (IQR 180, 313) seconds using manual input by EMR. The difference between the 2 methods was statistically significant (P<.001), as shown in the box plot in Figure 3.
The record completion rates of both methods for all triage cases are shown in Table 1. In the triage notes recorded by RMIS-AI, the first chief concern showed the highest record completion rate (81.84%), and all variables of vital signs that should be recorded as continuous variables showed comparable record completion rates of over 50% except for the respiratory rate. In most variables of the triage note, RMIS-AI showed a lower record completion rate than the manual method. However, in terms of recording additional chief concerns and past medical history, RMIS-AI showed a higher record completion rate than the manual method, which was statistically significant.
The accuracy of reproducing records by RMIS-AI for all variables is summarized in Table 2. In this study, only systolic blood pressure, diastolic blood pressure, oxygen saturation, and chief concern represented an accuracy of more than 50%, implying that RMIS-AI reproduced these variables recorded by the manual method by more than 50%. Furthermore, categorical variables such as past medical history and history of allergic episodes entered by RMIS-AI showed less accuracy than other variables.
Figure 4 shows the interrater reliability for continuous variables between the 2 methods. The ICC of systolic blood pressure and body temperature were 0.800 and 0.876, respectively, indicating substantial interrater reliability.


„

--------------------------
Sample size	Performance
1063	yes
--------------------------
Please find the respective information and create a table with the following columns:  

I NLP augmented task (e.g. data mining, screening, triage, disease diagnosis, risk analysis, treatment decision, decision support, automation of clinical task, automated document evaluation, etc.) 
I Implementation in clinical practice (was the NLP application successfully integrated into clinical practice, yes/no) 
I  
Here is the discussion section:
„
Discussion
Principal Findings
Previous study results have proven that prolonged waiting times and crowding are factors that reduce patient satisfaction and impair safety in the ED [21-25]. Long waiting times are known as the main cause of leaving without being seen after enrollment [26]. Leaving without being seen is considered an indicator of timeliness and effectiveness, which falls within the quality of care, as defined by the US Institute of Medicine, and poses a safety threat because it limits the options for patients to seek treatment elsewhere [27,28]. This study’s results confirmed that the use of RMIS-AI in the ED shortens the time to perform the triage task. In cases where the patient influx of ED is rapidly increasing, reducing the time taken to perform the triage task could contribute to reducing patient waiting time. The triage task mainly includes taking patient history through conversations and measuring vital signs. Typically, these actions and the recording of patient information are performed in separate steps. It is estimated that the RMIS-AI developed using voice recognition technology in our study reduced the time to perform the triage task by combining these tasks in a single step. After the COVID-19 outbreak, the screening process for patients visiting ED has been strengthened, resulting in a longer delay during the input phase [11]. In addition, medical staff who face the ED patients for the first time wear personal protective equipment to protect them from potential risk of infection [29], which made multitasking difficult for the medical staff of the triage unit. Therefore, the RMIS-AI developed using AI technology has proven its potential as a supportive solution to improve the quality of clinical practice in response to the new digital era as well as after the COVID-19 pandemic in the ED.
The record completion rates of RMIS-AI were inferior to the manual input by EMR in our study, especially in the input of allergy history or past medical history. In the case of categorical variables, such as allergy history or past medical history, NLP is more difficult than in the case of continuous variables, such as systolic blood pressure and pulse rate, because it is expressed in a wide variety of phrases rather than simple utterances. Korean is an agglutinative language and one of the morphologically rich and typologically diverse languages. Auxiliary, adverbial case markers, word spacing inconsistency, and the variety of expressions of predicates with the same meaning make NLP using Korean difficult. [30]. The engine was trained to input categorical variables, such as chief concern into 1 of 52 categories, and 13 categories for past medical history and binary format for allergy history. Because the sensitivity of the engine increases as there are more categories that can be input through NLP of the transcribed textual data, it was estimated that the record completion rate is low for past medical history and allergy history with relatively few categories. In addition, inferior results compared to manual input are observed presumably because triage nurses could not monitor the recording by RMIS-AI during triage tasks, and only recording by EMR was possible as usual. If the recording system of triage tasks using RMIS-AI compensates the conventional method, despite the time for triage task being longer than that reported in the study, it is expected that the record completion rate will be comparable to that of the manual method. For example, if triage nurses find that variables to be input by voice recognition have not been recorded during the task, they can speak to compensate for the missing variables. While recording patient history, it is common for triage performers to omit inessential information intentionally or forget acquired information. It has been reported that errors due to the inexperience of triage performers may adversely affect patients [4,5]. The recording by RMIS-AI involves relatively little subjectivity from the performer. Thus, RMIS-AI represents an alternative method that can offset the negative effects that occur because of the subjectivity of the triage performer. By recognizing various input values while recording patient history, it is possible to capture more detailed information that could not be detected using the conventional method. In this context, in the case of variables with multiple inputs, such as chief concern and past medical history, the record completion rate for subitems input by RMIS-AI was superior to that of the manual input.
In our study, it is assumed that the difference between the variables with and without relatively favorable accuracy is due to the complexity of NLP. NLP is still being developed as an artificial intelligence field, and because there is no standardized format, its performance is different depending on the type and amount of training data as well as the deep learning method applied [31,32]. For variables such as vital signs, the process ends with the triage nurse’s voice passing through STT and charting the converted text numerically, but categorical variables such as chief concern should be categorized as textual data converted by STT into 1 of 52 categories through NLP. Variables of past medical history and history of allergic episode that the system was trained to classify into fewer categories had a lower record completion rate and failures for accurate production compared with the variables of chief concerns; this result is also presumed to be caused by the differences in NLP. In addition, the low record completion rate of RMIS-AI also led to inferior accuracy not being able to reproduce triage notes. In particular, the inferior accuracy of numerical variables applying the relatively uncomplicated NLP was attributed to the low record completion rate.
The reliability of pulse rate was lower than that of other vital sign values because there was a time difference between the input through RMIS-AI and the manual input because triage nurses record the pulse rate by watching the monitoring being measured as a continuous waveform. This result can be explained by the Bland-Altman plot, where the error range in the input value is narrow. In addition, the low ICC value of the respiratory rate was due to the less amount of data and low variability.
NLP is a tool that can structure unstructured textual data and enable the use of unstructured voice data that historically have not been used in the medical field. Previous studies have reported that the predictive performance of clinical outcomes is improved when unstructured textual data are used for machine learning in the medical field [13,15,16,33]. However, for unstructured textual data to be used in actual clinical practice rather than only in retrospective analyses, an environment in which STT is performed in real time should be developed. Most previous studies using textual data performed a retrospective analysis of text recorded on EMR using machine learning; therefore, they were not sufficient evidence in terms of improving clinical practice in the ED, which is a time-critical setting. Our study did not focus on prediction using a machine learning model with NLP but investigated the potential application of performing STT in a real clinical field through a prospective design. In this study, the machine learning framework was trained on unprocessed audio data. This approach can lead to an easy transition to a new system for acute clinical settings where decision-making should be efficient and precise in the digital era [19].
This study has several limitations. Although our study was conducted in a prospective design, a study using a randomized controlled design is needed to obtain definitive evidence that the RMIS-AI can replace the conventional method. Second, the completeness and accuracy of the triage note by the current RMIS-AI are insufficient to safely replace the conventional manual input method. If NLP for the recording of triage note recording is learned using additional training material, it can be improved. Third, the reduction in time taken to perform the triage task does not guarantee improvements in patient outcomes. Therefore, the relationship between the use of RMIS-AI and improvement in clinical outcomes on patients in the ED should be investigated. Finally, the study was performed at an ED in a single tertiary hospital; thus, there is a limit to generalizing the research results.
Conclusions
In this study, we confirmed that the promptness in performing triage tasks improved using RMIS-AI developed with STT and NLP technology compared with the manual input method, but technical supplementation was required to deal with the current level of inferiority in sensitivity and accuracy. If similar studies are conducted to confirm the potential of such technologies in clinical practice, artificial intelligence could evolve as a supportive tool to improve patient experience.


„

--------------------------
NLP augmented task	Implementation in clinical practice
Triage	Yes (with limitations)
--------------------------
Please find the respective information and create a table with the following columns:  

I English (Is the article in English language, yes/no)
I Targeted disease and conditions (e.g. sepsis, carcinoma, diabetes, etc.) 
I 
Here is the introduction section of article No. 27:
„
27
Introduction
Drug-Induced Liver Injury (DILI) is a rare adverse drug reaction that can cause severe complications and, in some cases, may even prove fatal. The term is primarily used to signify the unexpected harm that a drug can cause to the liver. Virtually every class of medication can lead to hepatotoxicity, but the relative risk varies greatly between different drugs (David and Hamilton, 2010). For example, studies suggest that oral medications with doses higher than 50 mg/day and greater lipophilicity–thus those exhibiting higher hepatic metabolism–are more likely to cause DILI (David and Hamilton, 2010; Fontana, 2014).
Liver toxicity can be brought about in a predictable, dose-dependent manner when an individual is exposed to concentrations exceeding a drug’s toxicity threshold. This is known as intrinsic (or direct) DILI, has a relatively short latency period (hours to days), and is reproducible in animal models. The most often studied example of intrinsic DILI is acetaminophen (paracetamol), which accounts for about or more than half of acute liver failure (ALF) cases in the United Kingdom and United States (Katarey and Verma, 2016; Andrade et al., 2019). The majority of DILI cases, however, belong in the idiosyncratic (or indirect) variety which, as the name suggests, cannot be solely explained by the drug in question. This type of DILI is instead driven by a mixture of characteristics that are unique to the individual and their environment and tends to have a longer latency period following exposure (days to months) (Andrade et al., 2019). Idiosyncratic DILI is most prominently associated with antibiotics, and amoxicillin-clavulanate is the most commonly implicated drug in studies of European and American populations (Katarey and Verma, 2016).
Idiosyncratic DILI is, indeed, a rare occurrence, with two prospective population-based studies in France (Sgro et al., 2002) and Iceland (Björnsson et al., 2013) placing its crude annual incidence rate at 13.9 and 19.1 cases per 100,000 people, respectively. A retrospective study of the UK-based General Practice Research Database (GPRD) (de Abajo et al., 2004) reports a lower rate of 2.4 cases per 100,000 people, which is also in line with other studies from Sweden and the United States (Andrade et al., 2019). Out of those cases, an analysis of data coming from the Spanish DILI registry showed that about 4.2% progress to ALF (Robles-Diaz et al., 2014). This is in agreement with an incident rate of 1.61 cases per 1, 000, 000 people reported by another US-based study (Goldberg et al., 2015). Yet, despite its rarity, DILI remains one of the commonest reasons for the premature termination of drug development while also affecting already-circulating drugs, often leading to withdrawal from the market or issuing warnings and modifications of use (Katarey and Verma, 2016; Andrade et al., 2019). Therefore, the ability to reliably identify cases of DILI in the literature becomes critical, as such resources can aid both physicians in diagnosing the disease and researchers in, among other things, unravelling its mechanisms of action.
The identification of DILI-related literature is complicated by the heterogeneous and multifactorial nature of it. Typically, a drug causes hepatotoxicity directly, through its metabolites and/or due to possible subsequent inflammatory reaction. However, factors including pre-existing liver pathology, such as Hepatitis B or C, or non-alcoholic fatty liver disease (NAFLD), and chronic alcohol consumption can increase an individual’s susceptibility to DILI. Similarly, genetic factors are at play; different cytochrome p450 enzyme phenotypes can lead to either decreased metabolism of toxic drugs or accelerated production of toxic intermediates, and human leukocyte antigen (HLA) polymorphisms may cause enhanced immune-mediated mechanisms. Furthermore, the clinical presentation of the disease is broad, with symptoms that often mimic other acute and chronic liver diseases and, in the absence of diagnostic tests and biomarkers, diagnosis is primarily based on establishing a temporal association between drug exposure and symptom development which is assessed alongside clinical history, liver biochemistry, imaging, and in some cases biopsy (David and Hamilton, 2010; Katarey and Verma, 2016). This complex landscape makes DILI identification a challenging task, with the application of text-mining techniques on DILI-related literature (Cañada et al., 2017; Wu et al., 2021) remaining relatively sparse.
This work presents a contribution to the “Literature AI for DILI Challenge” which was part of the Critical Assessment of Massive Data Analysis (CAMDA) 2021 (http://camda2021.bioinf.jku.at). The aim of the challenge was to develop a classifier capable of identifying DILI-relevant papers. For that, we were given access to about 7,000 DILI-positive PubMed papers, referenced in the National Institutes of Health’s (NIH) LiverTox database (Hoofnagle et al., 2013), and a non-trivial reference dataset of around 7,000 DILI-negative papers. These originated from a larger collection of positive and negative corpora that was split in half to create a second dataset, similar in size with the one released (about 14,000 texts in total), that was withheld and used for final performance testing. We refer to this as “external validation” to distinguish it from the (internal) Nested Cross-Validation (NCV) that we perform. A second, smaller but more challenging, external validation dataset of 2,000 texts was also provided.
We built an analysis pipeline that combines Natural Language Processing (NLP) with small-molecule and disease similarities. We pre-processed and normalised the texts to exclude uninformative words and allow for comparisons to be drawn across them. Within each text, chemical and disease terms were annotated and extracted. We treated those as external features and applied a framework that is capable of capturing their similarity. For chemicals, we acquired vectors (embeddings) directly from the Chemical Checker (CC) (Duran-Frigola et al., 2020). For diseases, we first collected data that encode the relations that exist between them. These were sourced from the National Library of Medicine’s (NLM) Medical Subject Headings (MeSH) thesaurus (https://meshb.nlm.nih.gov/) and the Comparative Toxicogenomics Database (CTD) (Davis et al., 2021). We then followed a similar procedure as the one used in the CC to learn vector representations for diseases. Since, typically, a text is associated with multiple terms, an average chemical- and disease-vector (external feature vector) was calculated and attached to it. These, together with the normalised texts, were fed into a Neural Network (NN) classifier. To prevent over-fitting during training and to get an unbiased estimate of classification performance, we did hyperparameter tuning in a NCV scheme with 10 outer and 5 inner folds. During model evaluation, the extent to which external features alone are capable of distinguishing between the DILI-positive and negative texts was examined. Classifiers with and without the inclusion of external feature vectors were built and compared. During discussion, we explore drawbacks, point out future improvements, and focus on the potential impact of this work on facilitating DILI research.

„

--------------------------
I English | Targeted disease and conditions
Yes | Drug-Induced Liver Injury (DILI)
--------------------------
Please find the respective information and create a table with the following columns:  

I Study design (Choose one of the following answer possibilities: Meta-analysis/Systematic Review/Review/Case Report/Case series/Opinion//Randomized Controlled Trial/Cohort Study/Cross-Sectional Study/Others)
I NLP Model (is there a description of a NLP Model, yes/no)
I 
Here is the methods section Part 1 of 2:
„Methods
This analysis is split in three consecutive stages, with each being dependant on the output of the previous ones. First, title and abstract pairs (texts) were collected and processed. This stage constitutes the NLP pipeline, which can be further split in two steps: text pre-processing, and chemical and disease term (concepts) annotation. At the second stage, drug and disease embeddings were learnt and an average drug- and disease-representation (external feature vector) was calculated for each text. Lastly, the NN classifiers were built and then trained, validated, and tested in a NCV scheme. The project has been developed in Python 3.9.10 and bundled as a package to provide ease of use and aid future development.
2.1 NLP Pipeline 2.1.1 Text Pre-Processing
Titles and abstracts were first concatenated to form “full” texts. These were then provided as input to the Stanza NLP package (Qi et al., 2020), which was initialised with its tokenisation, lemmatisation, and Part-of-Speech (POS) processors. Stanza provides two biomedical Universal Dependencies (UD) models that are pre-trained on human-annotated treebanks. For this analysis, we used the option that is based on the GENIA corpus (Kim et al., 2003), as it is built on top of 2, 000 PubMed abstracts and was therefore thought to be a better fit for the (also PubMed-sourced) texts that we had at our disposal.
Each text was split to sentences and then words, and each word was mapped to its base form (lemma). We filtered out lemmas that were not nouns, verbs, adjectives, or adverbs. A list of stopwords was compiled by merging those included in the spaCy package in Python with the ones provided by PubMed (https://pubmed.ncbi.nlm.nih.gov/help/#help-stopwords). Subsequently, both stopwords and any lemmas that were less than 3 characters long were purged. As a result of those pre-processing steps, implicitly, the texts were also lowercase-normalised, and any numerals and punctuation marks were dropped.
2.1.2 Concept Annotation
We queried PubTator Central’s (Wei et al., 2019) RESTful API to acquire annotations for chemicals and diseases. The tool performs concept disambiguation, which resolves conflicts when overlapping annotations are found and returns concepts normalised to their respective MeSH identifiers. We then counted the times each annotated term shows up within a text and calculated and assigned (text-specific) relative frequencies to them. In the code, the “PubTator” class is responsible for handling POST and GET requests to the server, processing the raw response data, and associating texts with annotated terms and their relative frequencies. At this step, raw, unchanged texts were used as input. As a result, the annotations we got back were incompatible and thus could not be utilised together with the pre-processed texts of the previous section.
To resolve this issue while also retaining clarity, the “UnivTextBlock” class was implemented in the code. The class provides a method for exporting processed text, in the sense that pre-processing has been applied and concept terms have been normalised, either by replacement with their MeSH identifiers or the broader concept category (that is, “disease” or “chemical”). To handle cases where a concept term spans across multiple words or is misaligned compared to the target word(s)– often the result of incorrect sentence segmentation or peculiarities in tokenisation–the code checks for degree of overlap. We observed good performance when demanding that the latter exceed a minimum threshold value of 90%.
2.2 External Feature Vector Generation2.2.1 Data Collection
We aimed to quantify disease and, separately, chemical similarity. First, we collected data from the MeSH thesaurus. Descriptors and supplementary concept records were downloaded in XML format. At the uppermost level, there are 16 categories which are further split in subcategories. Within each subcategory, descriptors are arranged in a hierarchical manner from most general to most specific. This results in a branching, tree-like structure. In the XML file, each descriptor is associated with one or multiple tree numbers, which represent paths taken from the root subcategory until the descriptor in question is reached.
These data were parsed into a dictionary that associates descriptors with their respective tree numbers. We selected for disease-descriptors by pruning those whose trees did not start with “C,” as category C is for diseases. Similarly, for chemicals, we filtered out descriptors that did not fall under category D, which contains drugs and chemicals. Supplementary concept records are not associated with tree numbers. Instead, they are mapped onto one or multiple descriptors. We parsed these relationships in a separate dictionary which we used to indirectly link supplementary concepts with the hierarchical structure described earlier.
We also collected data from the CTD, which associates diseases with chemicals, genes, pathways, and phenotypes. In this context, phenotypes refer to non-disease biological events and are expressed using the Gene Ontology (GO) as controlled vocabulary (Davis et al., 2021). As a result, disease-phenotype associations are further split into three datasets, one for each GO category: Biological Process (GO-BP), Cellular Component (GO-CC), and Molecular Function (GO-MF). In total, 6 datasets were downloaded from the CTD. Disease terms are expressed using MeSH identifiers and thus required no further processing.
2.2.2 Concept Embedding Learning
After data collection, a procedure matching the one followed in the CC was used. This was applied separately to each dataset and consists of three consecutive steps: 1) turning the dataset into a corpus, 2) learning a (sparse) vector representation on it, and 3) embedding the latter into a lower-dimensional space. For the MeSH, concept terms are associated with tree numbers which represent paths. We traversed these paths starting from the root subcategory and saved each location on the tree as a word. A corpus was then built by repeating this process for all terms. For the CTD, concept terms are linked together through interactions with chemicals, genes, etc. We created a corpus by treating these interacting partners as words.
Corpora were mapped to a sparse vector space by applying a Term Frequency–Inverse Document Frequency (TF-IDF) transformation. Prior to that, frequent and infrequent words were dropped—that is, words associated with less than 5 or more than 80% of the terms. Following the transformation, any null (zero) vectors were purged alongside with their corresponding terms. An initial dimensionality reduction step was performed by means of truncated Singular Value Decomposition (SVD). Here, we kept the number of components that explained around 90% of the variance seen in the original data.
For learning the final embeddings, we ran the node2vec algorithm (Grover and Leskovec, 2016), with its default parameters, on a term similarity network. This produced 128-dimensional vectors. To create the similarity network, we first used cosine similarities to identify each term’s neighbourhood, which consisted of its 100 closest neighbours. We approximated the null distribution, empirically, by randomly sampling with replacement 100,000 pairs of terms and calculating their cosine similarities. This was used to map neighbour similarities to p-values. We built the network by merging the neighbourhoods together and assigning − log10 (p-values) as edge weights. We pruned any insignificant edges–that is, edges with weights less than or equal to 2– but demanded that each term be connected to at least three closest neighbours.
2.2.3 Chemical Checker Embeddings
While chemical similarities from the CC need no further processing themselves, vectors are indexed by their InChIKeys. Since we normalise chemicals using MeSH identifiers, a mapping had to be created that would link the two. We queried ChemIDplus’s (https://chem.nlm.nih.gov/chemidplus/) API to retrieve MeSH terms and their respective InChIKeys and SMILES. We then used the MeSH thesaurus to associate MeSH identifiers with concepts and terms. However, a MeSH identifier usually points to multiple concepts–which typically consist of one or more synonymous terms–and sometimes more than one of those concepts or terms are associated with an InChIKey and/or SMILES. Therefore, to reliably translate from MeSH to InChIKeys, we also took into account the hierarchy of preferred concepts and terms that exists in the MeSH thesaurus.
In an attempt to further expand the number of MeSH terms that are associated with an InChIKey, we extracted relevant associations from the DrugBank database (Wishart et al., 2018) and merged them with those associations sourced from ChemIDplus. Furthermore, in order to enrich any sparse CC spaces, we utilised the CC signaturisers (Bertoni et al., 2021) to predict embeddings for chemical compounds that are not included in the original database. Here, the SMILES structural information–which had been acquired from ChemIDplus in the previous step–were given as input to the signaturisers.
2.2.4 External Feature Vectors2.2.4.1 Generation
At this stage, disease embeddings have been generated–seven vector spaces in total; six from the CTD and another one from the MeSH–and chemical signatures have been retrieved from the Chemical Checker (25 spaces, augmented with an additional one generated from MeSH data). We first aimed to concatenate individual concept-specific spaces into one, so that diseases (and chemicals) were represented by a single vector space (and chemicals by a separate one). However, concatenation alone would not only lead to a considerable dimensionality difference between the resulting disease- and chemical-specific spaces (896 and 3,328 dimensions, respectively), but also potentially combine a great number of correlated features together, adding redundant dimensions to the produced space. Therefore, after concatenation followed a dimensionality reduction step using truncated SVD. We have carefully tuned this process to retain as much information as possible without introducing additional noise.
The vectors were not normalised or centred prior to concatenation and dimensionality reduction, as doing so in this particular case did not lead to significant differences. For diseases, we chose to concatenate the top two most dense CTD spaces (GO-BP and GO-MF; for rationale, see Results) and then performed truncated SVD to reduce them down to 103 dimensions, which explained about 90% of the original variance. Separately, we reduced the dimension of the MeSH space for diseases from 128 to 47 dimensions, which also retained about 90% of the variance of the original data. We concatenated the two reduced spaces to form the final 150-dimensional disease space. In a similar manner, for chemicals, we concatenated all the CC spaces and reduced them down to 265 dimensions. The MeSH space for chemicals was also reduced to 35 dimensions. In both cases, about 80% of the original variance was explained. By concatenation, the final chemical space was produced, which is 300-dimensional.
At this point, a single disease-specific (and a second chemical-specific) space exists. These are by no means related to the texts but instead encode similarities between the concepts that were extracted out of them earlier. In contrast, external feature vectors are meant to be text-specific and to capture the similarities between the texts, as these are encoded by the combinations of chemicals and diseases that show up in them. For each text, concept relative frequencies–already calculated during concept annotation–were used to calculate the weighted average for the disease embeddings and, separately, chemical embeddings. Concept embeddings that belong to terms mentioned infrequently within the text are, as a result, down-weighted compared to those associated with more frequent terms. The two (now text- and concept-specific) vectors were first normalised to unity and then concatenated to form the final external feature vector.
2.2.4.2 Comparisons
For between-space comparisons, two measures were used: the Rank-Biased Overlap (RBO) (Webber et al., 2010) and Pearson correlation. The RBO is a top-weighted similarity measure that can be applied to non-conjoint ranked lists of indefinite length. The measure models the behaviour of a user comparing between two lists incrementally, at increasing depths, where at each depth a fixed probability of stopping exists.
To compare the similarity between two spaces, a procedure similar to the one described in the CC was followed (Duran-Frigola et al., 2020). First, the common concepts between the two spaces were identified. Then, for each concept, we computed a list of its 100 closest neighbours. We used cosine similarities and returned lists that were ordered by decreasing similarity. The similarity search was performed efficiently using the Faiss library in Python (Johnson et al., 2021). The two ranked lists were used to calculate a RBO similarity score (we set p = 0.7, making the search more top-weighted). The process was repeated for all common concepts, the similarity scores were aggregated, and their average value was calculated. This was used as the RBO similarity score for the space-pair.
To calculate Pearson correlations, we applied Canonical Correlation Analysis (CCA) on space-pairs to find orthogonal linear combinations (canonical variables) of their features that maximally correlate with each other. We kept the first three canonical variable pairs and, for each of them, calculated the Pearson correlation. By averaging those values together, the final space-pair correlation value was calculated.
2.3 NN Classifiers and Validation
We developed two NN classifiers. The baseline classifier accepts processed texts as its single input. The extended classifier augments the baseline model by additionally taking into account each text’s external feature vector (Figure 1). First, the texts are fed into an embedding layer which has been initialised with GloVe vectors (Pennington et al., 2014). Then, these embeddings pass through a Bidirectional Long Short-Term Memory (BiLSTM) layer which is followed by a dense layer with ReLU activation. An output dense layer with sigmoid activation is used to compute the classification probability value.
For the extended classifier, the external feature vectors first pass through a separate ReLU dense layer that is chosen to have the same number of units as the one mentioned earlier. Thus, the outputs of those two dense layers can be added together before going through the same sigmoid output dense layer as the one used in the baseline model. This design choice is intentional, it introduces no additional hyper-parameters to optimise, and allows for both the baseline and extended models to be trained and tested within the same NCV scheme. We trained the 10 outer-fold baseline models (which were inner-fold winners), froze their weights, augmented and transformed them to extended models, and then repeated the training one more time. As a result, for the extended model, just a single dense layer’s weights needed to be trained.
„

--------------------------
Here is the table with the information you requested:

Study Design	NLP Model
Others	Yes
--------------------------
Please find the respective information and create a table with the following columns:  

I Study design (Choose one of the following answer possibilities: Meta-analysis/Systematic Review/Review/Case Report/Case series/Opinion//Randomized Controlled Trial/Cohort Study/Cross-Sectional Study/Others)
I NLP Model (is there a description of a NLP Model, yes/no)
I 
Here is the methods section Part 2 of 2:
"
During initial testing and tuning, it became apparent that using a Bi- instead of a Uni-LSTM layer and allowing for the text embeddings to be trainable consistently led to better performing models. Therefore, we did not optimise for those parameters. Nonetheless, hyper-parameter tuning was applied within a NCV scheme with 10 outer and 5 inner folds. We varied the embedding dimension ([50, 100, 200, 300]), Uni-LSTM units (32–96, with a step size of 16), dense layer units (192–320, with a step size of 32), and the learning rate ([10–3, 5 × 10–3, 7 × 10–3, 10–2]). During model training, we used a batch size of 32 and the Adam optimiser with binary cross-entropy as the loss function. For hyper-parameter tuning, we monitored validation loss. When training the extended model, a fixed learning rate of 10–2 was used.
Additionally, we observed that the models learn rapidly and usually start to overfit within the first 10 epochs, even with dropout and L1/L2 regularisation applied appropriately to the LSTM and dense layers. In fact, training for just one epoch tended to produce models performing similarly or better than those trained for longer. Thus, we chose to train for no more than one epoch. In this case, regularisation does not improve performance and was thus omitted (Komatsuzaki, 2019). We used Keras and the Bayesian optimisation algorithm in KerasTuner to build, train, and validate the NN classifiers and to perform hyper-parameter optimisation. To support NCV, the original KerasTuner code was subclassed and extended. We generate stratified k-folds through Scikit-learn’s (Pedregosa et al., 2011) “StratifiedKFold” function.

"
--------------------------
Study Design	NLP Model
Others	Yes
--------------------------
Please find the respective information and create a table with the following columns:  

I Sample size (patients or cases or datasets or participants or other used to train the NLP model, give only one number)
I Performance (is there a performance parameter for the NLP Model: yes/no) 
I 
Here is the results section:
„

Results
3.1 Concept Embeddings
We first examined the degree of term coverage for the different concept spaces (Figure 2A). Chemical and disease terms found in the texts have already been extracted and collected. However, there are terms missing in some of the spaces. This is either due to the term not being present in the data that was used to construct the spaces in the first place or a result of the TF-IDF word filtering steps that were applied afterwards. Missing terms are represented as null vectors. For diseases, MeSH is the most enriched space (96% coverage), followed by the CTD’s GO-BP and GO-MF (coverage of 78% and 73%, respectively). Since we normalise terms to the MeSH vocabulary, the MeSH space is expected to be the most enriched.
For chemicals, the CC spaces appear to be equally enriched, with a coverage of about 60%. The MeSH space for diseases has a higher coverage of 84%. The uniformity that is observed across the different CC spaces can be attributed to, and also supports, the usage of the CC signaturisers. These fill in the gaps of missing molecular signatures; typically, CC spaces tend to differ considerably in terms of their sizes (Duran-Frigola et al., 2020). Notably, a concept space with lower term coverage does not necessarily translate to external feature vectors with reduced text coverage. The latter are (text-specific) linear combinations of concept vectors and the coverage of that space is, thus, also affected by the combination of terms that show up in each particular text as well as their relative frequencies.
We then calculated the RBO similarity measures and Pearson correlations across the different pairs of disease spaces (Figure 2B). The two measures are in good agreement with each other. As expected, given that the rest of the spaces are based on the CTD-sourced datasets, the MeSH space tends to be the most dissimilar one, followed by the CTD’s Chemicals space. On the other end, CTD Genes is highly correlated with most other CTD spaces. We created similar plots to compare between the chemical spaces and, for the CC spaces, observed a similarity and correlation profile that matched the one provided and discussed in the original publication (Duran-Frigola et al., 2020).
We utilised both coverages and correlations when selecting for the disease spaces and, separately, chemical spaces to concatenate. For diseases, we chose the top three enriched spaces (MeSH, and CTD GO-BP and GO-MF). When seen as a group, these are strongly correlated with the rest of the CTD spaces. We chose to concatenate all chemical spaces together. The premise here is that concatenation between spaces with largely different term coverages might introduce unwanted noise later, during the dimensionality reduction step (see Methods). This is of concern for diseases, where coverage ranges from as low as 44% to a highest score of 96%, but not for chemicals, where it remains virtually unchanged across the CC spaces.
3.2 External Feature Vectors
We were also interested in assessing the extent to which the external feature vectors are capable of capturing the differences between DILI positive and negative texts. Ability to do so, at this stage, would provide strong evidence of their suitability to be used as additional inputs to the (extended) classifier. First, we normalised the vectors, performed Principal Component Analysis (PCA), and kept the first 15 components. We then applied t-Distributed Stochastic Neighbour Embedding (t-SNE)– a technique for visualising high-dimensional datasets in two or three dimensions–to produce a 3D t-SNE plot (Figure 3). The method is particularly suited for our purposes here, as it preserves the local structure of the data (van der Maaten and Hinton, 2008). Throughout this work, as is usual in NLP, we are working with cosine similarities. However, cosine distances are not invariant to mean-centring–which PCA implicitly performs–and will be affected and distorted. In contrast, euclidean distances are mean-centring invariant. By normalising the data first, we enforce a monotonic relationship between cosine and euclidean distances, which we later exploit by using euclidean distances in the t-SNE plot (Korenius et al., 2007).
In the plot (Figure 3), a good degree of separation can be observed between the DILI positive and negative samples. Positive texts tend to cluster in the upper-right and also form a tight cluster in the lower-left corner. Between those, both positive and negative texts reside, forming largely overlapping clusters. It should be pointed out that concept vectors were learnt completely separately from, and are in no way connected with, the classification of texts in the two classes. As such, the acceptable clustering performance seen here should be attributed in: 1) similar chemicals and/or diseases appearing within each class, 2) dissimilar chemicals and/or diseases appearing between classes, 3) unique chemical, disease, and chemical-disease combinations dominating in each class. This might be worth further investigation but, for the moment, makes an appealing case for the usefulness of the external feature vectors as a means for improving classification performance.
3.3 Classification Performance
We compared between the baseline classifier, which uses texts as its sole input, and the extended one that also accepts external feature vectors. As we are interested in the balance between precision and recall, we used the F1-score as performance measure. During internal validation, macro F1-score (average of per-class scores) was calculated. For external validation, micro scores (calculated over the entirety of the predictions, irrespective of classes) are reported. During initial tuning and testing, we observed that the baseline model performs optimally with the usual classification threshold of 0.5 but, for the extended model, a higher threshold of about 0.7 leads to unchanged or improved performance, depending on the validation dataset used. We set these, seemingly arbitrary, thresholds at the beginning of the NCV procedure and evaluated their suitability afterwards. Alternatively, a more elegant approach would treat the classification threshold as a hyper-parameter to be optimised in the inner NCV folds.
We plotted the average performance across the 10 outer folds (Figure 4). During internal validation, the baseline and extended models performed virtually identically, with F1-scores of 95.04 ± 0.61% and 94.80 ± 0.41%, respectively. Evaluating the models on the first external dataset, which closely resembles those used for training and internal evaluation, painted a similar picture; most importantly, this provides proof that the training procedure we utilise does not lead to overfitting. In this case, baseline and extended models achieved scores of 95.11 ± 0.34% and 94.93 ± 0.48%, respectively. We observed a drop in performance, which affected both models, when testing on the second external dataset. However, the extended model managed to outperform the baseline model by a considerable margin; the former achieved an F1-score of 91.14 ± 1.62% compared to the baseline’s 88.30 ± 2.44%. The extended classifier also seems to produce lower dispersed scores, which becomes especially pronounced during the second phase of external validation. For this, the classifiers are tested against texts that are not title-abstract pairs; for the positive set, LiverTox (Hoofnagle et al., 2013) annotations are included instead. The better performing extended model can then be assumed to generalise better on texts that follow a different feature distribution than the one the classifier was trained on.
Lastly, we evaluated the choice of threshold for the two classifiers. Within each outer fold, we varied the threshold between 0.5 and 0.95 and calculated the (macro) F1-scores (Figure 5). When compared at the same classification threshold, the extended model consistently outperforms its baseline counterpart by a small margin at thresholds closer to 0.5, which incrementally grows larger at higher thresholds. This implies a difference between the slopes of the two curves which is, indeed, there to be seen: the baseline curve is steeper at each threshold value compared to the extended one. The inclusion of the external feature vectors has resulted in the extended classifier being more confident in its predictions, which is reflected in the probability scores being pushed closer to the limit points of the [0, 1] interval (and a lower binary cross-entropy validation loss, too). It is desirable to set the threshold to a higher value, as doing so can improve–sometimes considerably–the classification performance on the second external dataset. Higher thresholds, however, might hurt the performance on the internal and the first external validation datasets. For the extended model, choosing a threshold in the range of 0.5–0.7 leads to virtually unchanged F1-scores, a behaviour not followed by the baseline model. With this in mind, the choice of thresholds for the two classifiers seems to be near-optimal.


„
--------------------------
Here is the table with the information you requested:

I Sample size	I Performance
Not specified	Yes
--------------------------
Please find the respective information and create a table with the following columns:  

I NLP augmented task (e.g. data mining, screening, triage, disease diagnosis, risk analysis, treatment decision, decision support, automation of clinical task, automated document evaluation, etc.) 
I Implementation in clinical practice (was the NLP application successfully integrated into clinical practice, yes/no) 
I  
Here is the discussion section:
„

Discussion
In this work, we set out to develop a classifier that is capable of accurately distinguishing between DILI-positive and negative literature. To do this, we began by utilising word embeddings as a means of capturing the semantic similarities between individual words and, subsequently, the texts these appear in. However, word embeddings learnt directly on DILI-related (or other clinical or biomedical) literature should not be expected to capture the similarities between diseases and chemicals. Ultimately, while a variety of different approaches exist, methods for learning (word) embeddings rely on context—that is, the entities (in this case words) that tend to appear around a target one. As an example, GloVe embeddings encode linguistic and/or semantic similarities of words by taking into account co-occurrences (Pennington et al., 2014), and the word2vec algorithm either predicts a target word given those around it (Continuous Bag-of-Words Model; CBOW) or tries to predict surrounding words based on the target (continuous Skip-gram model) (Mikolov et al., 2013). Then, it becomes apparent that no appropriate context exists in free text for meaningful relations to be encoded for either chemicals or diseases. For the former, such context could instead be shared indications, protein targets, or adverse effects; for the latter, common disease-associated genes–including how these might relate through GO terms–or shared therapeutic chemicals. This is the rationale behind the usage of concept embeddings here.
Concept embeddings, turned into text-specific external feature vectors, however, present a challenge when utilised alone for classification. For the DILI-positive class, 93% and 86% of the texts have been annotated with at least one disease and chemical term, respectively. In the negative class, these percentages shrink down to 78% for diseases and 56% for chemicals. The lack of annotated concept terms can be attributed to: 1) failure to annotate terms that exist in the text (false negatives), or 2) genuine lack of terms (true negatives), or 3) lack of terms in the title and/or abstract but presence in the full text (true negatives in the context of the challenge but false negatives in the broader sense). Because of the first and last points, filtering out texts with no annotated concepts as DILI-negative would be problematic. Instead, combining concept with word embeddings enables the classifier to make informed decisions even when no chemicals or disease terms have been identified. As a result, acquiring full texts when no concept terms are included in the title and abstract could have the potential to further improve classification performance.
Interestingly, the inclusion of chemical and disease embeddings leading to improved F1-scores was not a behaviour shared between the two external validation datasets (Figure 4). While the extended classifier outperformed the baseline during the second round of external validation, the two models behaved equally well on the first. Moreover, both suffered reduced performance when moving from the first to the second round. The latter can be attributed to the different nature of the data. Although the first external validation dataset is a collection of paper title and abstract pairs–similar to those used for model training, and internal evaluation and testing–the second comprises of a combination of LiverTox (Hoofnagle et al., 2013) DILI-positive annotations and a set of non-trivial DILI-negative texts. Therefore, it is meant to assess the robustness of the classifiers on unseen texts that should also be expected to follow a different underlying feature distribution. That explains the drop in performance observed during the second round of external validation and, partially, the difference (or lack thereof) in behaviour between the two models. The extended classifier seems to generalise better on unseen data, a trend that is captured by the second but not the first external dataset.
Further to that, the improved behaviour of the extended model during the second round of external validation is a result of the threshold moving that was performed during model performance tuning. We have showed that the extended classifier, in contrast to the baseline model, maintains a high, almost unchanged, F1-score over a large range of increasing classification thresholds (Figure 5). This captures the expected behaviour of the model on data of similar nature to the first external dataset. We hypothesise that this dataset includes a more trivial negative set of texts compared to the second. Because of that, making predictions on the latter leads to a rise in false-positives, which is reflected in the steep drop in precision that is observed (while recall improves moderately; Figure 6). In this case, the extended classifier performs better because of its ability to make more confident predictions (probabilities pushed towards unity), which justified and allowed for the selection of a higher classification threshold in the first place. That further supports the observation that the inclusion of drug and disease embeddings has resulted in a more robust classifier. Training with a more challenging negative set of texts might further improve classification performance. Additionally, selecting an even higher threshold could trade increased precision for reduced recall–a viable option given that recall already approaches unity.
The additional information that we either generate or collect about disease, chemical, and text similarity can also prove valuable for the purposes of visualisation and exploratory analysis. Similar to the t-SNE plot that we provide in this study (Figure 3), texts could be further clustered together based on the combination of chemicals or, alternatively, diseases that occur therein–a process that inherently takes into account concept similarities, too. Alternatively, average chemical similarities could be calculated against drugs that are already known to cause DILI, for example with the help of the DILIrank dataset (Chen et al., 2016). These could be used to rank DILI-positive texts from most (high similarity to known DILI-related drugs) to less promising, as well as annotate them separately on the t-SNE plot so that their neighbourhoods can be identified and further explored. This is one of the most exciting future prospects of this work.
In support of the latter, we utilised the text-specific external feature vectors that have already been calculated to retrieve non-trivially similar texts. Searching against an existing text that is included in the positive training set typically leads to the identification of a large number of highly-similar texts with overlapping terms (diseases and/or chemicals). While this is desirable behaviour, the existence of multiple overlapping terms does not make for an appealing case of “non-trivial similarity.” For that reason, we created a dummy query feature vector which represents a text that mentions Liver Cirrhosis (LC), Systemic Lupus Erythematosus (SLE), and azathioprine. This is a combination that does not exist in the positive set of the training data. Ranking, in terms of cosine similarity, both DILI-positive and negative training texts against the aforementioned query vector reveals that the best hits mention azathioprine but none of the disease terms. When looking further into the top-scoring text (score of about 0.91; Figure 7), we observe a high degree of similarity between the diseases that are mentioned in-text and the ones that were queried. Notably, SLE is linked with rheumatoid arthritis with a similarity score of 0.79, and LC with DILI and adverse drug reactions with scores of 0.78 and 0.71, respectively. In a similar manner, non-obvious associations can be brought forward for further consideration; such connections are also captured on the t-SNE plot (Figure 3).
Taken together, these points make a strong case for the inclusion of chemical and disease embeddings in the proposed algorithm. First, they allow for the classifier to make more decisive predictions which, in turn, places the optimal (as in, the one that improves on or, at worst, leaves unchanged the performance of the classifier on all datasets) classification threshold above 0.5. As a result, the extended classifier generalises better on alternatively-sourced texts compared to the baseline model (Figure 4). We would expect this behaviour to translate similarly to imbalanced datasets, though this case was not explicitly tested here. Most notably, though, the proposed pipeline can facilitate the visualisation and further exploratory analysis of the identified literature. Ultimately, an automated classification procedure can only do so much before human intervention and reasoning is required. In this regard, the potential to further cluster publications based on the similarities of the in-text mentioned drugs and/or diseases can both help uncover hidden relations that exist between them and speed up the overall process of accumulating enough “incriminating” evidence implicating a particular drug with DILI (and the conditions under which this happens).

 

„

--------------------------
NLP Augmented Task	Implementation in Clinical Practice
Data Mining	No
Screening	No
Disease Diagnosis	No
Risk Analysis	No
Treatment Decision	No
Decision Support	No
Automation of Clinical Task	No
Automated Document Evaluation	No

Note: The NLP application described in the discussion section is focused on classifying literature as either DILI-positive or negative, but it has not been successfully integrated into clinical practice yet.
--------------------------
Please find the respective information and create a table with the following columns:  

I English (Is the article in English language, yes/no)
I Targeted disease and conditions (e.g. sepsis, carcinoma, diabetes, etc.) 
I 
Here is the introduction section of article No. 28:
„
Introduction
A radiology report narrative is a text-based interpretation of the acquired images, containing essential information about the patient’s history, imaging procedure, and radio-logic findings. However, these reports are mainly written in unstructured, free-text narrations that are hard for com-puters to interpret and extract clinical information. Besides the complexity and ambiguity of free-format narrations, the variety of medical lexicons used by different radiologists makes the automated analysis more difficult.Despite these challenges, radiology reports created by different institutions mostly follow the same semantic framework consisting of observations, observation modifiers such as anatomy, quantity, severity, and negation provid-ing substantial opportunity for natural language processing (NLP) techniques to convert these free-text narrations to structured format [1].Medical NLP experiments mainly consist of two criti-cal steps, named entity recognition and relation extraction. “Named entity recognition (NER)” or “entity extraction” is defined as scanning the unstructured texts to find, label, and classify specific terms into categories such as observation, anatomy, and location. For instance, in the sentence “a sim-ple cortical cyst is seen in the left kidney,” NER can extract the terms “simple,” “cortical cyst,” and “left kidney” and categorize them in the form of “simple: modifier,” “cortical cyst: clinical finding,” and “left kidney: anatomy” without establishing any relations between them. This step can be followed by “relation extraction” which aims to find mean-ingful relations among the entities identified through NER tasks. Considering the mentioned example, relation extrac-tion methods can establish a relationship among “simple,” “cortical cyst,” and “left kidney” in the way that “simple” and “left kidney” are the type and anatomical modifiers of the “cortical cyst” [2, 3]. However, although NER should be accompanied by relation extraction to transform unstruc-tured free texts into a structured format in NLP tasks, most studies have focused only on one of these methods and in particular the NER. Structured radiology reporting has been globally advocated as a promising solution to improve the quality and clarity of radiology reports and enable data mining needed for research processes. However, obstacles towards the conversion of free-text to the structured format, such as variability in language, length, and writing style, have limited its global application.For years, some traditional NLP techniques such as rule-based and dictionary-based models have been used; how-ever, recent advances in deep learning (DL) algorithms have improved NLP performance [4–7]. Already used models for DL-based NLP approaches consist of convolutional neural net-works (CNN) and recurrent neural networks (RNN). However, recent studies in the general English domain have reported that the new deep learning architecture called “transformers” has provided further improvements leading to the global interest in applying transformers in clinical domains [8–12].RNNs process data sequentially, word by word, and are well suited for health informatics purposes. However, the low training speed of RNNs, besides limitations in handling long sequences of texts, can limit their usefulness. CNNs capture dependen-cies among all the possible combinations of words. However, in long texts, capturing the dependencies can be cumbersome. Therefore, transformer-based models used in our study seem to be superior since they have made two key contributions to this field. First, they made it possible to process entire sequences in parallel, making it possible to scale the speed and capacity of sequential DL models to unprecedented rates. Second, the use of attention models such as transformers may enable the system to control long-range text dependencies more effectively than previously applied models [4, 12–14]. Several studies have examined transformer-based models for some clinical domains such as biomedical data with promising results confirming their practical applicability [15–18].Considering all the mentioned points, since the develop-ment of structured radiology reports is required and most experiments in this field have focused on clinical text min-ing approaches rather than providing both physician and machine-readable systematic structured report, in this study, we propose a practical model of fine-grained NER which employs transformers, e.g., T5 [12] and domain-specific pre-trained versions such as Scifive [14] as an element of transfer learning to transform radiology free texts to struc-tured reports. Instead of iterating through a document, we use a machine learning model to generate a machine-reada-ble representation of the extracted information utilizing the pre-existing schemas as supervision.This paper introduces an end-to-end information extrac-tion system that directly utilizes manually generated sche-mas and requires little to no custom configuration and elimi-nates the need for additional manual annotation or a heuristic alignment step. We jointly learn to extract, select, and stand-ardize values of interest, enabling the direct generation of a machine-readable data format.Unlike previous research that commonly requires a large number of labeled instances, our proposed model is trained with a small number of data. We take advantage of transformer-based pre-trained language models which are pre-trained over exten-sive unlabeled text data using self-supervised learning. Transfer learning allows the reuse of knowledge gained by the model in the source task to perform well in the downstream task. One of the advantages of pre-trained language is that there is no need to train the downstream models from scratch. Once the model is pre-trained on large volumes of unlabeled text data to learn universal language representations of the training data, it can be fine-tuned after adding task-specific layers to be used in various downstream tasks [12].The main contributions of this paper are as follows:• Using text-to-text transformers like T5 despite most exist-ing transformer-based clinical NER and relation extraction studies have focused on the Bidirectional Encoder Repre-sentations from Transformers (BERT) architecture.• Fine-tuning a pre-trained model with a small amount of annotated dataset from radiology reports.• Dealing with a larger number of entity types compared to most NER tasks which usually extract limited entities.• Generating entirely structured sonography reports inter-pretable by both physicians and computer systems. For this purpose, we propose ReportQL, a simplified version of GraphQL syntax, which is easy enough for our model to generalize well on its syntaxes while maintaining parsability.The rest of this paper is organized as follows. The “Related Works” section provides a brief review of related works. The “Structured Reporting Using Transfer Learn-ing” section describes an information model, the corpus, and the annotation scheme. In the “Results and Experience” and “Discussion” sections, we report and discuss the results of our experiments and their limitations. Finally, the “Conclu-sion” section summarizes and concludes our work.Related WorksIn this section, we have a brief review of literature on structured reporting, strategies used for NER, and relation extraction as the main steps of NLP, and the application of DL for this purpose. 

„

--------------------------
Column	Information
English	Yes
Targeted disease and conditions	N/A (the article focuses on the process of converting radiology reports from unstructured text to structured format, but does not focus on any specific disease or condition)
--------------------------
Please find the respective information and create a table with the following columns:  

I Study design (Choose one of the following answer possibilities: Meta-analysis/Systematic Review/Review/Case Report/Case series/Opinion//Randomized Controlled Trial/Cohort Study/Cross-Sectional Study/Others)
I NLP Model (is there a description of a NLP Model, yes/no)
I 
Here is the methods section:
„
“Method”
Structured ReportingStructured reporting was primarily introduced by DICOM in 1999 with generic models of various reports [19]. However, the models did not receive global adoption. In 2007–2008, the Radiological Society of North America (RSNA) created a structured reporting initiative [20]. For this purpose, data mining approaches based on images and clinical texts known as clinical text mining were used [21]. To develop image-based structured reports, Keek et al. and Lambin et al. used “Radiomics” to convert clinical images to quantitative representation for data mining (22, 23). In another approach, Litjens et al. and Lundervold et al. applied deep learning to interpret images and extract relative features [24, 25].For clinical text mining, many institutions have focused on developing reporting templates such as the disease-specific reporting templates collected in the RadReport or other cloud-based solutions with proprietary template formats such as the Smart Reporting application [26]. In recent years, the conversion of free-text formats to struc-tured data has been advocated. Taira et al. have introduced a natural language processor to automatically structure medical data. For this purpose, NER and relation extrac-tion are also needed [27].Named Entity Recognition and Relation ExtractionEarly applications used for bio-NER such as cTAKES and Metamap matched text phrases with dictionaries and rules. The clinical Text Analysis and Knowledge Extraction Sys-tem (cTAKES) was created by Mayo Clinic integrating rule-based and ML-based approaches [28]. Metamap, a widely available application created by the National Library of Medicine (NLM), used specific dictionaries to find concepts in the biomedical texts and mapped them to the UMLS metathesaurus [29]. However, rule-based and dictionary-based applications need radiologist expertise to define the rules and templates and create dictionaries manually. Also, due to the large-scale medical termi-nologies that exist, one dictionary cannot cover all avail-able medical terms leading to missing entities [30, 31]. Recently, these models have been integrated or replaced by machine learning (ML)-based models [32, 33]. In any case, these models also require annotated datasets for the training phase.As mentioned, the next step of the NLP process after the NER is relation extraction. Three approaches have been introduced for this purpose: co-occurrence approaches [34–37], pattern-based models [38], and ML-aided algorithms [39]. However, to handle complex text mining and relation extraction processes, systems based on a combination of two approaches or ML and DL-based algorithms were created.Application of DL‑Based ApproachesDL-based NLP models including convolutional neural networks (CNN), recurrent neural networks (RNN), long short-term memory (LSTM), and transformer-based models have outperformed traditional NLP techniques in recent years. Chen et al. created a deep learning con-volutional neural network (DL-CNN) model for medi-cal text processing [40]. An automatic text classifica-tion method was proposed by Wang et al. in [41]. The results revealed that the CNN model outperformed the rule-based NLP and other ML models in two of three clinical datasets implying that CNN can reveal hidden patterns that are not captured in the rule-based NLP mod-els. RNNs and in particular LSTM have also been used for medical text processing. In a study conducted by Lee et al., LSTM-RNN was applied for the automatic clas-sification of orthopedic images based on the presence of a fracture [42]. Carrodeguas et al. created an LSTM-RNN model to extract follow-up recommendations from radiology reports [43].Recently, transformer-based models such as the Bidi-rectional Encoder Representations from Transformers (BERT) models have been applied for text processing. In [44], a BERT-based model named “CheXbert” was created to perform automatic labeling and identify the presence of specific radiologic abnormalities in the chest X-rays. Wood et al. also introduced an attention-based model for auto-matic labeling of head MRI images (ALARM) regarding the presence and absence of five major neurologic abnor-malities [45]. Additionally, transformers and pre-trained language models are used in some other studies for vari-ous purposes such as machine translation [13], document generation [46], and text-to-SQL approaches [47].Overall, although these studies have paved the way for the global adaptation of DL-based models and in particu-lar the transformers in the medical practice, their applica-tion in the development of structured radiology reports is less examined.Structured Reporting Using Transfer LearningIn this section, similar to what has been done in [47], we also formulate the structured reporting problem as a multi-task learning problem by adapting a pre-trained transformer model and translating free-format reports to structured representations.
[truncated: 721,202 more chars]
