# Supplementary material for: Applications of the Natural Language Processing Tool ChatGPT in Clinical Practice: Comparative Study and Augmented Systematic Review
Source: JMIR Med Inform. 2023 Nov 28;11:e48933. doi: 10.2196/48933 (PMC10716749; doi:10.2196/48933)
Supplement: Multimedia Appendix 9 [file medinform_v11i1e48933_app9.txt]

Model: Default (GPT-3.5)


We want you to act as an academician. You will be responsible for researching a topic of your choice and presenting the findings in a paper or article form. Your task is to identify reliable sources, organize the material in a well-structured way and document it accurately with citations. Our first suggestion request is “We need help writing a systematic review with the research question: What are the current natural language processing (NLP) models being used in daily clinical practice?" We want to use pubmed as our source. 
--------------------------
I can certainly help you with that. A systematic review is a type of research study that systematically searches and critically appraises all available research on a specific topic, in order to identify and summarize all the evidence on that topic. In this case, the topic is the use of natural language processing (NLP) models in daily clinical practice.

The first step in conducting a systematic review is to develop a clear and specific research question. Your proposed research question - "What are the current natural language processing (NLP) models being used in daily clinical practice?" - is a good start, but it may need to be refined in order to be more specific. For example, you may want to include a specific time frame, such as "What are the current natural language processing (NLP) models being used in daily clinical practice in the last 5 years?"

The next step is to conduct a comprehensive search of the literature to identify all relevant studies. In this case, you have specified that you want to use PubMed as your source. PubMed is a great resource for finding articles on medical and health-related topics, and it can be used to search for articles on NLP models in clinical practice.

Once you have identified all relevant studies, you will need to critically appraise them to determine their quality and relevance to your research question. This will involve assessing the study design, sample size, outcome measures, and other factors that can impact the validity and generalizability of the results.

Once you have appraised the studies, you will need to organize and summarize the findings, and document them accurately with citations. This will typically involve creating tables and figures to summarize the main results, and writing a narrative synthesis that describes the overall findings in relation to your research question.

It's a lot of work, but I am happy to help you through the process. Let me know if you have any specific questions or if you need help with any of the steps.
--------------------------
Okay we want to include all research from 2018 onwards. Can you suggest a MESH search to copy into pubmed? Thanks!
--------------------------
Sure, here is a suggested Medical Subject Headings (MeSH) search string that you can use to search for articles on natural language processing (NLP) models in daily clinical practice from 2018 onwards in PubMed:

("natural language processing"[MeSH Terms] OR "natural language processing"[All Fields]) AND ("clinical practice"[MeSH Terms] OR ("clinical"[All Fields] AND "practice"[All Fields]) OR "clinical practice"[All Fields]) AND ("2018/01/01"[PDAT] : "3000"[PDAT])

This search string will retrieve articles that have the MeSH term "natural language processing" or the phrase "natural language processing" in any field, and also have the MeSH term "clinical practice" or the phrase "clinical practice" in any field, and have a publication date from January 1st 2018 to December 31st 3000.

You can copy and paste this search string into the search bar on the PubMed website and run the search to retrieve a list of relevant articles. You may want to review the results, and refine your search strategy as needed.

Please note that this search string is a starting point and there may be other relevant articles out there that are not captured by this search. Additionally, you may want to check the references of the articles you found to look for additional relevant articles.
--------------------------
We would like to get less results, can you rewrite the MESH search to only include articles from 2020 onwards and exclude all reviews?
--------------------------
Sure, here is a modified version of the Medical Subject Headings (MeSH) search string that should retrieve articles on natural language processing (NLP) models in daily clinical practice from 2020 onwards, and exclude all reviews:

("natural language processing"[MeSH Terms] OR "natural language processing"[All Fields]) AND ("clinical practice"[MeSH Terms] OR ("clinical"[All Fields] AND "practice"[All Fields]) OR "clinical practice"[All Fields]) AND ("2020/01/01"[PDAT] : "3000"[PDAT]) NOT ("review"[Publication Type])

This search string will retrieve articles that have the MeSH term "natural language processing" or the phrase "natural language processing" in any field, and also have the MeSH term "clinical practice" or the phrase "clinical practice" in any field, and have a publication date from January 1st 2020 to December 31st 3000. It will exclude any articles with "review" in the publication type field.

As always, please note that this search string is just a starting point, and you may need to modify it or try different search strategies to retrieve the articles that are most relevant to your research question. Additionally, you may want to check the references of the articles you found to look for additional relevant articles.
--------------------------
5 / 5
Please define inclusion and exclusion criteria for our systematic review. 

--------------------------
2 / 2

Inclusion and exclusion criteria are the criteria that are used to determine which studies will be included or excluded in a systematic review. The inclusion criteria define the characteristics of the studies that will be included, while the exclusion criteria define the characteristics of the studies that will be excluded.

For your systematic review, you may want to consider the following inclusion and exclusion criteria:

Inclusion Criteria:

Studies that examine the use of natural language processing (NLP) models in daily clinical practice
Studies that have been published from 2020 onwards
Studies that have a full-text article available in English
Studies that report on the use of NLP models in any type of healthcare setting, including but not limited to hospitals, clinics, and long-term care facilities

Exclusion Criteria:

Studies that are not related to the use of NLP models in daily clinical practice
Studies that have been published before 2020
Studies that are not available in English or do not have a full-text article available
Review articles, meta-analyses, and other types of secondary studies
Studies that report on the use of NLP models outside of a healthcare setting
Studies that only report on the development or validation of NLP models, without any data on their use in clinical practice

These criteria are a starting point and may need to be modified based on your specific needs and the results of your literature search. Additionally, you may want to consider adding other criteria that are specific to your research question. The important thing is to be explicit and transparent about your inclusion and exclusion criteria, so that others can understand and reproduce your systematic review.
--------------------------
4 / 4
We found 155 articles on pubmed using our MESH search strategy. 
Please check the following article titles for:
Inclusion criteria:
- The article title shows potential relations to NLP implementation in clinical practice 
- The article title shows implementation of ML or AI in clinical practices (since NLP can be part of that, be generous with inclusion if you are not sure)

Exclusion criteria:
- all review articles, systematic reviews or opinion pieces
- all articles that are not in english


Please generate a small table with the number of the title and you decision (inclusion/exclusion) and a short argument why. 

i.e. :
"1. Inclusion. NLP related and clinical practice related, original research, english
 2. Exclusion. Review, no potential NLP, AI or ML implementation in clinical practice"


Here are the articles:
1.	Risk of seizures in a population of women with BRCA-positive metastatic breast cancer from an electronic health record database in the United States
2.	Ultra-Attention: Automatic Recognition of Liver Ultrasound Standard Sections Based on Visual Attention Perception Structures
3.	Machine learning-driven clinical decision support system for concept-based searching: a field trial in a Norwegian hospital
4.	Characterizing the Prevalence of Obesity Misinformation, Factual Content, Stigma, and Positivity on the Social Media Platform Reddit Between 2011 and 2019: Infodemiology Study
5.	Impacting Management of Chronic Kidney Disease Through Primary Care Practice Audits: A Quality Improvement Study
6.	The DynAIRx Project Protocol: Artificial Intelligence for dynamic prescribing optimisation and care integration in multimorbidity
7.	Understanding psychiatric illness through natural language processing (UNDERPIN): Rationale, design, and methodology
8.	Implementation of Machine Learning Pipelines for Clinical Practice: Development and Validation Study
9.	How Timely Is Diagnosis of Lung Cancer? Cohort Study of Individuals with Lung Cancer Presenting in Ambulatory Care in the United States
10.	Use of virtual care by infectious disease specialists in Canada: A national survey
11.	Using a classification model for determining the value of liver radiological reports of patients with colorectal cancer
12.	Association of Electronic Health Record Inbasket Message Characteristics With Physician Burnout
13.	Automatic Detection of Adverse Drug Events in Geriatric Care: Study Proposal
14.	Natural Language Processing Model for Identifying Critical Findings-A Multi-Institutional Study
15.	Comparison of relative areas of interest between major depression disorder and postpartum depression
16.	Patient journey of individuals tested for HCV in Spain: LiverTAI, a retrospective analysis of EHRs through natural language processing
17.	Empowering digital pathology applications through explainable knowledge extraction tools
18.	A Novel Technique to Identify Intimate Partner Violence in a Hospital Setting
19.	Comparison of Natural Language Processing of Clinical Notes With a Validated Risk-Stratification Tool to Predict Severe Maternal Morbidity
20.	A pilot study on the impacts of lung-strengthening Qigong on wellbeing
21.	Natural Language Processing for Smart Healthcare
22.	An Assessment of Mentions of Adverse Drug Events on Social Media With Natural Language Processing: Model Development and Analysis
23.	Reflections on the nature of measurement in language-based automated assessments of patients' mental state and cognitive function
24.	Artificial Intelligent Context-Aware Machine-Learning Tool to Detect Adverse Drug Events from Social Media Platforms
25.	Index diagnoses of gastric intestinal metaplasia in the United States: patient characteristics, endoscopic findings, and clinical practice patterns at a large tertiary care center
26.	Effect of Applying a Real-Time Medical Record Input Assistance System With Voice Artificial Intelligence on Triage Task Performance in the Emergency Department: Prospective Interventional Study
27.	dialogi: Utilising NLP With Chemical and Disease Similarities to Drive the Identification of Drug-Induced Liver Injury Literature
28.	Application of Deep Learning in Generating Structured Radiology Reports: A Transformer-Based Technique
29.	An intelligent prediagnosis system for disease prediction and examination recommendation based on electronic medical record and a medical-semantic-aware convolution neural network (MSCNN) for pediatric chronic cough
30.	Using a conversational agent for thought recording as a cognitive therapy task: Feasibility, content, and feedback
31.	Nurse practitioners' involvement and experience with AI-based health technologies: A systematic review
32.	Natural Language Processing Approaches for Retrieval of Clinically Relevant Genomic Information in Cancer
33.	Popular and Scientific Discourse on Autism: Representational Cross-Cultural Analysis of Epistemic Communities to Inform Policy and Practice
34.	Development of lumbar spine MRI referrals vetting models using machine learning and deep learning algorithms: Comparison models vs healthcare professionals
35.	Artificial Intelligence in Oncology: Current Capabilities, Future Opportunities, and Ethical Considerations
36.	An Electronic Data Capture Tool for Data Collection During Public Health Emergencies: Development and Usability Study
37.	Natural Language Processing to Identify Abnormal Breast, Lung, and Cervical Cancer Screening Test Results from Unstructured Reports to Support Timely Follow-up
38.	CoQUAD: a COVID-19 question answering dataset system, facilitating research, benchmarking, and practice
39.	Transformer- and Generative Adversarial Network-Based Inpatient Traditional Chinese Medicine Prescription Recommendation: Development Study
40.	Exploring the Use of Wearable Sensors and Natural Language Processing Technology to Improve Patient-Clinician Communication: Protocol for a Feasibility Study
41.	Development of a machine learning model to predict mild cognitive impairment using natural language processing in the absence of screening
42.	SemClinBr - a multi-institutional and multi-specialty semantically annotated corpus for Portuguese clinical NLP tasks
43.	Use of unstructured text in prognostic clinical prediction models: a systematic review
44.	Virtualized Gamified Pharmacy Simulation during COVID-19
45.	Predicting COVID-19 Symptoms From Free Text in Medical Records Using Artificial Intelligence: Feasibility Study
46.	Natural language processing of admission notes to predict severe maternal morbidity during the delivery encounter
47.	Association between intrauterine device type and risk of perforation and device expulsion: results from the Association of Perforation and Expulsion of Intrauterine Device study
48.	A Framework for Augmented Intelligence in Allergy and Immunology Practice and Research-A Work Group Report of the AAAAI Health Informatics, Technology, and Education Committee
49.	Clinician documentation of patient centered care in the electronic health record
50.	Ascertainment of Delirium Status Using Natural Language Processing From Electronic Health Records

--------------------------
Here is the table of article titles and their inclusion/exclusion status:

Exclusion. Not related to NLP or AI/ML in clinical practice
Inclusion. AI/ML in clinical practice (ultrasound imaging), original research, english
Inclusion. NLP related and clinical practice related, original research, english
Exclusion. Not related to NLP or AI/ML in clinical practice
Inclusion. AI/ML in clinical practice (audits), original research, english
Inclusion. AI/ML in clinical practice (dynamic prescribing), original research, english
Inclusion. NLP related and clinical practice related, original research, english
Inclusion. AI/ML in clinical practice (pipeline development), original research, english
Exclusion. Not related to NLP or AI/ML in clinical practice
Exclusion. Not related to NLP or AI/ML in clinical practice
Inclusion. AI/ML in clinical practice (radiology reports), original research, english
Exclusion. Not related to NLP or AI/ML in clinical practice
Inclusion. AI/ML in clinical practice (adverse drug event detection), original research, english
Inclusion. NLP related and clinical practice related, original research, english
Exclusion. Not related to NLP or AI/ML in clinical practice
Inclusion. NLP related and clinical practice related, original research, english
Exclusion. Not related to NLP or AI/ML in clinical practice
Inclusion. NLP related and clinical practice related, original research, english
Inclusion. NLP related and clinical practice related, original research, english
Exclusion. Not related to NLP or AI/ML in clinical practice
Inclusion. NLP related and clinical practice related, original research, english
Inclusion. NLP related and clinical practice related, original research, english
Exclusion. Not related to NLP or AI/ML in clinical practice
Inclusion. AI/ML in clinical practice (adverse drug event detection), original research, english
Exclusion. Not related to NLP or AI/ML in clinical practice
Inclusion. AI/ML in clinical practice (real-time medical record input), original research, english
Inclusion. NLP related and clinical practice related, original research, english
Inclusion. AI/ML in clinical practice (radiology reports), original research, english
Inclusion. AI/ML in clinical practice (prediagnosis system), original research, english
Inclusion. NLP related and clinical practice related, original research, english
Exclusion. Review, not related to NLP or AI/ML in clinical practice
Inclusion. NLP related and clinical practice related, original research, english
Exclusion. Not related to NLP or AI/ML in clinical practice
Inclusion. AI/ML in clinical practice (MRI referrals), original research, english
Inclusion. AI/ML in clinical practice (oncology), original research, english
Exclusion. Not related to NLP or AI/ML in clinical practice
Inclusion. NLP related and clinical practice related, original research, english
Inclusion. NLP related and clinical practice related, original research, english
...
--------------------------
3 / 3
Awesome! Go on tiger!
Please check the following article titles for:
Inclusion criteria:
- The article title shows potential relations to NLP implementation in clinical practice 
- The article title shows implementation of ML or AI in clinical practices (since NLP can be part of that, be generous with inclusion if you are not sure)

Exclusion criteria:
- all review articles, systematic reviews or opinion pieces
- all articles that are not in english


Please generate a small table with the number of the title and you decision (inclusion/exclusion) and a short argument why. 

i.e. :
"36. Inclusion. AI/ML in clinical practice (oncology), original research, english
 37. Exclusion. Not related to NLP or AI/ML in clinical practice"

Here are the articles 39-60:
39.	Transformer- and Generative Adversarial Network-Based Inpatient Traditional Chinese Medicine Prescription Recommendation: Development Study
40.	Exploring the Use of Wearable Sensors and Natural Language Processing Technology to Improve Patient-Clinician Communication: Protocol for a Feasibility Study
41.	Development of a machine learning model to predict mild cognitive impairment using natural language processing in the absence of screening
42.	SemClinBr - a multi-institutional and multi-specialty semantically annotated corpus for Portuguese clinical NLP tasks
43.	Use of unstructured text in prognostic clinical prediction models: a systematic review
44.	Virtualized Gamified Pharmacy Simulation during COVID-19
45.	Predicting COVID-19 Symptoms From Free Text in Medical Records Using Artificial Intelligence: Feasibility Study
46.	Natural language processing of admission notes to predict severe maternal morbidity during the delivery encounter
47.	Association between intrauterine device type and risk of perforation and device expulsion: results from the Association of Perforation and Expulsion of Intrauterine Device study
48.	A Framework for Augmented Intelligence in Allergy and Immunology Practice and Research-A Work Group Report of the AAAAI Health Informatics, Technology, and Education Committee
49.	Clinician documentation of patient centered care in the electronic health record
50.	Ascertainment of Delirium Status Using Natural Language Processing From Electronic Health Records
51.	Analysis of a national response to a White House directive for ending veteran suicide
52.	Extracting Safety-II Factors From an Incident Reporting System by Text Analysis
53.	Uncovering interpretable potential confounders in electronic medical records
54.	Extracting seizure frequency from epilepsy clinic notes: a machine reading approach to natural language processing
55.	Evaluation of Natural Language Processing for the Identification of Crohn Disease-Related Variables in Spanish Electronic Health Records: A Validation Study for the PREMONITION-CD Project
56.	Evaluating the dose, indication and agreement with guidelines of antimicrobial use in companion animal practice with natural language processing
57.	Operationalizing and Implementing Pretrained, Large Artificial Intelligence Linguistic Models in the US Health Care System: Outlook of Generative Pretrained Transformer 3 (GPT-3) as a Service Model
58.	Context-Based Identification of Muscle Invasion Status in Patients With Bladder Cancer Using Natural Language Processing
59.	Translatability Analysis of National Institutes of Health-Funded Biomedical Research That Applies Artificial Intelligence
60.	Improving Diabetes-Related Biomedical Literature Exploration in the Clinical Decision-making Process via Interactive Classification and Topic Discovery: Methodology Development Study

--------------------------
Inclusion. NLP in clinical practice (Traditional Chinese Medicine), original research, english
Inclusion. NLP in clinical practice (communication), feasibility study, english
Inclusion. ML in clinical practice (cognitive impairment), original research, english
Inclusion. NLP in clinical practice (Portuguese), original research, english
Exclusion. Systematic review, not focused on implementation
Exclusion. Not related to NLP or AI/ML in clinical practice
Inclusion. AI in clinical practice (COVID-19), feasibility study, english
Inclusion. NLP in clinical practice (maternal morbidity), original research, english
Exclusion. Not related to NLP or AI/ML in clinical practice
Inclusion. AI in clinical practice (allergy and immunology), work group report, english
Exclusion. Not related to NLP or AI/ML in clinical practice
Inclusion. NLP in clinical practice (delirium), original research, english
Exclusion. Not related to NLP or AI/ML in clinical practice
Inclusion. NLP in clinical practice (incident reporting), original research, english
Inclusion. NLP in clinical practice (electronic medical records), original research, english
Inclusion. NLP in clinical practice (epilepsy), original research, english
Inclusion. NLP in clinical practice (Crohn Disease), validation study, english
Inclusion. NLP in clinical practice (antimicrobial use), original research, english
Inclusion. AI in clinical practice (US Health Care System), outlook, english
Inclusion. NLP in clinical practice (bladder cancer), original research, english
Inclusion. AI in clinical practice (biomedical research), translatability analysis, english
Inclusion. AI in clinical practice (diabetes), methodology development study, english
--------------------------
Awesome! Go on tiger!
Please check the following article titles for:
Inclusion criteria:
- The article title shows potential relations to NLP implementation in clinical practice 
- The article title shows implementation of ML or AI in clinical practices (since NLP can be part of that, be generous with inclusion if you are not sure)

Exclusion criteria:
- all review articles, systematic reviews or opinion pieces
- all articles that are not in english


Please generate a small table with the number of the title and you decision (inclusion/exclusion) and a short argument why. 

i.e. :
"41. Inclusion. ML in clinical practice (cognitive impairment), original research, english
 43. Exclusion. Systematic review, not focused on implementation"

Here are the articles 61-90:
61.	Use of Artificial Intelligence in Non-Oncologic Interventional Radiology: Current State and Future Directions
62.	Applications of Artificial Intelligence in Non-cardiac Vascular Diseases: A Bibliographic Analysis
63.	Large-scale protein-protein post-translational modification extraction with distant supervision and confidence calibrated BioBERT
64.	Artificial Intelligence: An Interprofessional Perspective on Implications for Geriatric Mental Health Research and Care
65.	Natural Language Processing Applications in the Clinical Neurosciences: A Machine Learning Augmented Systematic Review
66.	A Brief History of Machine Learning in Neurosurgery
67.	Real-time autOmatically updated data warehOuse in healThcare (ROOT): an innovative and automated data collection system
68.	Are Semantic Annotators Able to Extract Relevant Complexity-Related Concepts from Clinical Notes?
69.	Intentional Observational Clinical Research Design: Innovative Design for Complex Clinical Research Using Advanced Technology
70.	Using Artificial Intelligence With Natural Language Processing to Combine Electronic Health Record's Structured and Free Text Data to Identify Nonvalvular Atrial Fibrillation to Decrease Strokes and Death: Evaluation and Case-Control Study
71.	Identification of Uncontrolled Symptoms in Cancer Patients Using Natural Language Processing
72.	A Bibliometric Analysis of 34,692 Publications on Thyroid Cancer by Machine Learning: How Much Has Been Done in the Past Three Decades?
73.	srBERT: automatic article classification model for systematic review using BERT
74.	An Audio Personal Health Library of Clinic Visit Recordings for Patients and Their Caregivers (HealthPAL): User-Centered Design Approach
75.	Using Machine Learning to Capture Quality Metrics from Natural Language: A Case Study of Diabetic Eye Exams
76.	GENETEX-a GENomics Report TEXt mining R package and Shiny application designed to capture real-world clinico-genomic data
77.	A UK-Wide Study Employing Natural Language Processing to Determine What Matters to People about Brain Health to Improve Drug Development: The Electronic Person-Specific Outcome Measure (ePSOM) Programme
78.	[The Development and Application of Virtual Patient in Clinical Training: The New Horizon for Nursing Education]
79.	Automatic detection of actionable radiology reports using bidirectional encoder representations from transformers
80.	Improved diagnosis of thyroid cancer aided with deep learning applied to sonographic text reports: a retrospective, multi-cohort, diagnostic study
81.	Identifying adverse drug reactions from free-text electronic hospital health record notes
82.	Natural language processing for automated annotation of medication mentions in primary care visit conversations
83.	Machine learning-enabled multitrust audit of stroke comorbidities using natural language processing
84.	Association Between Patient Survival and Clinician Variability in Treatment Rates for Aortic Valve Stenosis
85.	The PSYchiatric clinical outcome prediction (PSYCOP) cohort: leveraging the potential of electronic health records in the treatment of mental disorders
86.	Natural language processing for the assessment of cardiovascular disease comorbidities: The cardio-Canary comorbidity project
87.	Documentation of Shared Decisionmaking in the Emergency Department
88.	Analyzing Patient Secure Messages Using a Fast Health Care Interoperability Resources (FIHR)-Based Data Model: Development and Topic Modeling Study
89.	Prediction of 30-Day Readmission After Stroke Using Machine Learning and Natural Language Processing
90.	Assessing the Performance of Clinical Natural Language Processing Systems: Development of an Evaluation Methodology

--------------------------
Inclusion. AI in interventional radiology, original research, english
Inclusion. AI in non-cardiac vascular diseases, bibliographic analysis, english
Exclusion. Protein extraction, original research, english
Inclusion. AI implications for geriatric mental health, interprofessional perspective, english
Inclusion. NLP in clinical neurosciences, machine learning systematic review, english
Inclusion. ML in neurosurgery, brief history, english
Inclusion. AI in healthcare data collection system, original research, english
Inclusion. NLP in clinical notes, original research, english
Inclusion. AI in complex clinical research, innovative design, english
Inclusion. AI with NLP in EHR, evaluation and case-control study, english
Inclusion. NLP in cancer patients, original research, english
Exclusion. Bibliometric analysis of thyroid cancer, machine learning, english
Exclusion. Systematic review, article classification model, english
Exclusion. Audio personal health library, user-centered design approach, english
Inclusion. ML in natural language quality metrics, case study, english
Exclusion. Genomics text mining R package, original research, english
Inclusion. NLP in brain health, UK-wide study, english
Exclusion. Virtual patient in clinical training, nursing education, [not in english]
Inclusion. AI in radiology reports, original research, english
Inclusion. DL in sonographic text reports, diagnostic study, english
Inclusion. AI in adverse drug reactions, original research, english
Inclusion. NLP in medication mentions, primary care visit conversations, original research, english
Inclusion. ML in stroke comorbidities, multitrust audit, NLP, original research, english
Inclusion. ML and clinician variability in treatment rates, original research, english
Inclusion. EHR in mental disorders treatment, original research, english
Inclusion. NLP in cardiovascular disease comorbidities, original research, english
Exclusion. Documentation of shared decisionmaking, original research, english
Exclusion. Patient secure messages analysis, data modeling study, english
Inclusion. ML and NLP in 30-day readmission prediction after stroke, original research, english
Inclusion. Performance of NLP systems, evaluation methodology, original research, english
--------------------------
Great! Rock on!
Please check the following article titles for:
Inclusion criteria:
- The article title shows potential relations to NLP implementation in clinical practice 
- The article title shows implementation of ML or AI in clinical practices (since NLP can be part of that, be generous with inclusion if you are not sure)

Exclusion criteria:
- all review articles, systematic reviews or opinion pieces
- all articles that are not in english


Please generate a small table with the number of the title and you decision (inclusion/exclusion) and a short argument why. 

i.e. :
"41. Inclusion. ML in clinical practice (cognitive impairment), original research, english
 43. Exclusion. Systematic review, not focused on implementation"

Here are the articles 91-120:
91.	Are synthetic clinical notes useful for real natural language processing tasks: A case study on clinical entity recognition
92.	Natural Language Processing to Estimate Clinical Competency Committee Ratings
93.	Variation in Radiologists' Follow-Up Imaging Recommendations for Small Cystic Pancreatic Lesions
94.	Machine learning applications to neuroimaging for glioma detection and classification: An artificial intelligence augmented systematic review
95.	US Ventilator Allocation and Patient Triage Policies in Anticipation of the COVID-19 Surge
96.	Natural Language Processing to Identify Pulmonary Nodules and Extract Nodule Characteristics From Radiology Reports
97.	A systematic review of natural language processing applied to radiology reports
98.	How to replace a physiotherapist: artificial intelligence and the redistribution of expertise
99.	Artificial Intelligence for Understanding Imaging, Text, and Data in Gastroenterology
100.	Batch enrollment for an artificial intelligence-guided intervention to lower neurologic events in patients with undiagnosed atrial fibrillation: rationale and design of a digital clinical trial
101.	Improvements to PTSD quality metrics with natural language processing
102.	Deep Learning Approach to Parse Eligibility Criteria in Dietary Supplements Clinical Trials Following OMOP Common Data Model
103.	5335 days of Implementation Science: using natural language processing to examine publication trends and topics
104.	Automated Coding of Under-Studied Medical Concept Domains: Linking Physical Activity Reports to the International Classification of Functioning, Disability, and Health
105.	Explainable automated coding of clinical notes using hierarchical label-wise attention networks and label embedding initialisation
106.	Discovering themes in medical records of patients with psychogenic non-epileptic seizures
107.	Speech-Based Surgical Phase Recognition for Non-Intrusive Surgical Skills' Assessment in Educational Contexts
108.	Contribution of Free-Text Comments to the Burden of Documentation: Assessment and Analysis of Vital Sign Comments in Flowsheets
109.	Automatic multilabel detection of ICD10 codes in Dutch cardiology discharge letters using neural networks
110.	Precision Assessment of COVID-19 Phenotypes Using Large-Scale Clinic Visit Audio Recordings: Harnessing the Power of Patient Voice
111.	Disease Concept-Embedding Based on the Self-Supervised Method for Medical Information Extraction from Electronic Health Records and Disease Retrieval: Algorithm Development and Validation Study
112.	Design of the Association of Uterine Perforation and Expulsion of Intrauterine Device study: a multisite retrospective cohort study
113.	Motor signs in Alzheimer's disease and vascular dementia: Detection through natural language processing, co-morbid features and relationship to adverse outcomes
114.	Artificial Intelligence Clinical Evidence Engine for Automatic Identification, Prioritization, and Extraction of Relevant Clinical Oncology Research
115.	Identifying knowledge gaps in heart failure research among women using unsupervised machine-learning methods
116.	Generating real-world evidence from unstructured clinical notes to examine clinical utility of genetic tests: use case in BRCAness
117.	Real-world Evidence to Estimate Prostate Cancer Costs for First-line Treatment or Active Surveillance
118.	A Novel Text-Mining Approach for Retrieving Pharmacogenomics Associations From the Literature
119.	Artificial intelligence in gastrointestinal endoscopy
120.	Natural language processing and entrustable professional activity text feedback in surgery: A machine learning model of resident autonomy

--------------------------
2 / 2

Here is the table for the articles 91-120:

Inclusion. NLP in clinical entity recognition, original research, english.
Inclusion. NLP in clinical competency assessment, original research, english.
Exclusion. Not focused on NLP or AI implementation in clinical practice.
Inclusion. ML in neuroimaging for disease detection and classification, original research, english.
Exclusion. Not focused on NLP or AI implementation in clinical practice.
Inclusion. NLP in radiology reports for nodule identification, original research, english.
Exclusion. Systematic review, not focused on NLP implementation in clinical practice.
Inclusion. AI in physiotherapy, original research, english.
Inclusion. AI in gastroenterology, original research, english.
Inclusion. AI-guided intervention in clinical trial, original research, english.
Inclusion. NLP in PTSD quality metrics, original research, english.
Inclusion. DL in parsing eligibility criteria in clinical trials, original research, english.
Exclusion. Not focused on NLP or AI implementation in clinical practice.
Inclusion. Automated coding of clinical notes using AI, original research, english.
Inclusion. Explainable automated coding of clinical notes using AI, original research, english.
Inclusion. NLP in medical records for disease detection, original research, english.
Inclusion. Speech-based surgical phase recognition using AI, original research, english.
Exclusion. Not focused on NLP or AI implementation in clinical practice.
Inclusion. Automatic multilabel detection of ICD10 codes using AI, original research, english.
Inclusion. Precision assessment of COVID-19 phenotypes using AI, original research, english.
Inclusion. AI for medical information extraction and disease retrieval, original research, english.
Exclusion. Not focused on NLP or AI implementation in clinical practice.
Inclusion. NLP in detecting motor signs in dementia, original research, english.
Inclusion. AI clinical evidence engine, original research, english.
Inclusion. Unsupervised ML in heart failure research, original research, english.
Inclusion. NLP in generating real-world evidence, original research, english.
Exclusion. Not focused on NLP or AI implementation in clinical practice.
Inclusion. Novel text-mining approach in pharmacogenomics, original research, english.
Inclusion. AI in gastrointestinal endoscopy, original research, english.
Inclusion. NLP in surgical resident feedback, original research, english.
--------------------------
Amazing! Last one dude!!
Please check the following article titles for:
Inclusion criteria:
- The article title shows potential relations to NLP implementation in clinical practice 
- The article title shows implementation of ML or AI in clinical practices (since NLP can be part of that, be generous with inclusion if you are not sure)

Exclusion criteria:
- all review articles, systematic reviews or opinion pieces
- all articles that are not in english


Please generate a small table with the number of the title and you decision (inclusion/exclusion) and a short argument why. 

i.e. :
"41. Inclusion. ML in clinical practice (cognitive impairment), original research, english
 43. Exclusion. Systematic review, not focused on implementation"

Here are the articles 120-155:
121.	Introducing Edna: A trainee chatbot designed to support communication about additional (secondary) genomic findings
122.	[Artificial intelligence and palliative care: opportunities and limitations.]
123.	Artificial Intelligence, Speech, and Language Processing Approaches to Monitoring Alzheimer's Disease: A Systematic Review
124.	Artificial Intelligence in the Intensive Care Unit
125.	Clinical concept extraction using transformers
126.	Early identification of patients with acute gastrointestinal bleeding using natural language processing and decision rules
127.	Clinical concept normalization with a hybrid natural language processing system combining multilevel matching and machine learning ranking
128.	The Utility of Clinical Notes for Sexual Minority Health Research
129.	The project for objective measures using computational psychiatry technology (PROMPT): Rationale, design, and methodology
130.	Study of lipoprotein(a) and its impact on atherosclerotic cardiovascular disease: Design and rationale of the Mass General Brigham Lp(a) Registry
131.	Identifying relevant information in medical conversations to summarize a clinician-patient encounter
132.	Thyroid Ultrasound Reports: Will the Thyroid Imaging, Reporting, and Data System Improve Natural Language Processing Capture of Critical Thyroid Nodule Features?
133.	Children's rare disease cohorts: an integrative research and clinical genomics initiative
134.	An Electronic Health Record Text Mining Tool to Collect Real-World Drug Treatment Outcomes: A Validation Study in Patients With Metastatic Renal Cell Carcinoma
135.	The Effects of Dementia Care Co-Management on Acute Care, Hospice, and Long-Term Care Utilization
136.	Discovering New Social Determinants of Health Concepts from Unstructured Data: Framework and Evaluation
137.	COVID-19 TestNorm: A tool to normalize COVID-19 testing names to LOINC codes
138.	A Machine Learning Approach to Reclassifying Miscellaneous Patient Safety Event Reports
139.	The Predictive Validity of Machine Learning Models in the Classification and Treatment of Major Depressive Disorder: State of the Art and Future Directions
140.	Building Cancer Diagnosis Text to OncoTree Mapping Pipelines for Clinical Sequencing Data Integration and Curation
141.	Natural Language Processing for the Evaluation of Methodological Standards and Best Practices of EHR-based Clinical Research
142.	Clinical Tractor: A Framework for Automatic Natural Language Understanding of Clinical Practice Guidelines
143.	Deidentification of free-text medical records using pre-trained bidirectional transformers
144.	Mapping Patient Data to Colorectal Cancer Clinical Algorithms for Personalized Guideline-Based Treatment
145.	Towards data-driven medical imaging using natural language processing in patients with suspected urolithiasis
146.	Mobile Peer-Support for Opioid Use Disorders: Refinement of an Innovative Machine Learning Tool
147.	Identifying Acute Low Back Pain Episodes in Primary Care Practice From Clinical Notes: Observational Study
148.	General practice recording of adverse childhood experiences: a retrospective cohort study of GP records
149.	Leveraging Digital Data to Inform and Improve Quality Cancer Care
150.	Considerations for advancing nephrology research and practice through natural language processing
151.	Primary Care Opioid Taper Plans Are Associated with Sustained Opioid Dose Reduction
152.	Story Arcs in Serious Illness: Natural Language Processing features of Palliative Care Conversations
153.	Extracting medications and associated adverse drug events using a natural language processing system combining knowledge base and deep learning
154.	Natural Language Processing Accurately Measures Adherence to Best Practice Guidelines for Palliative Care in Trauma
155.	Determining Follow-Up Imaging Study Using Radiology Reports
--------------------------
Here are the article titles with my inclusion/exclusion decision and reasoning:

Inclusion. AI in clinical practice (communication chatbot), original research, English.
Inclusion. AI in clinical practice (palliative care), original research, English.
Exclusion. Systematic review, not focused on implementation.
Inclusion. AI in clinical practice (intensive care), original research, English.
Inclusion. NLP in clinical practice (concept extraction), original research, English.
Inclusion. NLP in clinical practice (patient identification), original research, English.
Inclusion. NLP in clinical practice (concept normalization), original research, English.
Exclusion. Not focused on implementation of AI/ML.
Inclusion. AI in clinical practice (psychiatry), original research, English.
Exclusion. Not focused on implementation of AI/ML.
Inclusion. NLP in clinical practice (medical conversation), original research, English.
Inclusion. NLP in clinical practice (ultrasound reports), original research, English.
Exclusion. Not focused on implementation of AI/ML.
Inclusion. AI in clinical practice (EHR text mining), original research, English.
Exclusion. Not focused on implementation of AI/ML.
Inclusion. AI in clinical practice (determining social determinants of health), original research, English.
Inclusion. NLP in clinical practice (COVID-19 testing normalization), original research, English.
Inclusion. ML in clinical practice (patient safety event reports), original research, English.
Inclusion. ML in clinical practice (depression treatment), original research, English.
Inclusion. NLP in clinical practice (cancer diagnosis), original research, English.
Inclusion. NLP in clinical practice (evaluation of EHR-based research), original research, English.
Inclusion. NLP in clinical practice (clinical practice guidelines), original research, English.
Inclusion. NLP in clinical practice (deidentification of medical records), original research, English.
Inclusion. NLP in clinical practice (patient data mapping), original research, English.
Inclusion. NLP in clinical practice (medical imaging), original research, English.
Inclusion. AI in clinical practice (peer-support tool), original research, English.
Inclusion. NLP in clinical practice (back pain episode identification), original research, English.
Exclusion. Not focused on implementation of AI/ML.
Exclusion. Not focused on implementation of AI/ML.
Inclusion. NLP in clinical practice (nephrology research), original research, English.
Inclusion. AI in clinical practice (opioid taper plans), original research, English.
Inclusion. NLP in clinical practice (palliative care), original research, English.
Inclusion. NLP in clinical practice (medication extraction), original research, English.
Inclusion. NLP in clinical practice (adherence to guidelines), original research, English.
Inclusion. NLP in clinical practice (follow-up imaging study), original research, English.
--------------------------
2 / 2
We would now screen the abstracts, can you generate more detailed inclusion and exclusion criteria for this purpose?
--------------------------
Sure, here are some more detailed inclusion and exclusion criteria for screening the abstracts:

Inclusion criteria:

The abstract clearly states the use of NLP or AI in a clinical setting
The abstract describes the implementation of NLP or AI in clinical practice and its potential benefits or limitations
The abstract presents original research that involves the use of NLP or AI in the healthcare sector.

Exclusion criteria:

The abstract is a review article, systematic review, or opinion piece
The abstract describes a theoretical concept or model, but not its implementation in clinical practice
The abstract does not involve the use of NLP or AI in a clinical setting
The abstract does not provide any specific results or findings from the use of NLP or AI in clinical practice
The abstract presents work that is outside the scope of the intended use of NLP or AI in clinical practice, such as basic science research or in vitro studies.
--------------------------
9 / 9
We considered your suggestion and would use these criteria for abstract screening: 

Inclusion criteria:
- clearly states the use of NLP 
- describes the implementation in clinical practice 
- presents original research 

Exclusion criteria:
- review article, systematic review, or opinion piece
- description of a theoretical concept or model, but not its implementation in clinical practice
- presents work that is outside the scope of the intended use of NLP in clinical practice, such as basic science research

We will present you with the abstracts, please decide if we should include or exclude the article and give an argument why. Please generate a table with following columns: the number of the title, your decision (inclusion/exclusion), a short argument why you include/exclude. 

Here are the abstracts from the articles:

1.BACKGROUND: Incidence and risk factors for seizures among women with advanced 
breast cancer (BC) and brain metastases are not well characterized across 
treatment-related or clinical subtypes. This study leveraged a large real-world 
dataset to describe incidence and risk factors for seizures in BRCA-associated 
metastatic breast cancer.
METHODS: The Optum® de-identified electronic health records database was used. 
Females with a BC diagnoses between 2008 and 2018, with clinic visits 12 months 
before BC index date, evidence of BRCA mutation (BRCA+), evidence of metastasis, 
and no previous cancers were included. Analyses were stratified by the overall 
BRCA+ cohort and 4 molecular phenotypes: HER2+/HR- (human epidermal growth 
factor 2/hormone receptor), HER2-/HR+, HER2+/HR+, and triple negative BC (TNBC; 
HER2-/HR-). Seizures were identified using diagnosis codes and natural language 
processing. Incidence, occurrence rates, and cumulative incidence of seizures 
from the diagnosis of metastasis to the end of follow up were calculated. 
Comparisons were made between phenotypes and stratified on PARP inhibitor use, 
diagnosed brain metastases, history of seizures, and anticonvulsants use before 
BC. All comparisons included age at metastasis, number of prior lines of 
treatment, and metastasis location as covariates.
RESULTS: 27.8% of 7941 BRCA+ patients had ≥1 seizure over a mean follow-up time 
of 2.35 years. Incidence and occurrence rates were 11.83 (95% CI: 11.35-12.33) 
and 201.3 (95% CI: 198.05-204.50), respectively, per 100 person-years. HER2-/HR+ 
and TNBC patients had the lowest and highest seizure incidence rates, 
respectively (10.94 [95% CI: 10.23-11.71] and 16.83 [95% CI: 15.34-18.46]). With 
HER2-/HR+ as the reference group in a competing risk analysis, TNBC (hazard 
ratio, HR = 1.35; 95%CI: 1.21, 1.52; p < 0.001) and HER2+/HR- (HR = 1.29; 95%CI: 
1.07, 1.56; p < 0.01) patients had a greater risk of seizures. Patients with 
diagnosed brain metastases or a history of seizures had higher seizure rates. 
Incidence trended higher with PARP inhibitor use, but patient numbers were low.
CONCLUSIONS: This study provides novel real-world evidence on seizure incidence 
rates in BRCA+ BC patients, even those without diagnosed brain metastases, and 
underscores the need to understand patients' tumor phenotypes when assessing 
seizure risk. These findings may have implications for clinical practice and 
assessment of benefit-risk ratios of new therapeutic agents.


2. Acquisition of a standard section is a prerequisite for ultrasound diagnosis. 
For a long time, there has been a lack of clear definitions of standard liver 
views because of physician experience. The accurate automated scanning of 
standard liver sections, however, remains one of ultrasonography medicine's most 
important issues. In this article, we enrich and expand the classification 
criteria of liver ultrasound standard sections from clinical practice and 
propose an Ultra-Attention structured perception strategy to automate the 
recognition of these sections. Inspired by the attention mechanism in natural 
language processing, the standard liver ultrasound views will participate in the 
global attention algorithm as modular local images in computer vision of 
ultrasound images, which will significantly amplify small features that would 
otherwise go unnoticed. In addition to using the dropout mechanism, we also use 
a Part-Transfer Learning training approach to fine-tune the model's rate of 
convergence to increase its robustness. The proposed Ultra-Attention model 
outperforms various traditional convolutional neural network-based techniques, 
achieving the best known performance in the field with a classification accuracy 
of 93.2%. As part of the feature extraction procedure, we also illustrate and 
compare the convolutional structure and the Ultra-Attention approach. This 
analysis provides a reasonable view for future research on local modular feature 
capture in ultrasound images. By developing a standard scan guideline for liver 
ultrasound-based illness diagnosis, this work will advance the research on 
automated disease diagnosis that is directed by standard sections of liver 
ultrasound.

--------------------------
Here is the table you requested:

Title Number	Decision	Argument
1	Inclusion	The article describes the use of NLP in the analysis of electronic health records to identify seizures among patients with BRCA-associated metastatic breast cancer, which is original research and implementation of NLP in clinical practice.
2	Exclusion	The article presents work outside the scope of the intended use of NLP in clinical practice as it focuses on a computer vision problem, using NLP techniques to improve the recognition of standard liver ultrasound sections.
--------------------------
We considered your suggestion and would use these criteria for abstract screening: 

Inclusion criteria:
- clearly states the use of NLP 
- describes the implementation in clinical practice 
- presents original research 

Exclusion criteria:
- review article, systematic review, or opinion piece
- description of a theoretical concept or model, but not its implementation in clinical practice
- presents work that is outside the scope of the intended use of NLP in clinical practice, such as basic science research

We will present you with the abstracts, please decide if we should include or exclude the article and give an argument why. Please generate a table with following columns: the number of the title, your decision (inclusion/exclusion), a short argument why you include/exclude. 

Here are the abstracts from the articles:
3. BACKGROUND: Natural language processing (NLP) based clinical decision support 
systems (CDSSs) have demonstrated the ability to extract vital information from 
patient electronic health records (EHRs) to facilitate important decision 
support tasks. While obtaining accurate, medical domain interpretable results is 
crucial, it is demanding because real-world EHRs contain many inconsistencies 
and inaccuracies. Further, testing of such machine learning-based systems in 
clinical practice has received limited attention and are yet to be accepted by 
clinicians for regular use.
METHODS: We present our results from the evaluation of an NLP-driven CDSS 
developed and implemented in a Norwegian Hospital. The system incorporates 
unsupervised and supervised machine learning combined with rule-based algorithms 
for clinical concept-based searching to identify and classify allergies of 
concern for anesthesia and intensive care. The system also implements a 
semi-supervised machine learning approach to automatically annotate medical 
concepts in the narrative.
RESULTS: Evaluation of system adoption was performed by a mixed methods approach 
applying The Unified Theory of Acceptance and Use of Technology (UTAUT) as a 
theoretical lens. Most of the respondents demonstrated a high degree of system 
acceptance and expressed a positive attitude towards the system in general and 
intention to use the system in the future. Increased detection of patient 
allergies, and thus improved quality of practice and patient safety during 
surgery or ICU stays, was perceived as the most important advantage of the 
system.
CONCLUSIONS: Our combined machine learning and rule-based approach benefits 
system performance, efficiency, and interpretability. The results demonstrate 
that the proposed CDSS increases detection of patient allergies, and that the 
system received high-level acceptance by the clinicians using it. Useful 
recommendations for further system improvements and implementation initiatives 
are reducing the quantity of alarms, expansion of the system to include more 
clinical concepts, closer EHR system integration, and more workstations 
available at point of care.

4.BACKGROUND: Reddit is a popular social media platform that has faced scrutiny 
for inflammatory language against those with obesity, yet there has been no 
comprehensive analysis of its obesity-related content.
OBJECTIVE: We aimed to quantify the presence of 4 types of obesity-related 
content on Reddit (misinformation, facts, stigma, and positivity) and identify 
psycholinguistic features that may be enriched within each one.
METHODS: All sentences (N=764,179) containing "obese" or "obesity" from 
top-level comments (n=689,447) made on non-age-restricted subreddits (ie, 
smaller communities within Reddit) between 2011 and 2019 that contained one of a 
series of keywords were evaluated. Four types of common natural language 
processing features were extracted: bigram term frequency-inverse document 
frequency, word embeddings derived from Bidirectional Encoder Representations 
from Transformers, sentiment from the Valence Aware Dictionary for Sentiment 
Reasoning, and psycholinguistic features from the Linguistic Inquiry and Word 
Count Program. These features were used to train an Extreme Gradient Boosting 
machine learning classifier to label each sentence as 1 of the 4 content 
categories or other. Two-part hurdle models for semicontinuous data (which use 
logistic regression to assess the odds of a 0 result and linear regression for 
continuous data) were used to evaluate whether select psycholinguistic features 
presented differently in misinformation (compared with facts) or stigma 
(compared with positivity).
RESULTS: After removing ambiguous sentences, 0.47% (3610/764,179) of the 
sentences were labeled as misinformation, 1.88% (14,366/764,179) were labeled as 
stigma, 1.94% (14,799/764,179) were labeled as positivity, and 8.93% 
(68,276/764,179) were labeled as facts. Each category had markers that 
distinguished it from other categories within the data as well as an external 
corpus. For example, misinformation had a higher average percent of negations 
(β=3.71, 95% CI 3.53-3.90; P<.001) but a lower average number of words >6 
letters (β=-1.47, 95% CI -1.85 to -1.10; P<.001) relative to facts. Stigma had a 
higher proportion of swear words (β=1.83, 95% CI 1.62-2.04; P<.001) but a lower 
proportion of first-person singular pronouns (β=-5.30, 95% CI -5.44 to -5.16; 
P<.001) relative to positivity.
CONCLUSIONS: There are distinct psycholinguistic properties between types of 
obesity-related content on Reddit that can be leveraged to rapidly identify 
deleterious content with minimal human intervention and provide insights into 
how the Reddit population perceives patients with obesity. Future work should 
assess whether these properties are shared across languages and other social 
media platforms.
--------------------------
No.	Decision	Argument
3	Inclusion	The abstract clearly states the use of NLP in a clinical decision support system and describes the implementation of the system in a Norwegian hospital. The research presents original results on the evaluation of the system's adoption and its impact on patient safety.
4	Exclusion	The abstract describes the use of NLP to analyze obesity-related content on Reddit, which is outside the scope of the intended use of NLP in clinical practice. The article is not presenting original research in a clinical setting.
--------------------------
We considered your suggestion and would use these criteria for abstract screening: 

Inclusion criteria:
- clearly states the use of NLP 
- describes the implementation in clinical practice 
- presents original research 

Exclusion criteria:
- review article, systematic review, or opinion piece
- description of a theoretical concept or model, but not its implementation in clinical practice
- presents work that is outside the scope of the intended use of NLP in clinical practice, such as basic science research

We will present you with the abstracts, please decide if we should include or exclude the article and give an argument why. Please generate a table with following columns: the number of the title, your decision (inclusion/exclusion), a short argument why you include/exclude. 

Here are the abstracts from the articles:
5. BACKGROUND: Risk prediction tools are important in chronic disease management, 
but their implementation into clinical workflow is often limited by lack of 
electronic health record (EHR)-linked solutions.
OBJECTIVE: To implement the Khure Health (KH) clinical decision support platform 
with an artificial intelligence (AI)-enabled algorithm for chronic kidney 
disease (CKD) risk detection in 201 primary care provider practices across 
Ontario.
DESIGN: Multi-practice quality improvement study.
SETTING: The study was conducted in Ontario, Canada.
PARTICIPANTS: 201 primary care practices.
MEASUREMENTS: Per-practice CKD risk stratification and clinician action.
METHODS: Data for estimated glomerular filtration rate (eGFR), albuminuria, 
demographics, and comorbid conditions were extracted from the EHR using KH's 
natural language processing (NLP) algorithms. Patients already on dialysis, 
visiting a nephrologist, older than 85, or already on a sodium-glucose 
cotransporter 2 inhibitor (SGLT2i) were excluded. The remaining individuals were 
risk stratified using the kidney failure risk equation, presence or absence of 
cardiovascular disease (CVD), or other comorbid conditions. A dashboard with 
disease-specific educational information and links to the EHRs of the identified 
patients was created.
RESULTS: We screened 361 299 individuals and identified 8194 patients with CKD 
Stage 3 at risk for progression or cardiovascular events. A total of 620 
individuals were at high risk for CKD progression or CVD, and 2592 were at 
intermediate risk. A total of 2010 individuals (10 patients per practice) at 
high or moderate risk were selected for a chart audit, and appropriate 
additional testing (repeat eGFR or albuminuria) or prescription of 
disease-modifying therapy occurred in 24.32% of these patients.
LIMITATIONS: Data on comorbidities, medications, or demographic variables are 
not available for presentation or statistical analysis due to privacy 
legislation and primary care provider (PCP) custodianship over EHR data.
CONCLUSION: An AI-enabled EHR clinical decision support application that can 
detect and risk stratify patients with CKD can enable improved laboratory 
testing and management. Larger trials of clinical decision support and practice 
audit applications will be needed to impact CKD management nationally.

6. BACKGROUND: Structured Medication Reviews (SMRs) are intended to help deliver 
the NHS Long Term Plan for medicines optimisation in people living with multiple 
long-term conditions and polypharmacy. It is challenging to gather the 
information needed for these reviews due to poor integration of health records 
across providers and there is little guidance on how to identify those patients 
most urgently requiring review.
OBJECTIVE: To extract information from scattered clinical records on how health 
and medications change over time, apply interpretable artificial intelligence 
(AI) approaches to predict risks of poor outcomes and overlay this information 
on care records to inform SMRs. We will pilot this approach in primary care 
prescribing audit and feedback systems, and co-design future medicines 
optimisation decision support systems.
DESIGN: DynAIRx will target potentially problematic polypharmacy in three key 
multimorbidity groups, namely, people with (a) mental and physical health 
problems, (b) four or more long-term conditions taking ten or more drugs and (c) 
older age and frailty. Structured clinical data will be drawn from integrated 
care records (general practice, hospital, and social care) covering an ∼11m 
population supplemented with Natural Language Processing (NLP) of unstructured 
clinical text. AI systems will be trained to identify patterns of conditions, 
medications, tests, and clinical contacts preceding adverse events in order to 
identify individuals who might benefit most from an SMR.
DISCUSSION: By implementing and evaluating an AI-augmented visualisation of care 
records in an existing prescribing audit and feedback system we will create a 
learning system for medicines optimisation, co-designed throughout with 
end-users and patients.
--------------------------
Table 1: Abstract Screening

No.	Decision	Argument
5	Inclusion	The article describes the implementation of NLP in a clinical setting for chronic kidney disease (CKD) risk detection and presents original research on the use of NLP algorithms for EHR data extraction, risk stratification, and patient management.
6	Inclusion	The article describes the use of NLP for information extraction from clinical records to inform structured medication reviews (SMRs) in primary care prescribing audit and feedback systems and presents the pilot study for future medicines optimisation decision support systems.
--------------------------
We considered your suggestion and would use these criteria for abstract screening: 

Inclusion criteria:
- clearly states the use of NLP 
- describes the implementation in clinical practice 
- presents original research 

Exclusion criteria:
- review article, systematic review, or opinion piece
- description of a theoretical concept or model, but not its implementation in clinical practice
- presents work that is outside the scope of the intended use of NLP in clinical practice, such as basic science research

We will present you with the abstracts, please decide if we should include or exclude the article and give an argument why. Please generate a table with following columns: the number of the title, your decision (inclusion/exclusion), a short argument why you include/exclude. 

Here are the abstracts from the articles:
7. INTRODUCTION: Psychiatric disorders are diagnosed through observations of 
psychiatrists according to diagnostic criteria such as the DSM-5. Such 
observations, however, are mainly based on each psychiatrist's level of 
experience and often lack objectivity, potentially leading to disagreements 
among psychiatrists. In contrast, specific linguistic features can be observed 
in some psychiatric disorders, such as a loosening of associations in 
schizophrenia. Some studies explored biomarkers, but biomarkers have yet to be 
used in clinical practice.
AIM: The purposes of this study are to create a large dataset of Japanese speech 
data labeled with detailed information on psychiatric disorders and 
neurocognitive disorders to quantify the linguistic features of those disorders 
using natural language processing and, finally, to develop objective and 
easy-to-use biomarkers for diagnosing and assessing the severity of them.
METHODS: This study will have a multi-center prospective design. The DSM-5 or 
ICD-11 criteria for major depressive disorder, bipolar disorder, schizophrenia, 
and anxiety disorder and for major and minor neurocognitive disorders will be 
regarded as the inclusion criteria for the psychiatric disorder samples. For the 
healthy subjects, the absence of a history of psychiatric disorders will be 
confirmed using the Mini-International Neuropsychiatric Interview (M.I.N.I.). 
The absence of current cognitive decline will be confirmed using the Mini-Mental 
State Examination (MMSE). A psychiatrist or psychologist will conduct 
30-to-60-min interviews with each participant; these interviews will include 
free conversation, picture-description task, and story-telling task, all of 
which will be recorded using a microphone headset. In addition, the severity of 
disorders will be assessed using clinical rating scales. Data will be collected 
from each participant at least twice during the study period and up to a maximum 
of five times at an interval of at least one month.
DISCUSSION: This study is unique in its large sample size and the novelty of its 
method, and has potential for applications in many fields. We have some 
challenges regarding inter-rater reliability and the linguistic peculiarities of 
Japanese. As of September 2022, we have collected a total of >1000 records from 
>400 participants. To the best of our knowledge, this data sample is one of the 
largest in this field.

8. BACKGROUND: Artificial intelligence (AI) technologies, such as machine learning 
and natural language processing, have the potential to provide new insights into 
complex health data. Although powerful, these algorithms rarely move from 
experimental studies to direct clinical care implementation.
OBJECTIVE: We aimed to describe the key components for successful development 
and integration of two AI technology-based research pipelines for clinical 
practice.
METHODS: We summarized the approach, results, and key learnings from the 
implementation of the following two systems implemented at a large, tertiary 
care children's hospital: (1) epilepsy surgical candidate identification (or 
epilepsy ID) in an ambulatory neurology clinic; and (2) an automated clinical 
trial eligibility screener (ACTES) for the real-time identification of patients 
for research studies in a pediatric emergency department.
RESULTS: The epilepsy ID system performed as well as board-certified 
neurologists in identifying surgical candidates (with a sensitivity of 71% and 
positive predictive value of 77%). The ACTES system decreased coordinator 
screening time by 12.9%. The success of each project was largely dependent upon 
the collaboration between machine learning experts, research and operational 
information technology professionals, longitudinal support from clinical 
providers, and institutional leadership.
CONCLUSIONS: These projects showcase novel interactions between machine learning 
recommendations and providers during clinical care. Our deployment provides 
seamless, real-time integration of AI technology to provide decision support and 
improve patient care.
--------------------------
Table 1: Inclusion/Exclusion of Abstracts

No.	Decision	Argument
7	Inclusion	The abstract describes the use of NLP to quantify linguistic features of psychiatric disorders and develop objective biomarkers for diagnosing and assessing the severity of them. The study is focused on the implementation of NLP in clinical practice.
8	Inclusion	The abstract describes the use of AI technologies, including NLP, in clinical practice and the key components for successful development and integration of two AI technology-based research pipelines. The article presents original research on the implementation of NLP in clinical practice.
--------------------------
2 / 2
We really like the table you created, please continue using it like above. We still would use these criteria for abstract screening: 

Inclusion criteria:
- clearly states the use of NLP 
- describes the implementation in clinical practice 
- presents original research 

Exclusion criteria:
- review article, systematic review, or opinion piece
- description of a theoretical concept or model, but not its implementation in clinical practice
- presents work that is outside the scope of the intended use of NLP in clinical practice, such as basic science research

We will present you with the abstracts, please decide if we should include or exclude the article and give an argument why. Please generate a table with following columns: the number of the title, your decision (inclusion/exclusion), a short argument why you include/exclude. 

Here are the abstracts from the articles:
9. The diagnosis of lung cancer in ambulatory settings is often challenging due to 
non-specific clinical presentation, but there are currently no clinical quality 
measures (CQMs) in the United States used to identify areas for practice 
improvement in diagnosis. We describe the pre-diagnostic time intervals among a 
retrospective cohort of 711 patients identified with primary lung cancer from 
2012-2019 from ambulatory care clinics in Seattle, Washington USA. Electronic 
health record data were extracted for two years prior to diagnosis, and Natural 
Language Processing (NLP) applied to identify symptoms/signs from free text 
clinical fields. Time points were defined for initial symptomatic presentation, 
chest imaging, specialist consultation, diagnostic confirmation, and treatment 
initiation. Median and interquartile ranges (IQR) were calculated for intervals 
spanning these time points. The mean age of the cohort was 67.3 years, 54.1% had 
Stage III or IV disease and the majority were diagnosed after clinical 
presentation (94.5%) rather than screening (5.5%). Median intervals from first 
recorded symptoms/signs to diagnosis was 570 days (IQR 273-691), from chest CT 
or chest X-ray imaging to diagnosis 43 days (IQR 11-240), specialist 
consultation to diagnosis 72 days (IQR 13-456), and from diagnosis to treatment 
initiation 7 days (IQR 0-36). Symptoms/signs associated with lung cancer can be 
identified over a year prior to diagnosis using NLP, highlighting the need for 
CQMs to improve timeliness of diagnosis.

10. OBJECTIVE: The aim of this study was to characterize the type and extent of 
virtual care use among infectious disease specialists in Canada, with a focus on 
the clinical factors that influence the decision to provide virtual versus 
in-person care.
METHODS: Infectious disease physicians practicing in Canada were invited to 
complete a survey regarding their experiences with virtual care. The survey 
included 14 vignettes depicting new outpatient and post-hospital-discharge 
referrals. Participants were asked to select which (if any) virtual care 
modalities they would feel comfortable using and to specify a reason if they did 
not feel comfortable providing care virtually. Machine learning and natural 
language processing techniques were used to identify themes.
RESULTS: In total, 57 infectious disease physicians completed the survey. 
Respondents reported devoting 36.5% (SD, 18.4%) of their infectious disease 
practice to outpatient care, with 44.2% (SD, 23.2%) of it being delivered 
virtually. Respondents were more comfortable providing virtual care to 
post-hospital-discharge referrals who had been seen by an infectious disease 
physician compared to new outpatient referrals. When respondents were not 
comfortable with using any virtual care modality, the following common themes 
emerged: the need for physical examination, the importance of establishing a 
therapeutic relationship, the need for additional in-person tests or 
diagnostics, and patient counselling.
CONCLUSION: This study provides a glimpse into the current state of virtual care 
use in Canada and some of the major themes that affect decision making for 
virtual versus in-person care.
--------------------------
Table: Inclusion/Exclusion of Abstracts

#	Decision	Argument
9	Inclusion	The abstract describes the implementation of NLP in a clinical setting, specifically the use of NLP to identify symptoms associated with lung cancer from electronic health record data. The research presents original data on the timing of diagnosis and treatment initiation.
10	Exclusion	The abstract describes a survey study on the experiences of infectious disease specialists in Canada with virtual care. While NLP techniques were used to identify themes, the focus of the study is on virtual care in general and not specifically the implementation of NLP in clinical practice.
--------------------------
4 / 4
We really like the table you created, please continue using it like above. We still would use these criteria for abstract screening: 

Inclusion criteria:
- clearly states the use of NLP 
- describes the implementation in clinical practice 
- presents original research 

Exclusion criteria:
- review article, systematic review, or opinion piece
- description of a theoretical concept or model, but not its implementation in clinical practice
- presents work that is outside the scope of the intended use of NLP in clinical practice, such as basic science research

We will present you with the abstracts, please decide if we should include or exclude the article and give an argument why. Please generate a table with following columns: the number of the title, your decision (inclusion/exclusion), a short argument why you include/exclude. 

Here are the abstracts from the articles:
11. BACKGROUND: Medical imaging is critical in clinical practice, and high value 
radiological reports can positively assist clinicians. However, there is a lack 
of methods for determining the value of reports.
OBJECTIVE: The purpose of this study was to establish an ensemble learning 
classification model using natural language processing (NLP) applied to the 
Chinese free text of radiological reports to determine their value for liver 
lesion detection in patients with colorectal cancer (CRC).
METHODS: Radiological reports of upper abdominal computed tomography (CT) and 
magnetic resonance imaging (MRI) were divided into five categories according to 
the results of liver lesion detection in patients with CRC. The NLP methods 
including word segmentation, stop word removal, and n-gram language model 
establishment were applied for each dataset. Then, a word-bag model was built, 
high-frequency words were selected as features, and an ensemble learning 
classification model was constructed. Several machine learning methods were 
applied, including logistic regression (LR), random forest (RF), and so on. We 
compared the accuracy between priori choosing pertinent word strings and our 
machine language methodologies.
RESULTS: The dataset of 2790 patients included CT without contrast (10.2%), CT 
with/without contrast (73.3%), MRI without contrast (1.8%), and MRI with/without 
contrast (14.6%). The ensemble learning classification model determined the 
value of reports effectively, reaching 95.91% in the CT with/without contrast 
dataset using XGBoost. The logistic regression, random forest, and support 
vector machine also achieved good classification accuracy, reaching 95.89%, 
95.04%, and 95.00% respectively. The results of XGBoost were visualized using a 
confusion matrix. The numbers of errors in categories I, II and V were very 
small. ELI5 was used to select important words for each category. Words such as 
"no abnormality", "suggest", "fatty liver", and "transfer" showed a relatively 
large degree of positive correlation with classification accuracy. The accuracy 
based on string pattern search method model was lower than that of machine 
learning.
CONCLUSIONS: The learning classification model based on NLP was an effective 
tool for determining the value of radiological reports focused on liver lesions. 
The study made it possible to analyze the value of medical imaging examinations 
on a large scale.


12. IMPORTANCE: Physician burnout is an ongoing epidemic; electronic health record 
(EHR) use has been associated with burnout, and the burden of EHR inbasket 
messages has grown in the context of the COVID-19 pandemic. Understanding how 
EHR inbasket messages are associated with physician burnout may uncover new 
insights for intervention strategies.
OBJECTIVE: To evaluate associations between EHR inbasket message characteristics 
and physician burnout.
DESIGN, SETTING, AND PARTICIPANTS: Cross-sectional study in a single academic 
medical center involving physicians from multiple specialties. Data collection 
took place April to September 2020, and data were analyzed September to December 
2020.
EXPOSURES: Physicians responded to a survey including the validated Mini-Z 
5-point burnout scale.
MAIN OUTCOMES AND MEASURES: Physician burnout according to the self-reported 
burnout scale. A sentiment analysis model was used to calculate sentiment scores 
for EHR inbasket messages extracted for participating physicians. Multivariable 
modeling was used to model risk of physician burnout using factors such as 
message characteristics, physician demographics, and clinical practice 
characteristics.
RESULTS: Of 609 physicians who responded to the survey, 297 (48.8%) were women, 
343 (56.3%) were White, 391 (64.2%) practiced in outpatient settings, and 428 
(70.28%) had been in medical practice for 15 years or less. Half (307 [50.4%]) 
reported burnout (score of 3 or higher). A total of 1 453 245 inbasket messages 
were extracted, of which 630 828 (43.4%) were patient messages. Among negative 
messages, common words included medical conditions, expletives and/or profanity, 
and words related to violence. There were no significant associations between 
message characteristics (including sentiment scores) and burnout. Odds of 
burnout were significantly higher among Hispanic/Latino physicians (odds ratio 
[OR], 3.44; 95% CI, 1.18-10.61; P = .03) and women (OR, 1.60; 95% CI, 1.13-2.27; 
P = .01), and significantly lower among physicians in clinical practice for more 
than 15 years (OR, 0.46; 95% CI, 0.30-0.68; P < .001).
CONCLUSIONS AND RELEVANCE: In this cross-sectional study, message 
characteristics were not associated with physician burnout, but the presence of 
expletives and violent words represents an opportunity for improving patient 
engagement, EHR portal design, or filters. Natural language processing 
represents a novel approach to understanding potential associations between EHR 
inbasket messages and physician burnout and may also help inform quality 
improvement initiatives aimed at improving patient experience.
--------------------------
Here is the table:

No.	Decision	Argument
11	Inclusion	The article describes the implementation of NLP in clinical practice for determining the value of radiological reports for liver lesion detection in patients with colorectal cancer. It presents original research and is within the scope of the intended use of NLP in clinical practice.
12	Exclusion	The article does not clearly state the use of NLP in the implementation. Although NLP is used to calculate sentiment scores for EHR inbasket messages, the study does not demonstrate the implementation of NLP in clinical practice.
--------------------------
2 / 2
We really like the table you created, please continue using it like above. We still would use these criteria for abstract screening: 

Inclusion criteria:
- clearly states the use of NLP 
- describes the implementation in clinical practice 
- presents original research 

Exclusion criteria:
- review article, systematic review, or opinion piece
- description of a theoretical concept or model, but not its implementation in clinical practice
- presents work that is outside the scope of the intended use of NLP in clinical practice, such as basic science research

We will present you with the abstracts, please decide if we should include or exclude the article and give an argument why. Please generate a table with following columns: the number of the title, your decision (inclusion/exclusion), a short argument why you include/exclude. 

Here are the abstracts from the articles:
13. BACKGROUND: One-third of older inpatients experience adverse drug events (ADEs), 
which increase their mortality, morbidity, and health care use and costs. In 
particular, antithrombotic drugs are among the most at-risk medications for this 
population. Reporting systems have been implemented at the national, regional, 
and provider levels to monitor ADEs and design prevention strategies. Owing to 
their well-known limitations, automated detection technologies based on 
electronic medical records (EMRs) are being developed to routinely detect or 
predict ADEs.
OBJECTIVE: This study aims to develop and validate an automated detection tool 
for monitoring antithrombotic-related ADEs using EMRs from 4 large Swiss 
hospitals. We aim to assess cumulative incidences of hemorrhages and thromboses 
in older inpatients associated with the prescription of antithrombotic drugs, 
identify triggering factors, and propose improvements for clinical practice.
METHODS: This project is a multicenter, cross-sectional study based on 2015 to 
2016 EMR data from 4 large hospitals in Switzerland: Lausanne, Geneva, and 
Zürich university hospitals, and Baden Cantonal Hospital. We have included 
inpatients aged ≥65 years who stayed at 1 of the 4 hospitals during 2015 or 
2016, received at least one antithrombotic drug during their stay, and signed or 
were not opposed to a general consent for participation in research. First, 
clinical experts selected a list of relevant antithrombotic drugs along with 
their side effects, risks, and confounding factors. Second, administrative, 
clinical, prescription, and laboratory data available in the form of free text 
and structured data were extracted from study participants' EMRs. Third, several 
automated rule-based and machine learning-based algorithms are being developed, 
allowing for the identification of hemorrhage and thromboembolic events and 
their triggering factors from the extracted information. Finally, we plan to 
validate the developed detection tools (one per ADE type) through manual medical 
record review. Performance metrics for assessing internal validity will comprise 
the area under the receiver operating characteristic curve, F1-score, 
sensitivity, specificity, and positive and negative predictive values.
RESULTS: After accounting for the inclusion and exclusion criteria, we will 
include 34,522 residents aged ≥65 years. The data will be analyzed in 2022, and 
the research project will run until the end of 2022 to mid-2023.
CONCLUSIONS: This project will allow for the introduction of measures to improve 
safety in prescribing antithrombotic drugs, which today remain among the drugs 
most involved in ADEs. The findings will be implemented in clinical practice 
using indicators of adverse events for risk management and training for health 
care professionals; the tools and methodologies developed will be disseminated 
for new research in this field. The increased performance of natural language 
processing as an important complement to structured data will bring existing 
tools to another level of efficiency in the detection of ADEs. Currently, such 
systems are unavailable in Switzerland.
INTERNATIONAL REGISTERED REPORT IDENTIFIER (IRRID): DERR1-10.2196/40456.


14. Improving detection and follow-up of recommendations made in radiology reports 
is a critical unmet need. The long and unstructured nature of radiology reports 
limits the ability of clinicians to assimilate the full report and identify all 
the pertinent information for prioritizing the critical cases. We developed an 
automated NLP pipeline using a transformer-based ClinicalBERT++ model which was 
fine-tuned on 3 M radiology reports and compared against the traditional BERT 
model. We validated the models on both internal hold-out ED cases from EUH as 
well as external cases from Mayo Clinic. We also evaluated the model by 
combining different sections of the radiology reports. On the internal test set 
of 3819 reports, the ClinicalBERT++ model achieved 0.96 f1-score while the BERT 
also achieved the same performance using the reason for exam and impression 
sections. However, ClinicalBERT++ outperformed BERT on the external test dataset 
of 2039 reports and achieved the highest performance for classifying critical 
finding reports (0.81 precision and 0.54 recall). The ClinicalBERT++ model has 
been successfully applied to large-scale radiology reports from 5 different 
sites. Automated NLP system that can analyze free-text radiology reports, along 
with the reason for the exam, to identify critical radiology findings and 
recommendations could enable automated alert notifications to clinicians about 
the need for clinical follow-up. The clinical significance of our proposed model 
is that it could be used as an additional layer of safeguard to clinical 
practice and reduce the chance of important findings reported in a radiology 
report is not overlooked by clinicians as well as provide a way to 
retrospectively track large hospital databases for evaluating the documentation 
of the critical findings.
--------------------------
Here is the table with my decisions:

No.	Decision	Argument
13	Inclusion	The study presents the development and validation of an automated detection tool for monitoring antithrombotic-related adverse drug events using electronic medical records. It also presents the implementation of the findings in clinical practice, meeting the inclusion criteria.
14	Inclusion	The study presents the development of an automated NLP pipeline using a transformer-based ClinicalBERT++ model for improving the detection and follow-up of recommendations made in radiology reports. It also compares the model with a traditional BERT model and validates it on multiple datasets, meeting the inclusion criteria.
--------------------------
We really like the table you created, please continue using it like above. We still would use these criteria for abstract screening: 

Inclusion criteria:
- clearly states the use of NLP 
- describes the implementation in clinical practice 
- presents original research 

Exclusion criteria:
- review article, systematic review, or opinion piece
- description of a theoretical concept or model, but not its implementation in clinical practice
- presents work that is outside the scope of the intended use of NLP in clinical practice, such as basic science research

We will present you with the abstracts, please decide if we should include or exclude the article and give an argument why. Please generate a table with following columns: the number of the title, your decision (inclusion/exclusion), a short argument why you include/exclude. 

Here are the abstracts from the articles:
15. INTRODUCTION: Postpartum depression (PPD) is defined as a major depressive 
disorder (MDD) beginning after childbirth. Wide debates aim to better understand 
PPD's specificities compared with MDD. One of the keys in differentiating PPD 
from MDD is to systematically study scientific "Areas Of Interest" (AOIs) of 
these disorders.
METHODS: In November 2021, we performed an extraction and textual computational 
analysis of associated terms for PPD and MDD, using the biomedical database 
PubMed. We performed an undirected lexical network analysis to map the 150 first 
terms in space. Then, we used an unsupervised machine learning technique to 
detect word patterns and automatically cluster AOIs with a topic-modeling 
analysis.
RESULTS: We identified 30,000 articles of the 554,724 articles for MDD and 
15,642 articles for PPD. Four AOIs were detected in the MDD network: mood 
disorders and their treatments, risk factors, consequences and quality of life, 
and mental health and comorbidities. Five AOIs were detected in the PPD network: 
mood disorders and treatments, risk factors, consequences and child health, 
patient's background, and the challenges of screening.
DISCUSSION AND CONCLUSION: Limitations are both methodological, in particular 
due to the qualitative interpretation of AOIs, and are also related to the 
difficult transferability of these research results to the clinical practice. 
The partial overlap between AOIs for MDD and for PPD suggest that the latter is 
a particular form of the former.


16. OBJECTIVES: Limited screening and delays in diagnosis and linkage-to-care are 
barriers for hepatitis C virus (HCV) elimination. The LiverTAI study focused on 
patients tested for HCV using AI technologies to describe their demographic and 
clinical characteristics and pre-testing patient journeys, reflecting clinical 
practice in hospitals.
PATIENTS AND METHODS: LiverTAI is a retrospective, secondary analysis of 
electronic health records (EHRs) from 6 tertiary Spanish hospitals, extracting 
unstructured clinical data using natural language processing (NLP) EHRead® 
technology. Adult subjects with an HCV testing procedure from January 2014 to 
December 2018 were grouped according to HCV seropositivity and viremia.
RESULTS: From 2,440,358 patients, 16,261 patients were tested for HCV (13,602 
[83.6%] HCV seronegative; 2659 [16.4%] seropositive). Active HCV viremia 
appeared in 37.7% (n=1003) of patients, 18.6% (n=494) had negative viremia, and 
43.7% (n=1162) unknown viremia. Patient journeys showed core departments 
(Gastroenterology, Internal Medicine, and Infectious Disease) and others 
including Emergency perform ample HCV testing in Spanish hospitals, whereas 
Medical Oncology lags. Patients were PCR-tested and genotyped significantly 
faster in core departments (p<.001).
CONCLUSIONS: Our results highlight hospital departments responsible for HCV 
testing. However, further testing was sub-optimal during the study period. 
Therefore, we underscore the need for HCV screening and reflex testing to 
accelerate diagnosis and linkage-to-care.
--------------------------
Table 2:

Number	Decision	Argument
15	Exclusion	The article presents a theoretical concept (the mapping of associated terms for PPD and MDD) but not its implementation in clinical practice.
16	Inclusion	The article describes the implementation of NLP in clinical practice (extraction of unstructured clinical data from EHRs).
--------------------------
We really like the table you created, please continue using it like above. We still would use these criteria for abstract screening: 

Inclusion criteria:
- clearly states the use of NLP 
- describes the implementation in clinical practice 
- presents original research 

Exclusion criteria:
- review article, systematic review, or opinion piece
- description of a theoretical concept or model, but not its implementation in clinical practice
- presents work that is outside the scope of the intended use of NLP in clinical practice, such as basic science research

We will present you with the abstracts, please decide if we should include or exclude the article and give an argument why. Please generate a table with following columns: the number of the title, your decision (inclusion/exclusion), a short argument why you include/exclude. 

Here are the abstracts from the articles:
17. Exa-scale volumes of medical data have been produced for decades. In most cases, 
the diagnosis is reported in free text, encoding medical knowledge that is still 
largely unexploited. In order to allow decoding medical knowledge included in 
reports, we propose an unsupervised knowledge extraction system combining a 
rule-based expert system with pre-trained Machine Learning (ML) models, namely 
the Semantic Knowledge Extractor Tool (SKET). Combining rule-based techniques 
and pre-trained ML models provides high accuracy results for knowledge 
extraction. This work demonstrates the viability of unsupervised Natural 
Language Processing (NLP) techniques to extract critical information from cancer 
reports, opening opportunities such as data mining for knowledge extraction 
purposes, precision medicine applications, structured report creation, and 
multimodal learning. SKET is a practical and unsupervised approach to extracting 
knowledge from pathology reports, which opens up unprecedented opportunities to 
exploit textual and multimodal medical information in clinical practice. We also 
propose SKET eXplained (SKET X), a web-based system providing visual 
explanations about the algorithmic decisions taken by SKET. SKET X is 
designed/developed to support pathologists and domain experts in understanding 
SKET predictions, possibly driving further improvements to the system.


18. INTRODUCTION: Intimate partner violence (IPV) is defined as sexual, physical, 
psychological, or economic violence that occurs between current or former 
intimate partners. Victims of IPV may seek care for violence-related injuries in 
healthcare settings, which makes recognition and intervention in these 
facilities critical. In this study our goal was to develop an algorithm using 
natural language processing (NLP) to identify cases of IPV within emergency 
department (ED) settings.
METHODS: In this observational cohort study, we extracted unstructured physician 
and advanced practice provider, nursing, and social worker notes from hospital 
electronic health records (EHR). The recorded clinical notes and patient 
narratives were screened for a set of 23 situational terms, derived from the 
literature on IPV (ie, assault by spouse), along with an additional set of 49 
extended situational terms, extracted from known IPV cases (ie, attack by 
spouse). We compared the effectiveness of the proposed model with detection of 
IPV-related International Classification of Diseases, 10th Revision, codes.
RESULTS: We included in the analysis a total of 1,064,735 patient encounters 
(405,303 patients who visited the ED of a Level I trauma center) from January 
2012-August 2020. The outcome was identification of an IPV-related encounter. In 
this study we used information embedded in unstructured EHR data to develop a 
NLP algorithm that employs clinical notes to identify IPV visits to the ED. 
Using a set of 23 situational terms along with 49 extended situational terms, 
the algorithm successfully identified 7,399 IPV-related encounters representing 
5,975 patients; the algorithm achieved 99.5% precision in detecting positive 
cases in our sample of 1,064,735 ED encounters.
CONCLUSION: Using a set of pre-defined IPV-related terms, we successfully 
developed a novel natural language processing algorithm capable of identifying 
intimate partner violence.
--------------------------
No.	Decision	Argument
17	Inclusion	The abstract clearly states the use of NLP, describes the implementation in clinical practice and presents original research. The authors propose an unsupervised NLP system, the Semantic Knowledge Extractor Tool (SKET), which is a practical and unsupervised approach to extracting knowledge from pathology reports, and opens up opportunities to exploit textual and multimodal medical information in clinical practice.
18	Inclusion	The abstract clearly states the use of NLP, describes the implementation in clinical practice and presents original research. The authors present a novel NLP algorithm capable of identifying intimate partner violence in emergency department settings. The algorithm is developed using unstructured physician and advanced practice provider notes from hospital electronic health records, and the algorithm achieves 99.5% precision in detecting positive cases in the sample of 1,064,735 ED encounters.
--------------------------
4 / 4
We really like the table you created, please continue using it like above. We still would use these criteria for abstract screening: 

Inclusion criteria:
- clearly states the use of NLP 
- describes the implementation in clinical practice 
- presents original research 

Exclusion criteria:
- review article, systematic review, or opinion piece
- description of a theoretical concept or model, but not its implementation in clinical practice
- presents work that is outside the scope of the intended use of NLP in clinical practice, such as basic science research

We will present you with the abstracts, please decide if we should include or exclude the article and give an argument why. Please generate a table with following columns: the number of the title, your decision (inclusion/exclusion), a short argument why you include/exclude. 

Here are the abstracts from the articles:
19. IMPORTANCE: Risk-stratification tools are routinely used in obstetrics to assist 
care teams in assessing and communicating risk associated with delivery. 
Electronic health record data and machine learning methods may offer a novel 
opportunity to improve and automate risk assessment.
OBJECTIVE: To compare the predictive performance of natural language processing 
(NLP) of clinician documentation with that of a previously validated tool to 
identify individuals at high risk for maternal morbidity.
DESIGN, SETTING, AND PARTICIPANTS: This retrospective diagnostic study was 
conducted at Brigham and Women's Hospital and Massachusetts General Hospital, 
Boston, Massachusetts, and included individuals admitted for delivery at the 
former institution from July 1, 2016, to February 29, 2020. A subset of these 
encounters (admissions from February to December 2018) was part of a previous 
prospective validation study of the Obstetric Comorbidity Index (OB-CMI), a 
comorbidity-weighted score to stratify risk of severe maternal morbidity (SMM).
EXPOSURES: Natural language processing of clinician documentation and OB-CMI 
scores.
MAIN OUTCOMES AND MEASURES: Natural language processing of clinician-authored 
admission notes was used to predict SMM in individuals delivering at the same 
institution but not included in the prospective OB-CMI study. The NLP model was 
then compared with the OB-CMI in the subset with a known OB-CMI score. Model 
discrimination between the 2 approaches was compared using the DeLong test. 
Sensitivity and positive predictive value for the identification of individuals 
at highest risk were prioritized as the characteristics of interest.
RESULTS: This study included 19 794 individuals; 4034 (20.4%) were included in 
the original prospective validation study of the OB-CMI (testing set), and the 
remaining 15 760 (79.6%) composed the training set. Mean (SD) age was 32.3 (5.2) 
years in the testing cohort and 32.2 (5.2) years in the training cohort. A total 
of 115 individuals in the testing cohort (2.9%) and 468 in the training cohort 
(3.0%) experienced SMM. The NLP model was built from a pruned vocabulary of 2783 
unique words that occurred within the 15 760 admission notes from individuals in 
the training set. The area under the receiver operating characteristic curve of 
the NLP-based model for the prediction of SMM was 0.76 (95% CI, 0.72-0.81) and 
was comparable with that of the OB-CMI model (0.74; 95% CI, 0.70-0.79) in the 
testing set (P = .53). Sensitivity (NLP, 28.7%; OB-CMI, 24.4%) and positive 
predictive value (NLP, 19.4%; OB-CMI, 17.6%) were comparable between the NLP and 
OB-CMI high-risk designations for the prediction of SMM.
CONCLUSIONS AND RELEVANCE: In this study, the NLP method and a validated 
risk-stratification tool had a similar ability to identify patients at high risk 
of SMM. Future prospective research is needed to validate the NLP approach in 
clinical practice and determine whether it could augment or replace tools 
requiring manual user input.


20. BACKGROUND: Qigong embraces a range of self-care exercises originating from 
China. Lung-Strengthening Qigong (LSQ) is a specific technique for maintaining 
and improving physical and mental wellbeing.
METHODS: We recruited 170 practitioners and 42 non-practitioner/control samples 
to investigate the impacts of LSQ practice on body, mind, thoughts, and 
feelings. This is a pilot study pursued to plan for an adequately powered, 
non-clinical randomized controlled trials (RCT) on overall wellbeing and health 
and to evaluate the adequacy of delivering the physical activity intervention 
with fidelity. Self-evaluation-based data collection schemes were developed by 
regularly requesting completion of a questionnaire from both practitioner and 
control group, and an online diary and end of study survey (EOS) completion only 
from the practitioners. Diverse types of analyses were conducted, including 
statistical tests, machine learning, and qualitative thematic models.
RESULTS: We evaluated all different data resources together and observed that 
(a)the impacts are diverse, including improvements in physical (e.g., elevated 
sleep quality, physical energy, reduced fatigue), mental (e.g., increased 
positivity, reduced stress), and relational (e.g., enhanced connections to self 
and nature) wellbeing, which were not observed in control group; (b)measured by 
the level-of-effectiveness, four distinct clusters were identified, from 
no-effect to a high-level of effect; (c)a majority (84 %) of the LSQ 
practitioners experienced an improvement in wellbeing; (d)qualitative and 
quantitative analyses of the diary entries, questionnaires, and EOS were all 
found to be consistent, (e)majority of the positively impacted practitioners had 
no or some little prior experience with LSQ.
CONCLUSIONS: Novel features of this study include (i)an increased sample size 
vis-à-vis other related studies; (ii)provision of weekly live-streamed LSQ 
sessions; (iii)integration of quantitative and qualitative type of analyses. The 
pilot study indicated that the proportion of practitioners who continued to 
engage in completing the regular-interval questionnaires over time was higher 
for practitioners compared to the control group. The engagement of practitioners 
may have been sustained by participation in the regular live LSQ sessions. To 
fully understand the impacts of LSQ on clinical/physiological outcomes, 
especially for specific patient groups, more objective biomarkers (e.g. 
respiratory rate, heart rate variation) could be tracked in future studies.


21. Smart healthcare has achieved significant progress in recent years. Emerging 
artificial intelligence (AI) technologies enable various smart applications 
across various healthcare scenarios. As an essential technology powered by AI, 
natural language processing (NLP) plays a key role in smart healthcare due to 
its capability of analysing and understanding human language. In this work, we 
review existing studies that concern NLP for smart healthcare from the 
perspectives of technique and application. We first elaborate on different NLP 
approaches and the NLP pipeline for smart healthcare from the technical point of 
view. Then, in the context of smart healthcare applications employing NLP 
techniques, we introduce representative smart healthcare scenarios, including 
clinical practice, hospital management, personal care, public health, and drug 
development. We further discuss two specific medical issues, i.e., the 
coronavirus disease 2019 (COVID-19) pandemic and mental health, in which 
NLP-driven smart healthcare plays an important role. Finally, we discuss the 
limitations of current works and identify the directions for future works.
--------------------------
#	Decision	Argument
19	Inclusion	This study uses NLP to compare its performance with a validated risk-stratification tool in identifying individuals at high risk for maternal morbidity. It also presents original research.
20	Exclusion	This study does not describe the implementation of NLP in clinical practice and is not focused on NLP applications in clinical care. Instead, it investigates the impacts of a physical activity technique called Lung-Strengthening Qigong on overall wellbeing and health.
--------------------------
We really like the table you created, please continue using it like above. We still would use these criteria for abstract screening: 

Inclusion criteria:
- clearly states the use of NLP 
- describes the implementation in clinical practice 
- presents original research 

Exclusion criteria:
- review article, systematic review, or opinion piece
- description of a theoretical concept or model, but not its implementation in clinical practice
- presents work that is outside the scope of the intended use of NLP in clinical practice, such as basic science research

We will present you with the abstracts, please decide if we should include or exclude the article and give an argument why. Please generate a table with following columns: the number of the title, your decision (inclusion/exclusion), a short argument why you include/exclude. 

Here are the abstracts from the articles:
21. Smart healthcare has achieved significant progress in recent years. Emerging 
artificial intelligence (AI) technologies enable various smart applications 
across various healthcare scenarios. As an essential technology powered by AI, 
natural language processing (NLP) plays a key role in smart healthcare due to 
its capability of analysing and understanding human language. In this work, we 
review existing studies that concern NLP for smart healthcare from the 
perspectives of technique and application. We first elaborate on different NLP 
approaches and the NLP pipeline for smart healthcare from the technical point of 
view. Then, in the context of smart healthcare applications employing NLP 
techniques, we introduce representative smart healthcare scenarios, including 
clinical practice, hospital management, personal care, public health, and drug 
development. We further discuss two specific medical issues, i.e., the 
coronavirus disease 2019 (COVID-19) pandemic and mental health, in which 
NLP-driven smart healthcare plays an important role. Finally, we discuss the 
limitations of current works and identify the directions for future works.


22. BACKGROUND: Adverse reactions to drugs attract significant concern in both 
clinical practice and public health monitoring. Multiple measures have been put 
into place to increase postmarketing surveillance of the adverse effects of 
drugs and to improve drug safety. These measures include implementing 
spontaneous reporting systems and developing automated natural language 
processing systems based on data from electronic health records and social media 
to collect evidence of adverse drug events that can be further investigated as 
possible adverse reactions.
OBJECTIVE: While using social media for collecting evidence of adverse drug 
events has potential, it is not clear whether social media are a reliable source 
for this information. Our work aims to (1) develop natural language processing 
approaches to identify adverse drug events on social media and (2) assess the 
reliability of social media data to identify adverse drug events.
METHODS: We propose a collocated long short-term memory network model with 
attentive pooling and aggregated, contextual representation generated by a 
pretrained model. We applied this model on large-scale Twitter data to identify 
adverse drug event-related tweets. We conducted a qualitative content analysis 
of these tweets to validate the reliability of social media data as a means to 
collect such information.
RESULTS: The model outperformed a variant without contextual representation 
during both the validation and evaluation phases. Through the content analysis 
of adverse drug event tweets, we observed that adverse drug event-related 
discussions had 7 themes. Mental health-related, sleep-related, and pain-related 
adverse drug event discussions were most frequent. We also contrast known 
adverse drug reactions to those mentioned in tweets.
CONCLUSIONS: We observed a distinct improvement in the model when it used 
contextual information. However, our results reveal weak generalizability of the 
current systems to unseen data. Additional research is needed to fully utilize 
social media data and improve the robustness and reliability of natural language 
processing systems. The content analysis, on the other hand, showed that Twitter 
covered a sufficiently wide range of adverse drug events, as well as known 
adverse reactions, for the drugs mentioned in tweets. Our work demonstrates that 
social media can be a reliable data source for collecting adverse drug event 
mentions.
--------------------------
No.	Decision	Argument
21	Exclusion	Review article
22	Inclusion	Describes the implementation of NLP in clinical practice to identify adverse drug events on social media
--------------------------
We really like the table you created, please continue using it like above. We still would use these criteria for abstract screening: 

Inclusion criteria:
- clearly states the use of NLP 
- describes the implementation in clinical practice 
- presents original research 

Exclusion criteria:
- review article, systematic review, or opinion piece
- description of a theoretical concept or model, but not its implementation in clinical practice
- presents work that is outside the scope of the intended use of NLP in clinical practice, such as basic science research

We will present you with the abstracts, please decide if we should include or exclude the article and give an argument why. Please generate a table with following columns: the number of the title, your decision (inclusion/exclusion), a short argument why you include/exclude. 

Here are the abstracts from the articles:
23. Modern advances in computational language processing methods have enabled new 
approaches to the measurement of mental processes. However, the field has 
primarily focused on model accuracy in predicting performance on a task or a 
diagnostic category. Instead the field should be more focused on determining 
which computational analyses align best with the targeted 
neurocognitive/psychological functions that we want to assess. In this paper we 
reflect on two decades of experience with the application of language-based 
assessment to patients' mental state and cognitive function by addressing the 
questions of what we are measuring, how it should be measured and why we are 
measuring the phenomena. We address the questions by advocating for a principled 
framework for aligning computational models to the constructs being assessed and 
the tasks being used, as well as defining how those constructs relate to patient 
clinical states. We further examine the assumptions that go into the 
computational models and the effects that model design decisions may have on the 
accuracy, bias and generalizability of models for assessing clinical states. 
Finally, we describe how this principled approach can further the goal of 
transitioning language-based computational assessments to part of clinical 
practice while gaining the trust of critical stakeholders.


24. INTRODUCTION: Pharmacovigilance (PV) has proven to detect post-marketing adverse 
drug events (ADE). Previous research used the natural language processing (NLP) 
tool to extract unstructured texts relevant to ADEs. However, texts without 
context reduce the efficiency of such algorithms. Our objective was to develop 
and validate an innovative NLP tool, aTarantula, using a context-aware 
machine-learning algorithm to detect existing ADEs from social media using an 
aggregated lexicon.
METHOD: aTarantula utilized FastText embeddings and an aggregated lexicon to 
extract contextual data from three patient forums (i.e., MedHelp, MedsChat, and 
PatientInfo) taking warfarin. The lexicon used warfarin package inserts and 
synonyms of warfarin ADEs from UMLS and FAERS databases. Data was stored on 
SQLite and then refined and manually checked by three clinical pharmacists for 
validation.
RESULTS: Multiple organ systems where the most frequent ADE were reported at 
1.50%, followed by CNS side effects at 1.19%. Lymphatic system ADEs were the 
least common side effect reported at 0.09%. The overall Spearman rank 
correlation coefficient between patient-reported data from the forums and FAERS 
was 0.19. As determined by pharmacist validation, aTarantula had a sensitivity 
of 84.2% and a specificity of 98%. Three clinical pharmacists manually validated 
our results. Finally, we created an aggregated lexicon for mining ADEs from 
social media.
CONCLUSION: We successfully developed aTarantula, a machine-learning algorithmn 
based on artificial intelligence to extract warfarin-related ADEs from online 
social discussion forums automatically. Our study shows that it is feasible to 
use aTarantula to detect ADEs. Future researchers can validate aTarantula on the 
diverse dataset.
--------------------------
Table: Article inclusion/exclusion decision

No.	Decision	Argument
23	Exclusion	The article primarily focuses on the principles and framework for language-based assessment rather than its implementation in clinical practice.
24	Inclusion	The article describes the development and validation of an NLP tool for pharmacovigilance in detecting adverse drug events from social media. It meets the criteria for implementation in clinical practice and original research.
--------------------------
We really like the table you created, please continue using it like above. We still would use these criteria for abstract screening: 

Inclusion criteria:
- clearly states the use of NLP 
- describes the implementation in clinical practice 
- presents original research 

Exclusion criteria:
- review article, systematic review, or opinion piece
- description of a theoretical concept or model, but not its implementation in clinical practice
- presents work that is outside the scope of the intended use of NLP in clinical practice, such as basic science research

We will present you with the abstracts, please decide if we should include or exclude the article and give an argument why. Please generate a table with following columns: the number of the title, your decision (inclusion/exclusion), a short argument why you include/exclude. 

Here are the abstracts from the articles:
25. BACKGROUND: Gastric intestinal metaplasia (GIM) is a premalignant gastric 
mucosal change that is often incidentally detected during 
esophagogastroduodenoscopy (EGD). Despite the established higher risk of gastric 
cancer associated with GIM, the incidence, prevalence, and outcomes data for GIM 
are limited in the United States (US), and practice patterns are highly 
variable.
OBJECTIVES: Our primary objectives were to accurately identify incident 
histology-confirmed GIM cases and determine patient characteristics, endoscopy 
findings, Helicobacter pylori (HP) detection, and eradication treatment 
outcomes, as well as surveillance and follow-up recommendations.
DESIGN: We conducted a retrospective cohort study using administrative data.
METHODS: We first developed and validated a rule-based natural language 
processing tool to identify the patients with GIM on gastrointestinal pathology 
reports between 2011 and 2016. We then performed a manual chart review of all 
EGD procedures and associated pathology notes to confirm cases and obtain 
clinically relevant data.
RESULTS: In all, 414 patients with an index diagnosis of GIM were confirmed 
(prevalence = 2.5% of patients undergoing any EGD). A majority (52.4%) of 
patients were non-Hispanic white. The most common indication for EGD was 
abdominal pain (46.9%). A majority (55%) did not receive specific follow-up 
recommendations or were asked to see their primary care provider. HP testing was 
documented in 86% of patients, and detected in 94 patients (prevalence = 26.4%). 
Treatment was documented in 94.7% of cases, and eradication confirmed in only 
34.8% of these cases.
CONCLUSION: A large group of US patients with an index diagnosis of GIM was 
accurately identified. There was wide variability in clinical practice patterns 
including biopsy practice, HP treatment and eradication confirmation testing, 
and surveillance recommendations. This work demonstrates that there is a major 
unmet need for quality improvement efforts to standardize care for patients with 
GIM, a premalignant condition, and inform future prospective studies in a US 
population.


26. BACKGROUND: Natural language processing has been established as an important 
tool when using unstructured text data; however, most studies in the medical 
field have been limited to a retrospective analysis of text entered manually by 
humans. Little research has focused on applying natural language processing to 
the conversion of raw voice data generated in the clinical field into text using 
speech-to-text algorithms.
OBJECTIVE: In this study, we investigated the promptness and reliability of a 
real-time medical record input assistance system with voice artificial 
intelligence (RMIS-AI) and compared it to the manual method for triage tasks in 
the emergency department.
METHODS: From June 4, 2021, to September 12, 2021, RMIS-AI, using a machine 
learning engine trained with 1717 triage cases over 6 months, was prospectively 
applied in clinical practice in a triage unit. We analyzed a total of 1063 
triage tasks performed by 19 triage nurses who agreed to participate. The 
primary outcome was the time for participants to perform the triage task.
RESULTS: The median time for participants to perform the triage task was 204 
(IQR 155, 277) seconds by RMIS-AI and 231 (IQR 180, 313) seconds using manual 
method; this difference was statistically significant (P<.001). Most variables 
required for entry in the triage note showed a higher record completion rate by 
the manual method, but in the recording of additional chief concerns and past 
medical history, RMIS-AI showed a higher record completion rate than the manual 
method. Categorical variables entered by RMIS-AI showed less accuracy compared 
with continuous variables, such as vital signs.
CONCLUSIONS: RMIS-AI improves the promptness in performing triage tasks as 
compared to using the manual input method. However, to make it a reliable 
alternative to the conventional method, technical supplementation and additional 
research should be pursued.

--------------------------
No.	Decision	Argument
25	Inclusion	The article describes the implementation of a NLP tool to identify patients with Gastric intestinal metaplasia from gastrointestinal pathology reports. The tool was developed, validated, and applied in a retrospective cohort study, providing original research on the use of NLP in clinical practice.
26	Inclusion	The article presents original research on the implementation of a NLP-powered real-time medical record input assistance system in the emergency department and its comparison with manual input methods in terms of promptness and reliability. The study demonstrates the use of NLP in clinical practice.
--------------------------
2 / 2
We really like the table you created, please continue using it like above. We still would use these criteria for abstract screening: 

Inclusion criteria:
- clearly states the use of NLP 
- describes the implementation in clinical practice 
- presents original research 

Exclusion criteria:
- review article, systematic review, or opinion piece
- description of a theoretical concept or model, but not its implementation in clinical practice
- presents work that is outside the scope of the intended use of NLP in clinical practice, such as basic science research

We will present you with the abstracts, please decide if we should include or exclude the article and give an argument why. Please generate a table with following columns: the number of the title, your decision (inclusion/exclusion), a short argument why you include/exclude. 

Here are the abstracts from the articles:
27. Drug-Induced Liver Injury (DILI), despite its low occurrence rate, can cause 
severe side effects or even lead to death. Thus, it is one of the leading causes 
for terminating the development of new, and restricting the use of 
already-circulating, drugs. Moreover, its multifactorial nature, combined with a 
clinical presentation that often mimics other liver diseases, complicate the 
identification of DILI-related (or "positive") literature, which remains the 
main medium for sourcing results from the clinical practice and experimental 
studies. This work-contributing to the "Literature AI for DILI Challenge" of the 
Critical Assessment of Massive Data Analysis (CAMDA) 2021- presents an automated 
pipeline for distinguishing between DILI-positive and negative publications. We 
used Natural Language Processing (NLP) to filter out the uninformative parts of 
a text, and identify and extract mentions of chemicals and diseases. We combined 
that information with small-molecule and disease embeddings, which are capable 
of capturing chemical and disease similarities, to improve classification 
performance. The former were directly sourced from the Chemical Checker (CC). 
For the latter, we collected data that encode different aspects of disease 
similarity from the National Library of Medicine's (NLM) Medical Subject 
Headings (MeSH) thesaurus and the Comparative Toxicogenomics Database (CTD). 
Following a similar procedure as the one used in the CC, vector representations 
for diseases were learnt and evaluated. Two Neural Network (NN) classifiers were 
developed: a baseline model that accepts texts as input and an augmented, 
extended, model that also utilises chemical and disease embeddings. We trained, 
validated, and tested the classifiers through a Nested Cross-Validation (NCV) 
scheme with 10 outer and 5 inner folds. During this, the baseline and extended 
models performed virtually identically, with F1-scores of 95.04 ± 0.61% and 
94.80 ± 0.41%, respectively. Upon validation on an external, withheld, dataset 
that is meant to assess classifier generalisability, the extended model achieved 
an F1-score of 91.14 ± 1.62%, outperforming its baseline counterpart which 
received a lower score of 88.30 ± 2.44%. We make further comparisons between the 
classifiers and discuss future improvements and directions, including utilising 
chemical and disease embeddings for visualisation and exploratory analysis of 
the DILI-positive literature.


28. Since radiology reports needed for clinical practice and research are written 
and stored in free-text narrations, extraction of relative information for 
further analysis is difficult. In these circumstances, natural language 
processing (NLP) techniques can facilitate automatic information extraction and 
transformation of free-text formats to structured data. In recent years, deep 
learning (DL)-based models have been adapted for NLP experiments with promising 
results. Despite the significant potential of DL models based on artificial 
neural networks (ANN) and convolutional neural networks (CNN), the models face 
some limitations to implement in clinical practice. Transformers, another new DL 
architecture, have been increasingly applied to improve the process. Therefore, 
in this study, we propose a transformer-based fine-grained named entity 
recognition (NER) architecture for clinical information extraction. We collected 
88 abdominopelvic sonography reports in free-text formats and annotated them 
based on our developed information schema. The text-to-text transfer transformer 
model (T5) and Scifive, a pre-trained domain-specific adaptation of the T5 
model, were applied for fine-tuning to extract entities and relations and 
transform the input into a structured format. Our transformer-based model in 
this study outperformed previously applied approaches such as ANN and CNN models 
based on ROUGE-1, ROUGE-2, ROUGE-L, and BLEU scores of 0.816, 0.668, 0.528, and 
0.743, respectively, while providing an interpretable structured report.
--------------------------
No.	Decision	Argument
27	Inclusion	The abstract clearly states the use of NLP, describes the implementation in clinical practice, and presents original research. The article presents an automated pipeline using NLP techniques to distinguish between DILI-positive and negative publications.
28	Inclusion	The abstract clearly states the use of NLP, describes the implementation in clinical practice, and presents original research. The article presents a transformer-based fine-grained NER architecture for clinical information extraction from free-text radiology reports.
--------------------------
We really like the table you created, please continue using it like above. We still would use these criteria for abstract screening: 

Inclusion criteria:
- clearly states the use of NLP 
- describes the implementation in clinical practice 
- presents original research 

Exclusion criteria:
- review article, systematic review, or opinion piece
- description of a theoretical concept or model, but not its implementation in clinical practice
- presents work that is outside the scope of the intended use of NLP in clinical practice, such as basic science research

We will present you with the abstracts, please decide if we should include or exclude the article and give an argument why. Please generate a table with following columns: the number of the title, your decision (inclusion/exclusion), a short argument why you include/exclude. 

Here are the abstracts from the articles:
29. BACKGROUND: Due to the phenotypic similarities among different pediatric 
respiratory diseases with chronic cough, primary doctors often misdiagnose and 
the misuse of examinations is prevalent. In the pre-diagnosis stage, the 
patients' chief complaints and other information in the electronic medical 
record (EMR) provide a powerful reference for respiratory experts to make 
preliminary disease judgment and examination plan. In this paper, we proposed an 
intelligent prediagnosis system to predict disease diagnosis and recommend 
examinations based on EMR text.
METHODS: We examined the clinical notes of 178,293 children with chronic cough 
symptoms from retrospective EMR data. The dataset is split into 7:3 for training 
and testing. From the testing set, we also extract 5% of samples for validation. 
We proposed a medical-semantic-aware convolution neural network (MSCNN) 
framework that can accomplish two downstream tasks from the same medical 
language model through transfer learning. First, a medical language model based 
on the word2vec algorithm was built to generate embeddings for the text data. 
Then, text convolutional neural network (TextCNN) was used to build models for 
disease prediction and examination recommendation.
RESULTS: We implemented 5 algorithms for disease prediction. In the disease 
prediction task, our algorithm outperformed the baseline methods on all metrics, 
with a top-1 accuracy (AC) of 0.68 and a top-3 AC of 0.923 on the testing set. 
By adding data enhancement, the top-3 AC reached 0.926. In the examination 
recommendation task, the overall AC on the testing set was 0.93 and the macro 
average (MA) F1-score was 0.88. The average area under the curve (AUC) on the 
training set was 0.97 while on the testing set it was 0.86.
CONCLUSIONS: We constructed an intelligent prediagnosis system with an MSCNN 
framework that can predict diseases and make examination recommendations based 
on EMR data. Our approach achieved good results on a retrospective clinical 
dataset and thus has great potential for the application of automated diagnosis 
assist in clinical practice during pre-diagnosis stage, which will provide help 
for primary level doctors or doctors in basic-level hospitals. Due to the 
generality of the proposed framework, it can be straight forwardly extended to 
prediagnosis for other diseases.


30. E-mental health for depression is increasingly used in clinical practice, but 
patient adherence suffers as therapist involvement decreases. One reason may be 
the low responsiveness of existing programs: especially autonomous systems are 
lacking in their input interpretation and feedback-giving capabilities. Here, we 
explore (a) to what extent a more socially intelligent and, therefore, 
technologically advanced solution, namely a conversational agent, is a feasible 
means of collecting thought record data in dialog, (b) what people write about 
in their thought records, (c) whether providing content-based feedback increases 
motivation for thought recording, a core technique of cognitive therapy that 
helps patients gain an understanding of how their thoughts cause their feelings. 
Using the crowd-sourcing platform Prolific, 308 participants with subclinical 
depression symptoms were recruited and split into three conditions of varying 
feedback richness using the minimization method of randomization. They completed 
two thought recording sessions with the conversational agent: one practice 
session with scenarios and one open session using situations from their own 
lives. All participants were able to complete thought records with the agent 
such that the thoughts could be interpreted by the machine learning algorithm, 
rendering the completion of thought records with the agent feasible. 
Participants chose interpersonal situations nearly three times as often as 
achievement-related situations in the open chat session. The three most common 
underlying schemas were the Attachment, Competence, and Global Self-evaluation 
schemas. No support was found for a motivational effect of providing richer 
feedback. In addition to our findings, we publish the dataset of thought records 
for interested researchers and developers.
--------------------------
Here's the table for the abstracts:

Title	Decision	Argument
29	Inclusion	The paper presents an original research that describes the implementation of NLP in clinical practice, specifically in the pre-diagnosis stage for children with chronic cough.
30	Inclusion	The paper presents original research that describes the use of NLP (conversational agent) in e-mental health for depression, specifically in collecting thought record data and providing feedback.
--------------------------
We really like the table you created, please continue using it like above. We still would use these criteria for abstract screening: 

Inclusion criteria:
- clearly states the use of NLP 
- describes the implementation in clinical practice 
- presents original research 

Exclusion criteria:
- review article, systematic review, or opinion piece
- description of a theoretical concept or model, but not its implementation in clinical practice
- presents work that is outside the scope of the intended use of NLP in clinical practice, such as basic science research

We will present you with the abstracts, please decide if we should include or exclude the article and give an argument why. Please generate a table with following columns: the number of the title, your decision (inclusion/exclusion), a short argument why you include/exclude. 

Here are the abstracts from the articles:
31. BACKGROUND: Artificial intelligence (AI) is emerging in healthcare in various 
forms, including AI-based clinical decision support systems, machine learning, 
computer vision, natural language processing, big data analytics and AI-enhanced 
robotics. Given their potential impact on clinical processes and 
decision-making, AI-based health technologies (AIHT) are now seen to have a 
transformative effect on the nursing and medical professions, and on advanced 
nursing practice in particular.
AIMS: While nurse practitioners (NPs) are increasingly called upon to play a 
crucial role in improving the healthcare provided to the population, little is 
known about the nature, extent and outcomes of their involvement and experience 
with AIHT. This study's research objectives are twofold. First, it aims to 
characterize NPs' involvement and experience with AIHT in terms of the 
functional and clinical attributes of the AIHT-based systems and applications 
that have emerged in advanced nursing care settings, and of the clinical tasks 
of NPs targeted for support by these systems and applications. Second, it aims 
to characterize this involvement and experience with AIHT in terms of its 
expected impacts on the clinical activities and performance of NPs, and of its 
potential outcomes for NPs' patients and for the general population.
METHOD: We thus contribute to advanced practice nursing research by carrying out 
an initial evaluation of the role played by NPs in the emergence of these 
technologies, by means of a systematic review of the literature.
FINDINGS: This review demonstrates that NPs, acting alone or in collaboration 
with physicians and other healthcare professionals, participate in the 
development and evaluation of various AI-based decision-making and predictive 
tools in primary, hospital and emergency care settings. This participation 
involves NPs as diagnostic and therapeutic experts whose clinical activities, 
decision-making and performance can be significantly impacted by their adoption 
and assimilation of AIHT.


32. The accelerating impact of genomic data in clinical decision-making has 
generated a paradigm shift from treatment based on the anatomic origin of the 
tumor to the incorporation of key genomic features to guide therapy. Assessing 
the clinical validity and utility of the genomic background of a patient's 
cancer represents one of the emerging challenges in oncology practice, demanding 
the development of automated platforms for extracting clinically relevant 
genomic information from medical texts. We developed PubMiner, a natural 
language processing tool to extract and interpret cancer type, therapy, and 
genomic information from biomedical abstracts. Our initial focus has been the 
retrieval of gene names, variants, and negations, where PubMiner performed 
highly in terms of total recall (91.7%) with a precision of 79.7%. Our next 
steps include developing a web-based interface to promote personalized treatment 
based on each tumor's unique genomic fingerprints.
--------------------------
Table of abstracts:

#	Decision	Argument
31	Exclusion	This abstract describes a systematic review of the literature, which is one of the exclusion criteria.
32	Inclusion	This abstract describes the implementation of NLP in the form of a tool, PubMiner, in the clinical setting to extract and interpret genomic information from medical texts. It meets the inclusion criteria of using NLP, implementation in clinical practice, and presenting original research.
--------------------------
We really like the table you created, please continue using it like above. We still would use these criteria for abstract screening: 

Inclusion criteria:
- clearly states the use of NLP 
- describes the implementation in clinical practice 
- presents original research 

Exclusion criteria:
- review article, systematic review, or opinion piece
- description of a theoretical concept or model, but not its implementation in clinical practice
- presents work that is outside the scope of the intended use of NLP in clinical practice, such as basic science research

We will present you with the abstracts, please decide if we should include or exclude the article and give an argument why. Please generate a table with following columns: the number of the title, your decision (inclusion/exclusion), a short argument why you include/exclude. 

Here are the abstracts from the articles:
33. BACKGROUND: Social media provide a window onto the circulation of ideas in 
everyday folk psychiatry, revealing the themes and issues discussed both by the 
public and by various scientific communities.
OBJECTIVE: This study explores the trends in health information about autism 
spectrum disorder within popular and scientific communities through the 
systematic semantic exploration of big data gathered from Twitter and PubMed.
METHODS: First, we performed a natural language processing by text-mining 
analysis and with unsupervised (machine learning) topic modeling on a sample of 
the last 10,000 tweets in English posted with the term #autism (January 2021). 
We built a network of words to visualize the main dimensions representing these 
data. Second, we performed precisely the same analysis with all the articles 
using the term "autism" in PubMed without time restriction. Lastly, we compared 
the results of the 2 databases.
RESULTS: We retrieved 121,556 terms related to autism in 10,000 tweets and 
5.7x109 terms in 57,121 biomedical scientific articles. The 4 main dimensions 
extracted from Twitter were as follows: integration and social support, 
understanding and mental health, child welfare, and daily challenges and 
difficulties. The 4 main dimensions extracted from PubMed were as follows: 
diagnostic and skills, research challenges, clinical and therapeutical 
challenges, and neuropsychology and behavior.
CONCLUSIONS: This study provides the first systematic and rigorous comparison 
between 2 corpora of interests, in terms of lay representations and scientific 
research, regarding the significant increase in information available on autism 
spectrum disorder and of the difficulty to connect fragments of knowledge from 
the general population. The results suggest a clear distinction between the 
focus of topics used in the social media and that of scientific communities. 
This distinction highlights the importance of knowledge mobilization and 
exchange to better align research priorities with personal concerns and to 
address dimensions of well-being, adaptation, and resilience. Health care 
professionals and researchers can use these dimensions as a framework in their 
consultations to engage in discussions on issues that matter to beneficiaries 
and develop clinical approaches and research policies in line with these 
interests. Finally, our study can inform policy makers on the health and social 
needs and concerns of individuals with autism and their caregivers, especially 
to define health indicators based on important issues for beneficiaries.


34. INTRODUCTION: Referrals vetting is a necessary daily task to ensure the 
appropriateness of radiology referrals. Vetting requires extensive clinical 
knowledge and may challenge those responsible. This study aims to develop AI 
models to automate the vetting process and to compare their performance with 
healthcare professionals.
METHODS: 1020 lumbar spine MRI referrals were collected retrospectively from two 
Irish hospitals. Three expert MRI radiographers classified the referrals into 
indicated or not indicated for scanning based on iRefer guidelines. The 
reference label for each referral was assigned based on the majority voting. The 
corpus was divided into two datasets, one for the models' development with 920 
referrals, and one included 100 referrals used as a held-out for the final 
comparison of the AI models versus national and international MRI radiographers. 
Three traditional models were developed: SVM, LR, RF, and two deep neural 
models, including CNN and Bi-LSTM. For the traditional models, four 
vectorisation techniques applied: BoW, bigrams, trigrams, and TF-IDF. A textual 
data augmentation technique was applied to investigate the influence of data 
augmentation on the models' performances.
RESULTS: RF with BoW achieved the highest AUC reaching 0.99. CNN model 
outperformed Bi-LSTM with AUC = 0.98. With the augmented dataset, the 
performance significantly improved with an increase in F1 scores ranging from 1% 
to 7%. All models outperformed the national and international radiographers when 
compared on the hold-out dataset.
CONCLUSION: The models assigned the referrals' appropriateness with higher 
accuracies than the national and international radiographers. Applying data 
augmentation significantly improved the models' performances.
IMPLICATIONS FOR PRACTICE: The outcomes suggest that the use of AI for checking 
referrals' eligibility could serve as a supporting tool to improve the 
referrals' management in radiology departments.
--------------------------
Article 33:

No	Decision	Argument
33	Exclusion	The article explores health information about autism spectrum disorder from two sources, Twitter and PubMed, through natural language processing and text-mining analysis, but does not describe the implementation of NLP in clinical practice.

Article 34:

No	Decision	Argument
34	Inclusion	The article presents original research that develops and compares AI models with human healthcare professionals in automating the vetting process of radiology referrals, showing the implementation of NLP in clinical practice.
--------------------------
We really like the table you created, please continue using it like above. We still would use these criteria for abstract screening: 

Inclusion criteria:
- clearly states the use of NLP 
- describes the implementation in clinical practice 
- presents original research 

Exclusion criteria:
- review article, systematic review, or opinion piece
- description of a theoretical concept or model, but not its implementation in clinical practice
- presents work that is outside the scope of the intended use of NLP in clinical practice, such as basic science research

We will present you with the abstracts, please decide if we should include or exclude the article and give an argument why. Please generate a table with following columns: the number of the title, your decision (inclusion/exclusion), a short argument why you include/exclude. 

Here are the abstracts from the articles:
35. The promise of highly personalized oncology care using artificial intelligence 
(AI) technologies has been forecasted since the emergence of the field. 
Cumulative advances across the science are bringing this promise to realization, 
including refinement of machine learning- and deep learning algorithms; 
expansion in the depth and variety of databases, including multiomics; and the 
decreased cost of massively parallelized computational power. Examples of 
successful clinical applications of AI can be found throughout the cancer 
continuum and in multidisciplinary practice, with computer vision-assisted image 
analysis in particular having several U.S. Food and Drug Administration-approved 
uses. Techniques with emerging clinical utility include whole blood multicancer 
detection from deep sequencing, virtual biopsies, natural language processing to 
infer health trajectories from medical notes, and advanced clinical decision 
support systems that combine genomics and clinomics. Substantial issues have 
delayed broad adoption, with data transparency and interpretability suffering 
from AI's "black box" mechanism, and intrinsic bias against underrepresented 
persons limiting the reproducibility of AI models and perpetuating health care 
disparities. Midfuture projections of AI maturation involve increasing a model's 
complexity by using multimodal data elements to better approximate an organic 
system. Far-future positing includes living databases that accumulate all 
aspects of a person's health into discrete data elements; this will fuel highly 
convoluted modeling that can tailor treatment selection, dose determination, 
surveillance modality and schedule, and more. The field of AI has had a 
historical dichotomy between its proponents and detractors. The successful 
development of recent applications, and continued investment in prospective 
validation that defines their impact on multilevel outcomes, has established a 
momentum of accelerated progress.


36. BACKGROUND: The Discovery Critical Care Research Network Program for Resilience 
and Emergency Preparedness (Discovery PREP) partnered with a third-party 
technology vendor to design and implement an electronic data capture tool that 
addressed multisite data collection challenges during public health emergencies 
(PHE) in the United States. The basis of the work was to design an electronic 
data capture tool and to prospectively gather data on usability from bedside 
clinicians during national health system stress queries and influenza 
observational studies.
OBJECTIVE: The aim of this paper is to describe the lessons learned in the 
design and implementation of a novel electronic data capture tool with the goal 
of significantly increasing the nation's capability to manage real-time data 
collection and analysis during PHE.
METHODS: A multiyear and multiphase design approach was taken to create an 
electronic data capture tool, which was used to pilot rapid data capture during 
a simulated PHE. Following the pilot, the study team retrospectively assessed 
the feasibility of automating the data captured by the electronic data capture 
tool directly from the electronic health record. In addition to user feedback 
during semistructured interviews, the System Usability Scale (SUS) questionnaire 
was used as a basis to evaluate the usability and performance of the electronic 
data capture tool.
RESULTS: Participants included Discovery PREP physicians, their local 
administrators, and data collectors from tertiary-level academic medical centers 
at 5 different institutions. User feedback indicated that the designed system 
had an intuitive user interface and could be used to automate study 
communication tasks making for more efficient management of multisite studies. 
SUS questionnaire results classified the system as highly usable (SUS score 
82.5/100). Automation of 17 (61%) of the 28 variables in the influenza 
observational study was deemed feasible during the exploration of automated 
versus manual data abstraction. The creation and use of the Project Meridian 
electronic data capture tool identified 6 key design requirements for multisite 
data collection, including the need for the following: (1) scalability 
irrespective of the type of participant; (2) a common data set across sites; (3) 
automated back end administrative capability (eg, reminders and a self-service 
status board); (4) multimedia communication pathways (eg, email and SMS text 
messaging); (5) interoperability and integration with local site information 
technology infrastructure; and (6) natural language processing to extract 
nondiscrete data elements.
CONCLUSIONS: The use of the electronic data capture tool in multiple multisite 
Discovery PREP clinical studies proved the feasibility of using the novel, 
cloud-based platform in practice. The lessons learned from this effort can be 
used to inform the improvement of ongoing global multisite data collection 
efforts during the COVID-19 pandemic and transform current manual data 
abstraction approaches into reliable, real time, and automated information 
exchange. Future research is needed to expand the ability to perform automated 
multisite data extraction during a PHE and beyond.
--------------------------
No.	Decision	Argument
35	Exclusion	The abstract describes the overall field of AI in oncology, including some applications that use NLP, but doesn't present original research on NLP implementation in clinical practice.
36	Inclusion	The abstract describes the design and implementation of an electronic data capture tool that uses natural language processing to extract information from electronic health records. It presents original research on the use of NLP in clinical practice.
--------------------------
We really like the table you created, please continue using it like above. We still would use these criteria for abstract screening: 

Inclusion criteria:
- clearly states the use of NLP 
- describes the implementation in clinical practice 
- presents original research 

Exclusion criteria:
- review article, systematic review, or opinion piece
- description of a theoretical concept or model, but not its implementation in clinical practice
- presents work that is outside the scope of the intended use of NLP in clinical practice, such as basic science research

We will present you with the abstracts, please decide if we should include or exclude the article and give an argument why. Please generate a table with following columns: the number of the title, your decision (inclusion/exclusion), a short argument why you include/exclude. 

Here are the abstracts from the articles:
7. Cancer screening and timely follow-up of abnormal results can reduce mortality. 
One barrier to follow-up is the failure to identify abnormal results. While EHRs 
have coded results for certain tests, cancer screening results are often stored 
in free-text reports, which limit capabilities for automated decision support. 
As part of the multilevel Follow-up of Cancer Screening (mFOCUS) trial, we 
developed and implemented a natural language processing (NLP) tool to assist 
with real-time detection of abnormal cancer screening test results (including 
mammograms, low-dose chest CT scans, and Pap smears) and identification of 
gynecological follow-up for higher risk abnormalities (i.e. colposcopy) from 
free-text reports. We demonstrate the integration and implementation of NLP, 
within the mFOCUS system, to improve the follow-up of abnormal cancer screening 
results in a large integrated healthcare system. The NLP pipelines have detected 
scenarios when guideline-recommended care was not delivered, in part because the 
provider mis-identified the text-based result reports.


38. BACKGROUND: Due to the growing amount of COVID-19 research literature, medical 
experts, clinical scientists, and researchers frequently struggle to stay up to 
date on the most recent findings. There is a pressing need to assist researchers 
and practitioners in mining and responding to COVID-19-related questions on 
time.
METHODS: This paper introduces CoQUAD, a question-answering system that can 
extract answers related to COVID-19 questions in an efficient manner. There are 
two datasets provided in this work: a reference-standard dataset built using the 
CORD-19 and LitCOVID initiatives, and a gold-standard dataset prepared by the 
experts from a public health domain. The CoQUAD has a Retriever component 
trained on the BM25 algorithm that searches the reference-standard dataset for 
relevant documents based on a question related to COVID-19. CoQUAD also has a 
Reader component that consists of a Transformer-based model, namely MPNet, which 
is used to read the paragraphs and find the answers related to a question from 
the retrieved documents. In comparison to previous works, the proposed CoQUAD 
system can answer questions related to early, mid, and post-COVID-19 topics.
RESULTS: Extensive experiments on CoQUAD Retriever and Reader modules show that 
CoQUAD can provide effective and relevant answers to any COVID-19-related 
questions posed in natural language, with a higher level of accuracy. When 
compared to state-of-the-art baselines, CoQUAD outperforms the previous models, 
achieving an exact match ratio score of 77.50% and an F1 score of 77.10%.
CONCLUSION: CoQUAD is a question-answering system that mines COVID-19 literature 
using natural language processing techniques to help the research community find 
the most recent findings and answer any related questions.
--------------------------
Here is the table summarizing the results for the two abstracts:

#	Decision	Argument
7	Inclusion	The abstract describes the use of NLP to detect abnormal cancer screening test results and improve follow-up in a large integrated healthcare system.
38	Inclusion	The abstract describes the development of a question-answering system using NLP techniques to mine COVID-19 literature and help the research community find the most recent findings.
--------------------------
We really like the table you created, please continue using it like above. We still would use these criteria for abstract screening: 

Inclusion criteria:
- clearly states the use of NLP 
- describes the implementation in clinical practice 
- presents original research 

Exclusion criteria:
- review article, systematic review, or opinion piece
- description of a theoretical concept or model, but not its implementation in clinical practice
- presents work that is outside the scope of the intended use of NLP in clinical practice, such as basic science research

We will present you with the abstracts, please decide if we should include or exclude the article and give an argument why. Please generate a table with following columns: the number of the title, your decision (inclusion/exclusion), a short argument why you include/exclude. 

Here are the abstracts from the articles:
39. BACKGROUND: Traditional Chinese medicine (TCM) practitioners usually follow a 
4-step evaluation process during patient diagnosis: observation, auscultation, 
olfaction, inquiry, pulse feeling, and palpation. The information gathered in 
this process, along with laboratory test results and other measurements such as 
vital signs, is recorded in the patient's electronic health record (EHR). In 
fact, all the information needed to make a treatment plan is contained in the 
EHR; however, only a seasoned TCM physician could use this information well to 
make a good treatment plan as the reasoning process is very complicated, and it 
takes years of practice for a medical graduate to master the reasoning skill. In 
this digital medicine era, with a deluge of medical data, ever-increasing 
computing power, and more advanced artificial neural network models, it is not 
only desirable but also readily possible for a computerized system to mimic the 
decision-making process of a TCM physician.
OBJECTIVE: This study aims to develop an assistive tool that can predict 
prescriptions for inpatients in a hospital based on patients' clinical EHRs.
METHODS: Clinical health records containing medical histories, as well as 
current symptoms and diagnosis information, were used to train a 
transformer-based neural network model using the corresponding physician's 
prescriptions as the target. This was accomplished by extracting relevant 
information, such as the patient's current illness, medicines taken, nursing 
care given, vital signs, examinations, and laboratory results from the patient's 
EHRs. The obtained information was then sorted chronologically to produce a 
sequence of data for the patient. These time sequence data were then used as 
input to a modified transformer network, which was chosen as a prescription 
prediction model. The output of the model was the prescription for the patient. 
The ultimate goal is for this tool to generate a prescription that matches what 
an expert TCM physician would prescribe. To alleviate the issue of overfitting, 
a generative adversarial network was used to augment the training sample data 
set by generating noise-added samples from the original training samples.
RESULTS: In total, 21,295 copies of inpatient electronic medical records from 
Guang'anmen Hospital were used in this study. These records were generated 
between January 2017 and December 2018, covering 6352 types of medicines. These 
medicines were sorted into 819 types of first-category medicines based on their 
class relationships. As shown by the test results, the performance of a fully 
trained transformer model can have an average precision rate of 80.58% and an 
average recall rate of 68.49%.
CONCLUSIONS: As shown by the preliminary test results, the transformer-based TCM 
prescription recommendation model outperformed the existing conventional 
methods. The extra training samples generated by the generative adversarial 
network help to overcome the overfitting issue, leading to further improved 
recall and precision rates.


40. BACKGROUND: Effective communication is the bedrock of quality health care, but 
it continues to be a major problem for patients, family caregivers, health care 
providers, and organizations. Although progress related to communication skills 
training for health care providers has been made, clinical practice and research 
gaps persist, particularly regarding how to best monitor, measure, and evaluate 
the implementation of communication skills in the actual clinical setting and 
provide timely feedback about communication effectiveness and quality.
OBJECTIVE: Our interdisciplinary team of investigators aims to develop, and 
pilot test, a novel sensing system and associated natural language processing 
algorithms (CommSense) that can (1) be used on mobile devices, such as 
smartwatches; (2) reliably capture patient-clinician interactions in a clinical 
setting; and (3) process these communications to extract key markers of 
communication effectiveness and quality. The long-term goal of this research is 
to use CommSense in a variety of health care contexts to provide real-time 
feedback to end users to improve communication and patient health outcomes.
METHODS: This is a 1-year pilot study. During Phase I (Aim 1), we will identify 
feasible metrics of communication to extract from conversations using CommSense. 
To achieve this, clinical investigators will conduct a thorough review of the 
recent health care communication and palliative care literature to develop an 
evidence-based "ideal and optimal" list of communication metrics. This list will 
be discussed collaboratively within the study team and consensus will be reached 
regarding the included items. In Phase II (Aim 2), we will develop the CommSense 
software by sharing the "ideal and optimal" list of communication metrics with 
engineering investigators to gauge technical feasibility. CommSense will build 
upon prior work using an existing Android smartwatch platform (SWear) and will 
include sensing modules that can collect (1) physiological metrics via embedded 
sensors to measure markers of stress (eg, heart rate variability), (2) gesture 
data via embedded accelerometer and gyroscope sensors, and (3) voice and 
ultimately textual features via the embedded microphone. In Phase III (Aim 3), 
we will pilot test the ability of CommSense to accurately extract identified 
communication metrics using simulated clinical scenarios with nurse and 
physician participants.
RESULTS: Development of the CommSense platform began in November 2021, with 
participant recruitment expected to begin in summer 2022. We anticipate that 
preliminary results will be available in fall 2022.
CONCLUSIONS: CommSense is poised to make a valuable contribution to 
communication science, ubiquitous computing technologies, and natural language 
processing. We are particularly eager to explore the ability of CommSense to 
support effective virtual and remote health care interactions and reduce 
disparities related to patient-clinician communication in the context of serious 
illness.
INTERNATIONAL REGISTERED REPORT IDENTIFIER (IRRID): PRR1-10.2196/37975.
--------------------------
No.	Decision	Argument
39	Inclusion	This study presents original research on the use of NLP to predict prescriptions for patients in a hospital based on their clinical electronic health records (EHRs). A transformer-based neural network model is trained using the corresponding physician's prescriptions as the target and the goal is to generate a prescription that matches what an expert physician would prescribe.
40	Exclusion	This study describes a novel sensing system and NLP algorithms that aim to extract key markers of communication effectiveness and quality in a clinical setting. However, it does not present any implementation of NLP in clinical practice.
--------------------------
We really like the table you created, please continue using it like above. We still would use these criteria for abstract screening: 

Inclusion criteria:
- clearly states the use of NLP 
- describes the implementation in clinical practice 
- presents original research 

Exclusion criteria:
- review article, systematic review, or opinion piece
- description of a theoretical concept or model, but not its implementation in clinical practice
- presents work that is outside the scope of the intended use of NLP in clinical practice, such as basic science research

We will present you with the abstracts, please decide if we should include or exclude the article and give an argument why. Please generate a table with following columns: the number of the title, your decision (inclusion/exclusion), a short argument why you include/exclude. 

Here are the abstracts from the articles:
41. BACKGROUND: Patients and their loved ones often report symptoms or complaints of 
cognitive decline that clinicians note in free clinical text, but no structured 
screening or diagnostic data are recorded. These symptoms/complaints may be 
signals that predict who will go on to be diagnosed with mild cognitive 
impairment (MCI) and ultimately develop Alzheimer's Disease or related 
dementias. Our objective was to develop a natural language processing system and 
prediction model for identification of MCI from clinical text in the absence of 
screening or other structured diagnostic information.
METHODS: There were two populations of patients: 1794 participants in the Adult 
Changes in Thought (ACT) study and 2391 patients in the general population of 
Kaiser Permanente Washington. All individuals had standardized cognitive 
assessment scores. We excluded patients with a diagnosis of Alzheimer's Disease, 
Dementia or use of donepezil. We manually annotated 10,391 clinic notes to train 
the NLP model. Standard Python code was used to extract phrases from notes and 
map each phrase to a cognitive functioning concept. Concepts derived from the 
NLP system were used to predict future MCI. The prediction model was trained on 
the ACT cohort and 60% of the general population cohort with 40% withheld for 
validation. We used a least absolute shrinkage and selection operator logistic 
regression approach (LASSO) to fit a prediction model with MCI as the prediction 
target. Using the predicted case status from the LASSO model and known MCI from 
standardized scores, we constructed receiver operating curves to measure model 
performance.
RESULTS: Chart abstraction identified 42 MCI concepts. Prediction model 
performance in the validation data set was modest with an area under the curve 
of 0.67. Setting the cutoff for correct classification at 0.60, the classifier 
yielded sensitivity of 1.7%, specificity of 99.7%, PPV of 70% and NPV of 70.5% 
in the validation cohort.
DISCUSSION AND CONCLUSION: Although the sensitivity of the machine learning 
model was poor, negative predictive value was high, an important characteristic 
of models used for population-based screening. While an AUC of 0.67 is generally 
considered moderate performance, it is also comparable to several tests that are 
widely used in clinical practice.


42. BACKGROUND: The high volume of research focusing on extracting patient 
information from electronic health records (EHRs) has led to an increase in the 
demand for annotated corpora, which are a precious resource for both the 
development and evaluation of natural language processing (NLP) algorithms. The 
absence of a multipurpose clinical corpus outside the scope of the English 
language, especially in Brazilian Portuguese, is glaring and severely impacts 
scientific progress in the biomedical NLP field.
METHODS: In this study, a semantically annotated corpus was developed using 
clinical text from multiple medical specialties, document types, and 
institutions. In addition, we present, (1) a survey listing common aspects, 
differences, and lessons learned from previous research, (2) a fine-grained 
annotation schema that can be replicated to guide other annotation initiatives, 
(3) a web-based annotation tool focusing on an annotation suggestion feature, 
and (4) both intrinsic and extrinsic evaluation of the annotations.
RESULTS: This study resulted in SemClinBr, a corpus that has 1000 clinical 
notes, labeled with 65,117 entities and 11,263 relations. In addition, both 
negation cues and medical abbreviation dictionaries were generated from the 
annotations. The average annotator agreement score varied from 0.71 (applying 
strict match) to 0.92 (considering a relaxed match) while accepting partial 
overlaps and hierarchically related semantic types. The extrinsic evaluation, 
when applying the corpus to two downstream NLP tasks, demonstrated the 
reliability and usefulness of annotations, with the systems achieving results 
that were consistent with the agreement scores.
CONCLUSION: The SemClinBr corpus and other resources produced in this work can 
support clinical NLP studies, providing a common development and evaluation 
resource for the research community, boosting the utilization of EHRs in both 
clinical practice and biomedical research. To the best of our knowledge, 
SemClinBr is the first available Portuguese clinical corpus.
--------------------------
Here is the table for the decision on the two abstracts:

#	Decision	Argument
41	Exclusion	The article presents original research on the use of NLP to identify mild cognitive impairment from clinical text, but does not describe its implementation in clinical practice.
42	Inclusion	The article presents original research on the development of a semantically annotated corpus in Brazilian Portuguese, which can support NLP studies in clinical practice and biomedical research.
--------------------------
We really like the table you created, please continue using it like above. We still would use these criteria for abstract screening: 

Inclusion criteria:
- clearly states the use of NLP 
- describes the implementation in clinical practice 
- presents original research 

Exclusion criteria:
- review article, systematic review, or opinion piece
- description of a theoretical concept or model, but not its implementation in clinical practice
- presents work that is outside the scope of the intended use of NLP in clinical practice, such as basic science research

We will present you with the abstracts, please decide if we should include or exclude the article and give an argument why. Please generate a table with following columns: the number of the title, your decision (inclusion/exclusion), a short argument why you include/exclude. 

Here are the abstracts from the articles:
43. OBJECTIVE: This systematic review aims to assess how information from 
unstructured text is used to develop and validate clinical prognostic prediction 
models. We summarize the prediction problems and methodological landscape and 
determine whether using text data in addition to more commonly used structured 
data improves the prediction performance.
MATERIALS AND METHODS: We searched Embase, MEDLINE, Web of Science, and Google 
Scholar to identify studies that developed prognostic prediction models using 
information extracted from unstructured text in a data-driven manner, published 
in the period from January 2005 to March 2021. Data items were extracted, 
analyzed, and a meta-analysis of the model performance was carried out to assess 
the added value of text to structured-data models.
RESULTS: We identified 126 studies that described 145 clinical prediction 
problems. Combining text and structured data improved model performance, 
compared with using only text or only structured data. In these studies, a wide 
variety of dense and sparse numeric text representations were combined with both 
deep learning and more traditional machine learning methods. External 
validation, public availability, and attention for the explainability of the 
developed models were limited.
CONCLUSION: The use of unstructured text in the development of prognostic 
prediction models has been found beneficial in addition to structured data in 
most studies. The text data are source of valuable information for prediction 
model development and should not be neglected. We suggest a future focus on 
explainability and external validation of the developed models, promoting robust 
and trustworthy prediction models in clinical practice.


44. Extended and immersive gamified pharmacy simulation has been demonstrated to 
provide transformative learning in pharmacy education, preparing graduates for 
real-world practice. An international consortium of universities has implemented 
local adaptations of the Pharmacy Game into their curricula. From early 2020, 
pharmacy academics modified the delivery of gamified simulation in response to 
the COVID-19 pandemic, while still aiming to deliver the important learning 
outcomes of enhanced communication, collaboration, confidence and competence. 
Australian universities went into full lockdown from March 2020, and the 
critical gamified simulation at Griffith University was delivered entirely 
virtually in 2020. An array of synchronous and asynchronous approaches and 
software platforms was employed, including Microsoft Teams, Forms and Stream 
plus the online interview platform Big Interview. These allowed for the 
simulation activities, including dispensing, counselling and clinical cases, to 
be conducted by students online. In 2021, Griffith University conducted hybrid 
delivery of its Pharmacy Game, balancing student participation both in person 
and online. Microsoft Power Apps was added to the hosting platform to enhance 
the simulation interface, and Power Virtual Agent artificial intelligence 
chatbots, with natural language processing, were used to enable asynchronous 
clinical interaction. The combination of learning technologies provided the 
means to deliver successful gamified simulation in the virtual and hybrid 
environments while still achieving outstanding learning outcomes from the 
capstone activity. This paper details the technologies used to virtualize the 
Australian Pharmacy Game and the analytics available to educators to assess 
student participation, engagement and performance.
--------------------------
Table:

43 | Inclusion | The abstract describes the use of NLP to develop and validate clinical prognostic prediction models from unstructured text. It presents original research on the added value of text data in improving the performance of these models.

44 | Exclusion | The abstract describes the implementation of gamified simulation in pharmacy education, which includes the use of NLP-powered chatbots. However, it does not present original research on the use of NLP in clinical practice.
--------------------------
3 / 3
We still would use these criteria for abstract screening: 

Inclusion criteria:
- clearly states the use of NLP 
- describes the implementation in clinical practice 
- presents original research 

Exclusion criteria:
- review article, systematic review, or opinion piece
- description of a theoretical concept or model, but not its implementation in clinical practice
- presents work that is outside the scope of the intended use of NLP in clinical practice, such as basic science research

We will present you with the abstracts, please decide if we should include or exclude the article and give an argument why. Please generate a table with following columns: the number of the title, your decision (inclusion/exclusion), a short argument why you include/exclude. 

Here are the abstracts from the articles:
45. BACKGROUND: Electronic medical records have opened opportunities to analyze 
clinical practice at large scale. Structured registries and coding procedures 
such as the International Classification of Primary Care further improved these 
procedures. However, a large part of the information about the state of patient 
and the doctors' observations is still entered in free text fields. The main 
function of those fields is to report the doctor's line of thought, to remind 
oneself and his or her colleagues on follow-up actions, and to be accountable 
for clinical decisions. These fields contain rich information that can be 
complementary to that in coded fields, and until now, they have been hardly used 
for analysis.
OBJECTIVE: This study aims to develop a prediction model to convert the free 
text information on COVID-19-related symptoms from out of hours care electronic 
medical records into usable symptom-based data that can be analyzed at large 
scale.
METHODS: The design was a feasibility study in which we examined the content of 
the raw data, steps and methods for modelling, as well as the precision and 
accuracy of the models. A data prediction model for 27 preidentified 
COVID-19-relevant symptoms was developed for a data set derived from the 
database of primary-care out-of-hours consultations in Flanders. A multiclass, 
multilabel categorization classifier was developed. We tested two approaches, 
which were (1) a classical machine learning-based text categorization approach, 
Binary Relevance, and (2) a deep neural network learning approach with BERTje, 
including a domain-adapted version. Ethical approval was acquired through the 
Institutional Review Board of the Institute of Tropical Medicine and the ethics 
committee of the University Hospital of Antwerpen (ref 20/50/693).
RESULTS: The sample set comprised 3957 fields. After cleaning, 2313 could be 
used for the experiments. Of the 2313 fields, 85% (n=1966) were used to train 
the model, and 15% (n=347) for testing. The normal BERTje model performed the 
best on the data. It reached a weighted F1 score of 0.70 and an exact match 
ratio or accuracy score of 0.38, indicating the instances for which the model 
has identified all correct codes. The other models achieved respectable results 
as well, ranging from 0.59 to 0.70 weighted F1. The Binary Relevance method 
performed the best on the data without a frequency threshold. As for the 
individual codes, the domain-adapted version of BERTje performs better on 
several of the less common objective codes, while BERTje reaches higher F1 
scores for the least common labels especially, and for most other codes in 
general.
CONCLUSIONS: The artificial intelligence model BERTje can reliably predict 
COVID-19-related information from medical records using text mining from the 
free text fields generated in primary care settings. This feasibility study 
invites researchers to examine further possibilities to use primary care routine 
data.


46. BACKGROUND: Severe maternal morbidity and mortality remain public health 
priorities in the United States, given their high rates relative to other 
high-income countries and the notable racial and ethnic disparities that exist. 
In general, accurate risk stratification methods are needed to help patients, 
providers, hospitals, and health systems plan for and potentially avert adverse 
outcomes.
OBJECTIVE: Our objective was to understand if machine learning methods with 
natural language processing of history and physical notes could identify a group 
of patients at high risk of maternal morbidity on admission for delivery without 
relying on any additional patient information (eg, demographics and diagnosis 
codes).
STUDY DESIGN: This was a retrospective study of people admitted for delivery at 
2 hospitals (hospitals A and B) in a single healthcare system between July 1, 
2016, and June 30, 2020. The primary outcome was severe maternal morbidity, as 
defined by the Centers for Disease Control and Prevention; furthermore, we 
examined nontransfusion severe maternal morbidity. Clinician documents 
designated as history and physical notes were extracted from the electronic 
health record for processing and analysis. A bag-of-words approach was used for 
this natural language processing analysis (ie, each history or physical note was 
converted into a matrix of counts of individual words (or phrases) that occurred 
within the document). The least absolute shrinkage and selection operator models 
were used to generate prediction probabilities for severe maternal morbidity and 
nontransfusion severe maternal morbidity for each note. Model discrimination was 
assessed via the area under the receiver operating curve. Discrimination was 
compared between models using the DeLong test. Calibration plots were generated 
to assess model calibration. Moreover, the natural language processing models 
with history and physical note texts were compared with validated obstetrical 
comorbidity risk scores based on diagnosis codes.
RESULTS: There were 13,572 delivery encounters with history and physical notes 
from hospital A, split between training (Atrain, n=10,250) and testing (Atest, 
n=3,322) datasets for model derivation and internal validation. There were 
23,397 delivery encounters with history and physical notes from hospital B 
(Bvalid) used for external validation. For the outcome of severe maternal 
morbidity, the natural language processing model had an area under the receiver 
operating curve of 0.67 (95% confidence interval, 0.63-0.72) and 0.72 (95% 
confidence interval, 0.70-0.74) in the Atest and Bvalid datasets, respectively. 
For the outcome of nontransfusion severe maternal morbidity, the area under the 
receiver operating curve was 0.72 (95% confidence interval, 0.65-0.80) and 0.76 
(95% confidence interval, 0.73-0.79) in the Atest and Bvalid datasets, 
respectively. The calibration plots demonstrated the bag-of-words model's 
ability to distinguish a group of individuals at a substantially higher risk of 
severe maternal morbidity and nontransfusion severe maternal morbidity, notably 
those in the top deciles of predicted risk. Areas under the receiver operating 
curve in the natural language processing-based models were similar to those 
generated using a validated, retrospectively derived, diagnosis code-based 
comorbidity score.
CONCLUSION: In this practical application of machine learning, we demonstrated 
the capabilities of natural language processing for the prediction of severe 
maternal morbidity based on provider documentation inherently generated at the 
time of admission. This work should serve as a catalyst for providers, 
hospitals, and electronic health record systems to explore ways that artificial 
intelligence can be incorporated into clinical practice and evaluated rigorously 
for their ability to improve health.
--------------------------
#	Decision	Argument
45	Inclusion	The article describes the use of NLP to develop a prediction model for converting free text information from electronic medical records into usable symptom-based data for analysis, specifically for COVID-19 related symptoms. It presents original research and implementation in clinical practice.
46	Inclusion	The article describes the use of NLP and machine learning methods to identify a group of patients at high risk of maternal morbidity using clinician documents (history and physical notes) from electronic health records. It presents original research and implementation in clinical practice.
--------------------------
We really like the table you created, please continue using it like above. We still would use these criteria for abstract screening: 

Inclusion criteria:
- clearly states the use of NLP 
- describes the implementation in clinical practice 
- presents original research 

Exclusion criteria:
- review article, systematic review, or opinion piece
- description of a theoretical concept or model, but not its implementation in clinical practice
- presents work that is outside the scope of the intended use of NLP in clinical practice, such as basic science research

We will present you with the abstracts, please decide if we should include or exclude the article and give an argument why. Please generate a table with following columns: the number of the title, your decision (inclusion/exclusion), a short argument why you include/exclude. 

Here are the abstracts from the articles:
47. BACKGROUND: Intrauterine devices, including levonorgestrel-releasing and copper 
devices, are highly effective long-acting reversible contraceptives. The 
potential risks associated with intrauterine devices are low and include uterine 
perforation and device expulsion.
OBJECTIVE: This study aimed to evaluate the risk of perforation and expulsion 
associated with levonorgestrel-releasing devices vs copper devices in clinical 
practice in the United States.
STUDY DESIGN: The Association of Perforation and Expulsion of Intrauterine 
Device study was a retrospective cohort study of women aged ≤50 years with an 
intrauterine device insertion during 2001 to 2018 and information on 
intrauterine device type and patient and medical characteristics. Of note, 4 
research sites with access to electronic health records contributed data for the 
study: 3 Kaiser Permanente-integrated healthcare systems (Northern California, 
Southern California, and Washington) and 1 healthcare system using data from a 
healthcare information exchange in Indiana (Regenstrief Institute). Perforation 
was classified as any extension of the device into or through the myometrium. 
Expulsion was classified as complete (not visible in the uterus or abdomen or 
patient reported) or partial (any portion in the cervix or malpositioned). We 
estimated the crude incidence rates and crude cumulative incidence by 
intrauterine device type. The risks of perforation and expulsion associated with 
levonorgestrel-releasing intrauterine devices vs copper intrauterine devices 
were estimated using Cox proportional-hazards regression with propensity score 
overlap weighting to adjust for confounders.
RESULTS: Among 322,898 women included in this analysis, the incidence rates of 
perforation per 1000 person-years were 1.64 (95% confidence interval, 1.53-1.76) 
for levonorgestrel-releasing intrauterine devices and 1.27 (95% confidence 
interval, 1.08-1.48) for copper intrauterine devices; 1-year and 5-year crude 
cumulative incidence was 0.22% (95% confidence interval, 0.20-0.24) and 0.63% 
(95% confidence interval, 0.57-0.68) for levonorgestrel-releasing intrauterine 
devices and 0.16% (95% confidence interval, 0.13-0.20) and 0.55% (95% confidence 
interval, 0.44-0.68) for copper intrauterine devices, respectively. The 
incidence rates of expulsion per 1000 person-years were 13.95 (95% confidence 
interval, 13.63-14.28) for levonorgestrel-releasing intrauterine devices and 
14.08 (95% confidence interval, 13.44-14.75) for copper intrauterine devices; 
1-year and 5-year crude cumulative incidence was 2.30% (95% confidence interval, 
2.24-2.36) and 4.52% (95% confidence interval, 4.40-4.65) for 
levonorgestrel-releasing intrauterine devices and 2.30% (95% confidence 
interval, 2.18-2.44) and 4.82 (95% confidence interval, 4.56-5.10) for copper 
intrauterine devices, respectively. Comparing levonorgestrel-releasing 
intrauterine devices with copper intrauterine devices, the adjusted hazard 
ratios were 1.49 (95% confidence intervals, 1.25-1.78) for perforation and 0.69 
(95% confidence intervals, 0.65-0.73) for expulsion.
CONCLUSION: After adjusting for potential confounders, levonorgestrel-releasing 
intrauterine devices were associated with an increased risk of uterine 
perforation and a decreased risk of expulsion relative to copper intrauterine 
devices. Given that the absolute numbers of these events are low in both groups, 
these differences may not be clinically meaningful.


48. Artificial and augmented intelligence (AI) and machine learning (ML) methods are 
expanding into the health care space. Big data are increasingly used in patient 
care applications, diagnostics, and treatment decisions in allergy and 
immunology. How these technologies will be evaluated, approved, and assessed for 
their impact is an important consideration for researchers and practitioners 
alike. With the potential of ML, deep learning, natural language processing, and 
other assistive methods to redefine health care usage, a scaffold for the impact 
of AI technology on research and patient care in allergy and immunology is 
needed. An American Academy of Asthma Allergy and Immunology Health Information 
Technology and Education subcommittee workgroup was convened to perform a 
scoping review of AI within health care as well as the specialty of allergy and 
immunology to address impacts on allergy and immunology practice and research as 
well as potential challenges including education, AI governance, ethical and 
equity considerations, and potential opportunities for the specialty. There are 
numerous potential clinical applications of AI in allergy and immunology that 
range from disease diagnosis to multidimensional data reduction in electronic 
health records or immunologic datasets. For appropriate application and 
interpretation of AI, specialists should be involved in the design, validation, 
and implementation of AI in allergy and immunology. Challenges include 
incorporation of data science and bioinformatics into training of future 
allergists-immunologists.
--------------------------
#47

Number	Decision	Argument
47	Inclusion	The study presents original research that evaluates the risk of perforation and expulsion associated with levonorgestrel-releasing devices vs copper devices in clinical practice in the US using NLP.

#48

Number	Decision	Argument
48	Exclusion	The article is a review article that describes the expanding use of AI and ML methods in healthcare without providing an implementation of NLP in clinical practice.
--------------------------
We really like the table you created, please continue using it like above. We still would use these criteria for abstract screening: 

Inclusion criteria:
- clearly states the use of NLP 
- describes the implementation in clinical practice 
- presents original research 

Exclusion criteria:
- review article, systematic review, or opinion piece
- description of a theoretical concept or model, but not its implementation in clinical practice
- presents work that is outside the scope of the intended use of NLP in clinical practice, such as basic science research

We will present you with the abstracts, please decide if we should include or exclude the article and give an argument why. Please generate a table with following columns: the number of the title, your decision (inclusion/exclusion), a short argument why you include/exclude. 

Here are the abstracts from the articles:
49. BACKGROUND: In this study we sought to explore the possibility of using patient 
centered care (PCC) documentation as a measure of the delivery of PCC in a 
health system.
METHODS: We first selected 6 VA medical centers based on their scores for a 
measure of support for self-management subscale from a national patient 
satisfaction survey (the Survey for Healthcare Experience-Patients). We accessed 
clinical notes related to either smoking cessation or weight management 
consults. We then annotated this dataset of notes for documentation of PCC 
concepts including: patient goals, provider support for goal progress, social 
context, shared decision making, mention of caregivers, and use of the patient's 
voice. We examined the association of documentation of PCC with patients' 
perception of support for self-management with regression analyses.
RESULTS: Two health centers had < 50 notes related to either tobacco cessation 
or weight management consults and were removed from further analysis. The 
resulting dataset includes 477 notes related to 311 patients total from 4 
medical centers. For a majority of patients (201 out of 311; 64.8%) at least one 
PCC concept was present in their clinical notes. The most common PCC concepts 
documented were patient goals (patients n = 126; 63% clinical notes n = 302; 
63%), patient voice (patients n = 165, 82%; clinical notes n = 323, 68%), social 
context (patients n = 105, 52%; clinical notes n = 181, 38%), and provider 
support for goal progress (patients n = 124, 62%; clinical notes n = 191, 40%). 
Documentation of goals for weight loss notes was greater at health centers with 
higher satisfaction scores compared to low. No such relationship was found for 
notes related to tobacco cessation.
CONCLUSION: Providers document PCC concepts in their clinical notes. In this 
pilot study we explored the feasibility of using this data as a means to measure 
the degree to which care in a health center is patient centered.
PRACTICE IMPLICATIONS: clinical EHR notes are a rich source of information about 
PCC that could potentially be used to assess PCC over time and across systems 
with scalable technologies such as natural language processing.


50. BACKGROUND: Delirium is underdiagnosed in clinical practice and is not routinely 
coded for billing. Manual chart review can be used to identify the occurrence of 
delirium; however, it is labor-intensive and impractical for large-scale 
studies. Natural language processing (NLP) has the capability to process raw 
text in electronic health records (EHRs) and determine the meaning of the 
information. We developed and validated NLP algorithms to automatically identify 
the occurrence of delirium from EHRs.
METHODS: This study used a randomly selected cohort from the population-based 
Mayo Clinic Biobank (N = 300, age ≥65). We adopted the standardized 
evidence-based framework confusion assessment method (CAM) to develop and 
evaluate NLP algorithms to identify the occurrence of delirium using clinical 
notes in EHRs. Two NLP algorithms were developed based on CAM criteria: one 
based on the original CAM (NLP-CAM; delirium vs no delirium) and another based 
on our modified CAM (NLP-mCAM; definite, possible, and no delirium). The 
sensitivity, specificity, and accuracy were used for concordance in delirium 
status between NLP algorithms and manual chart review as the gold standard. The 
prevalence of delirium cases was examined using International Classification of 
Diseases, 9th Revision (ICD-9), NLP-CAM, and NLP-mCAM.
RESULTS: NLP-CAM demonstrated a sensitivity, specificity, and accuracy of 0.919, 
1.000, and 0.967, respectively. NLP-mCAM demonstrated sensitivity, specificity, 
and accuracy of 0.827, 0.913, and 0.827, respectively. The prevalence analysis 
of delirium showed that the NLP-CAM algorithm identified 12 651 (9.4%) delirium 
patients, the NLP-mCAM algorithm identified 20 611 (15.3%) definite delirium 
cases, and 10 762 (8.0%) possible cases.
CONCLUSIONS: NLP algorithms based on the standardized evidence-based CAM 
framework demonstrated high performance in delineating delirium status in an 
expeditious and cost-effective manner.
--------------------------
Table 2: Decision on inclusion or exclusion of abstracts for NLP in clinical practice

No.	Decision	Argument
49	Inclusion	The study presents original research on using NLP to analyze patient-centered care (PCC) documentation as a measure of the delivery of PCC in a health system. The use of NLP to analyze electronic health records (EHRs) is described as an implementation in clinical practice.
50	Inclusion	The study presents original research on using NLP algorithms to automatically identify the occurrence of delirium from EHRs. The use of NLP in processing raw text in EHRs is described as an implementation in clinical practice.
--------------------------
3 / 3
We really like the table you created, please continue using it like above. We still would use these criteria for abstract screening: 

Inclusion criteria:
- clearly states the use of NLP 
- describes the implementation in clinical practice 
- presents original research 

Exclusion criteria:
- review article, systematic review, or opinion piece
- description of a theoretical concept or model, but not its implementation in clinical practice
- presents work that is outside the scope of the intended use of NLP in clinical practice, such as basic science research

We will present you with the abstracts, please decide if we should include or exclude the article and give an argument why. Please generate a table with following columns: the number of the title, your decision (inclusion/exclusion), a short argument why you include/exclude. 

Here are the abstracts from the articles:
51. OBJECTIVE: Analyze responses to a national request for information (RFI) to 
uncover gaps in policy, practice, and understanding of veteran suicide to inform 
federal research strategy.
DATA SOURCE: An RFI with 21 open-ended questions generated from Presidential 
Executive Order #1386, administered nationally from July 3 to August 5, 2019.
STUDY DESIGN: Semi-structured, open-ended responses analyzed using a 
collaborative qualitative and text-mining data process.
DATA EXTRACTION METHODS: We aligned traditional qualitative methods with natural 
language processing (NLP) text-mining techniques to analyze 9040 open-ended 
question responses from 722 respondents to provide results within 3 months. 
Narrative inquiry and the medical explanatory model guided the data extraction 
and analytic process.
RESULTS: Five major themes were identified: risk factors, risk assessment, 
prevention and intervention, barriers to care, and data/research. Individuals 
and organizations mentioned different concepts within the same themes. In 
responses about risk factors, individuals frequently mentioned generic terms 
like "illness" while organizations mentioned specific terms like "traumatic 
brain injury." Organizations and individuals described unique barriers to care 
and emphasized ways to integrate data and research to improve points of care. 
Organizations often identified lack of funding as barriers while individuals 
often identified key moments for prevention such as military transitions and 
ensuring care providers have military cultural understanding.
CONCLUSIONS: This study provides an example of a rapid, adaptive analysis of a 
large body of qualitative, public response data about veteran suicide to support 
a federal strategy for an important public health topic. Combining qualitative 
and text-mining methods allowed a representation of voices and perspectives 
including the lived experiences of individuals who described stories of military 
transition, treatments that worked or did not, and the perspective of 
organizations treating veterans for suicide. The results supported the 
development of a national strategy to reduce suicide risks for veterans as well 
as civilians.


52. Introduction The use of electric health records (EHRs) has spread worldwide and 
has helped record huge amounts of data. However, despite accumulated data from 
EHRs, especially text data, the information has been underutilized. Our research 
questions and aims are as follows: How can an incident report system extract 
common themes behind incidents, good practices, improved quality, and safety 
based on the Safety-II/resilient healthcare approach? Methods We extracted data 
from the electronic incident reporting system of the Yokohama City University 
Medical Center between April 1, 2016 and March 31, 2018. We utilized natural 
language processing and text mining to extract concept categories and word 
patterns. We also used the incident levels as outcomes, as well as 
classification and regression tree analysis to obtain associated text 
combinations. Results A total of 17,231 cases were reported through the 
electronic incident reporting system in our hospital during the study period. 
Hospital staff has to be prepared for incidents with complex mechanisms in daily 
practice. The hospital staff tend to focus on individual actions rather than 
considering a systematic approach. Conclusion Certain combinations of 
professions and contents may contribute to resilient management. Studies on 
Safety-II management utilizing clinical information and text records are needed.
--------------------------
Table: Decision on Abstracts

#	Decision	Argument
51	Inclusion	The abstract describes the use of NLP (natural language processing) to analyze responses to a request for information about veteran suicide, which is a clear implementation of NLP in clinical practice. The study presents original research and is not a review article, systematic review or opinion piece.
52	Exclusion	The abstract describes a study that aimed to extract common themes behind incidents and improve the quality and safety of healthcare using NLP and text mining on electronic incident reports. However, the study does not specifically describe the implementation of NLP in clinical practice, and thus is outside the scope of the intended use of NLP in clinical practice.
--------------------------
2 / 2
We really like the table you created, please continue using it like above. We still would use these criteria for abstract screening: 

Inclusion criteria:
- clearly states the use of NLP 
- describes the implementation in clinical practice 
- presents original research 

Exclusion criteria:
- review article, systematic review, or opinion piece
- description of a theoretical concept or model, but not its implementation in clinical practice
- presents work that is outside the scope of the intended use of NLP in clinical practice, such as basic science research

We will present you with the abstracts, please decide if we should include or exclude the article and give an argument why. Please generate a table with following columns: the number of the title, your decision (inclusion/exclusion), a short argument why you include/exclude. 

Here are the abstracts from the articles:
53. Randomized clinical trials (RCT) are the gold standard for informing treatment 
decisions. Observational studies are often plagued by selection bias, and 
expert-selected covariates may insufficiently adjust for confounding. We explore 
how unstructured clinical text can be used to reduce selection bias and improve 
medical practice. We develop a framework based on natural language processing to 
uncover interpretable potential confounders from text. We validate our method by 
comparing the estimated hazard ratio (HR) with and without the confounders 
against established RCTs. We apply our method to four cohorts built from 
localized prostate and lung cancer datasets from the Stanford Cancer Institute 
and show that our method shifts the HR estimate towards the RCT results. The 
uncovered terms can also be interpreted by oncologists for clinical insights. We 
present this proof-of-concept study to enable more credible causal inference 
using observational data, uncover meaningful insights from clinical text, and 
inform high-stakes medical decisions.


54. OBJECTIVE: Seizure frequency and seizure freedom are among the most important 
outcome measures for patients with epilepsy. In this study, we aimed to 
automatically extract this clinical information from unstructured text in 
clinical notes. If successful, this could improve clinical decision-making in 
epilepsy patients and allow for rapid, large-scale retrospective research.
MATERIALS AND METHODS: We developed a finetuning pipeline for pretrained neural 
models to classify patients as being seizure-free and to extract text containing 
their seizure frequency and date of last seizure from clinical notes. We 
annotated 1000 notes for use as training and testing data and determined how 
well 3 pretrained neural models, BERT, RoBERTa, and Bio_ClinicalBERT, could 
identify and extract the desired information after finetuning.
RESULTS: The finetuned models (BERTFT, Bio_ClinicalBERTFT, and RoBERTaFT) 
achieved near-human performance when classifying patients as seizure free, with 
BERTFT and Bio_ClinicalBERTFT achieving accuracy scores over 80%. All 3 models 
also achieved human performance when extracting seizure frequency and date of 
last seizure, with overall F1 scores over 0.80. The best combination of models 
was Bio_ClinicalBERTFT for classification, and RoBERTaFT for text extraction. 
Most of the gains in performance due to finetuning required roughly 70 annotated 
notes.
DISCUSSION AND CONCLUSION: Our novel machine reading approach to extracting 
important clinical outcomes performed at or near human performance on several 
tasks. This approach opens new possibilities to support clinical practice and 
conduct large-scale retrospective clinical research. Future studies can use our 
finetuning pipeline with minimal training annotations to answer new clinical 
questions.
--------------------------
Table 1.

No.	Decision	Argument
53	Inclusion	The article presents original research on the use of NLP for reducing selection bias and improving medical practice. It implements NLP to uncover interpretable potential confounders from text in clinical trials, and provides evidence of its efficacy through validation and comparison with established RCTs.
54	Inclusion	The article presents original research on the use of NLP for automatic extraction of clinical information from unstructured text in clinical notes, with a focus on important outcome measures for epilepsy patients. It develops and evaluates a finetuning pipeline for pretrained neural models, and provides evidence of its efficacy through human performance on several tasks.
--------------------------
We really like the table you created, please continue using it like above. We still would use these criteria for abstract screening: 

Inclusion criteria:
- clearly states the use of NLP 
- describes the implementation in clinical practice 
- presents original research 

Exclusion criteria:
- review article, systematic review, or opinion piece
- description of a theoretical concept or model, but not its implementation in clinical practice
- presents work that is outside the scope of the intended use of NLP in clinical practice, such as basic science research

We will present you with the abstracts, please decide if we should include or exclude the article and give an argument why. Please generate a table with following columns: the number of the title, your decision (inclusion/exclusion), a short argument why you include/exclude. 

Here are the abstracts from the articles:
55. BACKGROUND: The exploration of clinically relevant information in the free text 
of electronic health records (EHRs) holds the potential to positively impact 
clinical practice as well as knowledge regarding Crohn disease (CD), an 
inflammatory bowel disease that may affect any segment of the gastrointestinal 
tract. The EHRead technology, a clinical natural language processing (cNLP) 
system, was designed to detect and extract clinical information from narratives 
in the clinical notes contained in EHRs.
OBJECTIVE: The aim of this study is to validate the performance of the EHRead 
technology in identifying information of patients with CD.
METHODS: We used the EHRead technology to explore and extract CD-related 
clinical information from EHRs. To validate this tool, we compared the output of 
the EHRead technology with a manually curated gold standard to assess the 
quality of our cNLP system in detecting records containing any reference to CD 
and its related variables.
RESULTS: The validation metrics for the main variable (CD) were a precision of 
0.88, a recall of 0.98, and an F1 score of 0.93. Regarding the secondary 
variables, we obtained a precision of 0.91, a recall of 0.71, and an F1 score of 
0.80 for CD flare, while for the variable vedolizumab (treatment), a precision, 
recall, and F1 score of 0.86, 0.94, and 0.90 were obtained, respectively.
CONCLUSIONS: This evaluation demonstrates the ability of the EHRead technology 
to identify patients with CD and their related variables from the free text of 
EHRs. To the best of our knowledge, this study is the first to use a cNLP system 
for the identification of CD in EHRs written in Spanish.


56. BACKGROUND: As antimicrobial prescribers, veterinarians contribute to the 
emergence of MDR pathogens. Antimicrobial stewardship programmes are an 
effective means of reducing the rate of development of antimicrobial resistance. 
A key component of antimicrobial stewardship programmes is selecting an 
appropriate antimicrobial agent for the presenting complaint and using an 
appropriate dose rate for an appropriate duration.
OBJECTIVES: To describe antimicrobial usage, including dose, for common 
indications for antimicrobial use in companion animal practice.
METHODS: Natural language processing (NLP) techniques were applied to extract 
and analyse clinical records.
RESULTS: A total of 343 668 records for dogs and 109 719 records for cats 
administered systemic antimicrobials from 1 January 2013 to 31 December 2017 
were extracted from the database. The NLP algorithms extracted dose, duration of 
therapy and diagnosis completely for 133 046 (39%) of the records for dogs and 
40 841 records for cats (37%). The remaining records were missing one or more of 
these elements in the clinical data. The most common reason for antimicrobial 
administration was skin disorders (n = 66 198, 25%) and traumatic injuries 
(n = 15 932, 19%) in dogs and cats, respectively. Dose was consistent with 
guideline recommendations in 73% of cases where complete clinical data were 
available.
CONCLUSIONS: Automated extraction using NLP methods is a powerful tool to 
evaluate large datasets and to enable veterinarians to describe the reasons that 
antimicrobials are administered. However, this can only be determined when the 
data presented in the clinical record are complete, which was not the case in 
most instances in this dataset. Most importantly, the dose administered varied 
and was often not consistent with guideline recommendations.
--------------------------
Title	Decision	Argument
55	Inclusion	The article describes the use of a clinical NLP system (EHRead) for identifying information about patients with Crohn disease in Spanish EHRs. The study presents original research and the results demonstrate the ability of the EHR technology to extract clinical information from narratives in EHRs, which is in line with the intended use of NLP in clinical practice.
56	Exclusion	The article describes the use of NLP techniques to extract and analyze data from clinical records to describe antimicrobial usage in companion animal practice. However, the study is outside the scope of the intended use of NLP in clinical practice as it focuses on veterinary practice, not human clinical practice.
--------------------------
5 / 5
We really like the table you created, please continue using it like above. We still would use these criteria for abstract screening: 

Inclusion criteria:
- clearly states the use of NLP 
- describes the implementation in clinical practice 
- presents original research 

Exclusion criteria:
- review article, systematic review, or opinion piece
- description of a theoretical concept or model, but not its implementation in clinical practice
- presents work that is outside the scope of the intended use of NLP in clinical practice, such as basic science research

We will present you with the abstracts, please decide if we should include or exclude the article and give an argument why. Please generate a table with following columns: the number of the title, your decision (inclusion/exclusion), a short argument why you include/exclude.  Please use this form template: | No. | Decision | Argument |

Here are the abstracts from the articles:
57. Generative pretrained transformer models have been popular recently due to their 
enhanced capabilities and performance. In contrast to many existing artificial 
intelligence models, generative pretrained transformer models can perform with 
very limited training data. Generative pretrained transformer 3 (GPT-3) is one 
of the latest releases in this pipeline, demonstrating human-like logical and 
intellectual responses to prompts. Some examples include writing essays, 
answering complex questions, matching pronouns to their nouns, and conducting 
sentiment analyses. However, questions remain with regard to its implementation 
in health care, specifically in terms of operationalization and its use in 
clinical practice and research. In this viewpoint paper, we briefly introduce 
GPT-3 and its capabilities and outline considerations for its implementation and 
operationalization in clinical practice through a use case. The implementation 
considerations include (1) processing needs and information systems 
infrastructure, (2) operating costs, (3) model biases, and (4) evaluation 
metrics. In addition, we outline the following three major operational factors 
that drive the adoption of GPT-3 in the US health care system: (1) ensuring 
Health Insurance Portability and Accountability Act compliance, (2) building 
trust with health care providers, and (3) establishing broader access to the 
GPT-3 tools. This viewpoint can inform health care practitioners, developers, 
clinicians, and decision makers toward understanding the use of the powerful 
artificial intelligence tools integrated into hospital systems and health care.


58. PURPOSE: Mortality from bladder cancer (BC) increases exponentially once it 
invades the muscle, with inherent challenges delineating at the population 
level. We sought to develop and validate a natural language processing (NLP) 
model for automatically identifying patients with muscle-invasive bladder cancer 
(MIBC).
METHODS: All patients with a Current Procedural Terminology code for 
transurethral resection of bladder tumor (TURBT; n = 76,060) were selected from 
the Department of Veterans Affairs (VA) database. A sample of 600 patients (with 
2,337 full-text notes) who had TURBT and confirmed pathology results were 
selected for NLP model development and validation. The NLP performance was 
assessed by calculating the sensitivity, specificity, positive predictive value, 
negative predictive value, F1 score, and overall accuracy at the individual note 
and patient levels.
RESULTS: In the validation cohort, the NLP model had average overall accuracies 
of 94% and 96% at the note and patient levels. Specifically, the F1 score and 
overall accuracy for predicting muscle invasion at the patient level were 0.87% 
and 96%, respectively. The model classified nonmuscle-invasive bladder cancer 
(NMIBC) with overall accuracies of 90% and 93% at the note and patient levels. 
When applying the model to 71,200 patients VA-wide, the model classified 13,642 
(19%) as having MIBC and 47,595 (66%) as NMIBC and was able to identify invasion 
status for 96% of patients with TURBT at the population level. Inherent 
limitations include a relatively small training set, given the size of the VA 
population.
CONCLUSION: This NLP model, with high accuracy, may be a practical tool for 
efficiently identifying BC invasion status and aid in population-based BC 
research.
--------------------------
No.	Decision	Argument
57	Exclusion	The article describes the capabilities and considerations for implementing generative pretrained transformer 3 (GPT-3) in clinical practice, but does not present original research.
58	Inclusion	The article describes the development and validation of a natural language processing (NLP) model for automatically identifying patients with muscle-invasive bladder cancer. The study presents original research and demonstrates the implementation of NLP in clinical practice.
--------------------------
We really like the table you created, please continue using it like above. We still would use these criteria for abstract screening: 

Inclusion criteria:
- clearly states the use of NLP 
- describes the implementation in clinical practice 
- presents original research 

Exclusion criteria:
- review article, systematic review, or opinion piece
- description of a theoretical concept or model, but not its implementation in clinical practice
- presents work that is outside the scope of the intended use of NLP in clinical practice, such as basic science research

We will present you with the abstracts, please decide if we should include or exclude the article and give an argument why. Please generate a table with following columns: the number of the title, your decision (inclusion/exclusion), a short argument why you include/exclude. Please use this form template: | No. | Decision | Argument |

Here are the abstracts from the articles:
59. IMPORTANCE: Despite the rapid growth of interest and diversity in applications 
of artificial intelligence (AI) to biomedical research, there are limited 
objective ways to characterize the potential for use of AI in clinical practice.
OBJECTIVE: To examine what types of medical AI have the greatest estimated 
translational impact (ie, ability to lead to development that has measurable 
value for human health) potential.
DESIGN, SETTING, AND PARTICIPANTS: In this cohort study, research grants related 
to AI awarded between January 1, 1985, and December 31, 2020, were identified 
from a National Institutes of Health (NIH) award database. The text content for 
each award was entered into a Natural Language Processing (NLP) clustering 
algorithm. An NIH database was also used to extract citation data, including the 
number of citations and approximate potential to translate (APT) score for 
published articles associated with the granted awards to create proxies for 
translatability.
EXPOSURES: Unsupervised assignment of AI-related research awards to application 
topics using NLP.
MAIN OUTCOMES AND MEASURES: Annualized citations per $1 million funding (ACOF) 
and average APT score for award-associated articles, grouped by application 
topic. The APT score is a machine-learning based metric created by the NIH 
Office of Portfolio Analysis that quantifies the likelihood of future citation 
by a clinical article.
RESULTS: A total of 16 629 NIH awards related to AI were included in the 
analysis, and 75 applications of AI were identified. Total annual funding for AI 
grew from $17.4 million in 1985 to $1.43 billion in 2020. By average APT, 
interpersonal communication technologies (0.488; 95% CI, 0.472-0.504) and 
population genetics (0.463; 95% CI, 0.453-0.472) had the highest 
translatability; environmental health (ACOF, 1038) and applications focused on 
the electronic health record (ACOF, 489) also had high translatability. The 
category of applications related to biochemical analysis was found to have low 
translatability by both metrics (average APT, 0.393; 95% CI, 0.388-0.398; ACOF, 
246).
CONCLUSIONS AND RELEVANCE: Based on this study's findings, data on grants from 
the NIH can apparently be used to identify and characterize medical applications 
of AI to understand changes in academic productivity, funding support, and 
potential for translational impact. This method may be extended to characterize 
other research domains.


60. BACKGROUND: The amount of available textual health data such as scientific and 
biomedical literature is constantly growing and becoming more and more 
challenging for health professionals to properly summarize those data and 
practice evidence-based clinical decision making. Moreover, the exploration of 
unstructured health text data is challenging for professionals without computer 
science knowledge due to limited time, resources, and skills. Current tools to 
explore text data lack ease of use, require high computational efforts, and 
incorporate domain knowledge and focus on topics of interest with difficulty.
OBJECTIVE: We developed a methodology able to explore and target topics of 
interest via an interactive user interface for health professionals with limited 
computer science knowledge. We aim to reach near state-of-the-art performance 
while reducing memory consumption, increasing scalability, and minimizing user 
interaction effort to improve the clinical decision-making process. The 
performance was evaluated on diabetes-related abstracts from PubMed.
METHODS: The methodology consists of 4 parts: (1) a novel interpretable 
hierarchical clustering of documents where each node is defined by headwords 
(words that best represent the documents in the node), (2) an efficient 
classification system to target topics, (3) minimized user interaction effort 
through active learning, and (4) a visual user interface. We evaluated our 
approach on 50,911 diabetes-related abstracts providing a hierarchical Medical 
Subject Headings (MeSH) structure, a unique identifier for a topic. Hierarchical 
clustering performance was compared against the implementation in the machine 
learning library scikit-learn. On a subset of 2000 randomly chosen diabetes 
abstracts, our active learning strategy was compared against 3 other strategies: 
random selection of training instances, uncertainty sampling that chooses 
instances about which the model is most uncertain, and an expected gradient 
length strategy based on convolutional neural networks (CNNs).
RESULTS: For the hierarchical clustering performance, we achieved an F1 score of 
0.73 compared to 0.76 achieved by scikit-learn. Concerning active learning 
performance, after 200 chosen training samples based on these strategies, the 
weighted F1 score of all MeSH codes resulted in a satisfying 0.62 F1 score using 
our approach, 0.61 using the uncertainty strategy, 0.63 using the CNN, and 0.45 
using the random strategy. Moreover, our methodology showed a constant low 
memory use with increased number of documents.
CONCLUSIONS: We proposed an easy-to-use tool for health professionals with 
limited computer science knowledge who combine their domain knowledge with topic 
exploration and target specific topics of interest while improving transparency. 
Furthermore, our approach is memory efficient and highly parallelizable, making 
it interesting for large Big Data sets. This approach can be used by health 
professionals to gain deep insights into biomedical literature to ultimately 
improve the evidence-based clinical decision making process.
--------------------------
No.	Decision	Argument
59	Inclusion	The article clearly states the use of NLP and presents original research on the potential of AI in clinical practice. The study examines the translational impact of different types of medical AI using NLP algorithms.
60	Inclusion	The article describes the implementation of NLP in clinical practice. The article presents original research on a methodology for exploring and targeting topics of interest in health text data through an interactive user interface for health professionals with limited computer science knowledge.
--------------------------
We really like the table you created, please continue using it like above. We still would use these criteria for abstract screening: 

Inclusion criteria:
- clearly states the use of NLP 
- describes the implementation in clinical practice 
- presents original research 

Exclusion criteria:
- review article, systematic review, or opinion piece
- description of a theoretical concept or model, but not its implementation in clinical practice
- presents work that is outside the scope of the intended use of NLP in clinical practice, such as basic science research

We will present you with the abstracts, please decide if we should include or exclude the article and give an argument why. Please generate a table with following columns: the number of the title, your decision (inclusion/exclusion), a short argument why you include/exclude. Please use this form template: | No. | Decision | Argument |

Here are the abstracts from the articles:
61. The future of radiology is disproportionately linked to the applications of 
artificial intelligence (AI). Recent exponential advancements in AI are already 
beginning to augment the clinical practice of radiology. Driven by a paucity of 
review articles in the area, this article aims to discuss applications of AI in 
non-oncologic IR across procedural planning, execution, and follow-up along with 
a discussion on the future directions of the field. Applications in vascular 
imaging, radiomics, touchless software interactions, robotics, natural language 
processing, post-procedural outcome prediction, device navigation, and image 
acquisition are included. Familiarity with AI study analysis will help open the 
current 'black box' of AI research and help bridge the gap between the research 
laboratory and clinical practice.


62. Research output related to artificial intelligence (AI) in vascular diseases has 
been poorly investigated. The aim of this study was to evaluate scientific 
publications on AI in non-cardiac vascular diseases. A systematic literature 
search was conducted using the PubMed database and a combination of keywords and 
focused on three main vascular diseases (carotid, aortic and peripheral artery 
diseases). Original articles written in English and published between January 
1995 and December 2020 were included. Data extracted included the date of 
publication, the journal, the identity, number, affiliated country of authors, 
the topics of research, and the fields of AI. Among 171 articles included, the 
three most productive countries were USA, China, and United Kingdom. The fields 
developed within AI included: machine learning (n = 90; 45.0%), vision (n = 45; 
22.5%), robotics (n = 42; 21.0%), expert system (n = 15; 7.5%), and natural 
language processing (n = 8; 4.0%). The applications were mainly new tools for: 
the treatment (n = 52; 29.1%), prognosis (n = 45; 25.1%), the diagnosis and 
classification of vascular diseases (n = 38; 21.2%), and imaging segmentation (n 
= 38; 21.2%). By identifying the main techniques and applications, this study 
also pointed to the current limitations and may help to better foresee future 
applications for clinical practice.
--------------------------
No.	Decision	Argument
61	Exclusion	The article is a review article discussing the applications of AI in non-oncologic IR, not the implementation of NLP in clinical practice.
62	Exclusion	The article is a systematic review evaluating scientific publications on AI in non-cardiac vascular diseases, not the implementation of NLP in clinical practice.
--------------------------
We really like the table you created, please continue using it like above. We still would use these criteria for abstract screening: 

Inclusion criteria:
- clearly states the use of NLP 
- describes the implementation in clinical practice 
- presents original research 

Exclusion criteria:
- review article, systematic review, or opinion piece
- description of a theoretical concept or model, but not its implementation in clinical practice
- presents work that is outside the scope of the intended use of NLP in clinical practice, such as basic science research

We will present you with the abstracts, please decide if we should include or exclude the article and give an argument why. Please generate a table with following columns: the number of the title, your decision (inclusion/exclusion), a short argument why you include/exclude. Please use this form template: | No. | Decision | Argument |

Here are the abstracts from the articles:
63. MOTIVATION: Protein-protein interactions (PPIs) are critical to normal cellular 
function and are related to many disease pathways. A range of protein functions 
are mediated and regulated by protein interactions through post-translational 
modifications (PTM). However, only 4% of PPIs are annotated with PTMs in 
biological knowledge databases such as IntAct, mainly performed through manual 
curation, which is neither time- nor cost-effective. Here we aim to facilitate 
annotation by extracting PPIs along with their pairwise PTM from the literature 
by using distantly supervised training data using deep learning to aid human 
curation.
METHOD: We use the IntAct PPI database to create a distant supervised dataset 
annotated with interacting protein pairs, their corresponding PTM type, and 
associated abstracts from the PubMed database. We train an ensemble of BioBERT 
models-dubbed PPI-BioBERT-x10-to improve confidence calibration. We extend the 
use of ensemble average confidence approach with confidence variation to 
counteract the effects of class imbalance to extract high confidence 
predictions.
RESULTS AND CONCLUSION: The PPI-BioBERT-x10 model evaluated on the test set 
resulted in a modest F1-micro 41.3 (P =5 8.1, R = 32.1). However, by combining 
high confidence and low variation to identify high quality predictions, tuning 
the predictions for precision, we retained 19% of the test predictions with 100% 
precision. We evaluated PPI-BioBERT-x10 on 18 million PubMed abstracts and 
extracted 1.6 million (546507 unique PTM-PPI triplets) PTM-PPI predictions, and 
filter [Formula: see text] (4584 unique) high confidence predictions. Of the 
5700, human evaluation on a small randomly sampled subset shows that the 
precision drops to 33.7% despite confidence calibration and highlights the 
challenges of generalisability beyond the test set even with confidence 
calibration. We circumvent the problem by only including predictions associated 
with multiple papers, improving the precision to 58.8%. In this work, we 
highlight the benefits and challenges of deep learning-based text mining in 
practice, and the need for increased emphasis on confidence calibration to 
facilitate human curation efforts.


64. Artificial intelligence (AI) in healthcare aims to learn patterns in large 
multimodal datasets within and across individuals. These patterns may either 
improve understanding of current clinical status or predict a future outcome. AI 
holds the potential to revolutionize geriatric mental health care and research 
by supporting diagnosis, treatment, and clinical decision-making. However, much 
of this momentum is driven by data and computer scientists and engineers and 
runs the risk of being disconnected from pragmatic issues in clinical practice. 
This interprofessional perspective bridges the experiences of clinical 
scientists and data science. We provide a brief overview of AI with the main 
focus on possible applications and challenges of using AI-based approaches for 
research and clinical care in geriatric mental health. We suggest future AI 
applications in geriatric mental health consider pragmatic considerations of 
clinical practice, methodological differences between data and clinical science, 
and address issues of ethics, privacy, and trust.
--------------------------
No.	Decision	Argument
63	Exclusion	The article presents a research study on using deep learning to extract protein-protein interactions along with post-translational modifications from literature, but does not describe the implementation of NLP in clinical practice.
64	Exclusion	The article provides an overview of the potential and challenges of using AI in geriatric mental health, but does not describe a specific implementation of NLP in clinical practice and is more of an opinion piece.
--------------------------
We really like the table you created, please continue using it like above. We still would use these criteria for abstract screening: 

Inclusion criteria:
- clearly states the use of NLP 
- describes the implementation in clinical practice 
- presents original research 

Exclusion criteria:
- review article, systematic review, or opinion piece
- description of a theoretical concept or model, but not its implementation in clinical practice
- presents work that is outside the scope of the intended use of NLP in clinical practice, such as basic science research

We will present you with the abstracts, please decide if we should include or exclude the article and give an argument why. Please generate a table with following columns: the number of the title, your decision (inclusion/exclusion), a short argument why you include/exclude. Please use this form template: | No. | Decision | Argument |

Here are the abstracts from the articles:
65. Natural language processing (NLP), a domain of artificial intelligence (AI) that 
models human language, has been used in medicine to automate diagnostics, detect 
adverse events, support decision making and predict clinical outcomes. However, 
applications to the clinical neurosciences appear to be limited. NLP has matured 
with the implementation of deep transformer models (e.g., XLNet, BERT, T5, and 
RoBERTa) and transfer learning. The objectives of this study were to (1) 
systematically review NLP applications in the clinical neurosciences, and (2) 
explore NLP analysis to facilitate literature synthesis, providing clear 
examples to demonstrate the potential capabilities of these technologies for a 
clinical audience. Our NLP analysis consisted of keyword identification, text 
summarization and document classification. A total of 48 articles met inclusion 
criteria. NLP has been applied in the clinical neurosciences to facilitate 
literature synthesis, data extraction, patient identification, automated 
clinical reporting and outcome prediction. The number of publications applying 
NLP has increased rapidly over the past five years. Document classifiers trained 
to differentiate included and excluded articles demonstrated moderate 
performance (XLNet AUC = 0.66, BERT AUC = 0.59, RoBERTa AUC = 0.62). The T5 
transformer model generated acceptable abstract summaries. The application of 
NLP has the potential to enhance research and practice in the clinical 
neurosciences.


66. The history of machine learning in neurosurgery spans three decades and 
continues to develop at a rapid pace. The earliest applications of machine 
learning within neurosurgery were first published in the 1990s as researchers 
began developing artificial neural networks to analyze structured datasets and 
supervised tasks. By the turn of the millennium, machine learning had evolved 
beyond proof-of-concept; algorithms had success detecting tumors in unstructured 
clinical imaging, and unsupervised learning showed promise for tumor 
segmentation. Throughout the 2000s, the role of machine learning in neurosurgery 
was further refined. Well-trained models began to consistently best expert 
clinicians at brain tumor diagnosis. Additionally, the digitization of the 
healthcare industry provided ample data for analysis, both structured and 
unstructured. By the 2010s, the use of machine learning within neurosurgery had 
exploded. The rapid deployment of an exciting new toolset also led to the 
growing realization that it may offer marginal benefit at best over conventional 
logistical regression models for analyzing tabular datasets. Additionally, the 
widespread adoption of machine learning in neurosurgical clinical practice 
continues to lag until additional validation can ensure generalizability. Many 
exciting contemporary applications nonetheless continue to demonstrate the 
unprecedented potential of machine learning to revolutionize neurosurgery when 
applied to appropriate clinical challenges.
--------------------------
| No. | Decision | Argument |

| 65 | Inclusion | The abstract describes the use of NLP in the clinical neurosciences and presents original research by systematically reviewing NLP applications in the field and exploring NLP analysis to facilitate literature synthesis. |

| 66 | Exclusion | The abstract describes the history of machine learning in neurosurgery, but does not specifically mention the use of NLP and does not present original research on the implementation of NLP in clinical practice. |
--------------------------
We really like the table you created, please continue using it like above. We still would use these criteria for abstract screening: 

Inclusion criteria:
- clearly states the use of NLP 
- describes the implementation in clinical practice 
- presents original research 

Exclusion criteria:
- review article, systematic review, or opinion piece
- description of a theoretical concept or model, but not its implementation in clinical practice
- presents work that is outside the scope of the intended use of NLP in clinical practice, such as basic science research

We will present you with the abstracts, please decide if we should include or exclude the article and give an argument why. Please generate a table with following columns: the number of the title, your decision (inclusion/exclusion), a short argument why you include/exclude. Please use this form template: | No. | Decision | Argument |

Here are the abstracts from the articles:
67. BACKGROUND: The American Society for Clinical Oncology recently launched the 
minimal common oncology data elements project to facilitate cancer data 
interoperability. However, clinical data are often unrecorded in an organized 
way, and converting them into a structured format can be time-consuming. 
Clinical Data Warehouse (CDW) is a database that consolidates data from 
different clinical sources. However, the clinical data extracted from this 
database include not only structured data but also natural language generated 
during clinical practice. Therefore, applying these data to a clinical study is 
challenging because they are unstructured, and unformatted to allow essential 
content to be found. This study determined how best to organize a huge amount of 
clinical data to evaluate the upper aerodigestive tract cancers' clinical 
features and outcomes, including cancer of the head and neck, esophagus, lung, 
thymus, and mesothelioma.
METHODS: The Real-time autOmatically updated data warehOuse in healThcare (ROOT) 
uses six main regions to describe the journey of cancer patients. This study, 
developed an algorithm optimized for each disease category using natural 
language processing of unstructured data and data capture of structured data. 
Data from patients diagnosed at the Samsung Medical Center from 2008-2020 were 
used.
RESULTS: Comprehensive clinical data for 67,617 patients across six tumor types: 
28,954 with non-small-cell lung cancer, 2,540 with small-cell lung cancer, 
30,035 with head and neck cancer, 4,950 with esophageal cancer, 966 with thymic 
cancer, and 172 with mesothelioma were collected. Additionally, the results of a 
longitudinal molecular study, including epidermal growth factor receptor (EGFR) 
mutations, anaplastic lymphoma kinase (ALK) tests, and next-generation 
sequencing (NGS), were included. Scattered information was integrated and 
automatically built up to match the cohort, allowing users to capture the most 
updated test results and treatment outcomes.
CONCLUSIONS: This landmark study documented the successful construction of a 
real-time updating system for medical big data, based on the CDW program.


68. Clinical decision support systems (CDSSs) implementing cancer clinical practice 
guidelines (CPGs) have the potential to improve the compliance of decisions made 
by multidisciplinary tumor boards (MTB) with CPGs. However, guideline-based 
CDSSs do not cover complex cases and need time for discussion. We propose to 
learn how to predict complex cancer cases prior to MTBs from breast cancer 
patient summaries (BCPSs) resuming clinical notes. BCPSs being unstructured 
natural language textual documents, we implemented four semantic annotators 
(ECMT, SIFR, cTAKES, and MetaMap) to assess whether complexity-related concepts 
could be extracted from clinical notes. On a sample of 24 BCPSs covering 35 
complexity reasons, ECMT and MetaMap were the most efficient systems with a 
performance rate of 60% (21/35) and 49% (17/35), respectively. When using the 
four annotators in sequence, 69% of complexity reasons were extracted (24/35 
reasons).
--------------------------
Here is the requested table:

No.	Decision	Argument
67	Inclusion	The abstract describes the use of NLP in the development of a real-time updating system for medical big data based on the Clinical Data Warehouse program. The NLP is used to process unstructured data and capture structured data, which allows for comprehensive clinical data analysis.
68	Inclusion	The abstract describes the implementation of NLP in a clinical decision support system for predicting complex cancer cases from patient summaries. The NLP is used to extract complexity-related concepts from clinical notes using four semantic annotators.
--------------------------
We really like the table you created, please continue using it like above. We still would use these criteria for abstract screening: 

Inclusion criteria:
- clearly states the use of NLP 
- describes the implementation in clinical practice 
- presents original research 

Exclusion criteria:
- review article, systematic review, or opinion piece
- description of a theoretical concept or model, but not its implementation in clinical practice
- presents work that is outside the scope of the intended use of NLP in clinical practice, such as basic science research

We will present you with the abstracts, please decide if we should include or exclude the article and give an argument why. Please generate a table with following columns: the number of the title, your decision (inclusion/exclusion), a short argument why you include/exclude. Please use this form template: | No. | Decision | Argument |

Here are the abstracts from the articles:
69. The growing use of robots in nursing and healthcare facilities has prompted 
increasing research on human-robot interactions. However, specific research 
designs that can guide researchers to conduct rigorous investigations on 
human-robot interactions are limited. This paper aims to discuss the development 
and application of a new research design-the Intentional Observational Clinical 
Research Design (IOCRD). Data sources to develop the IOCRD were derived from 
surveyed literature of the past decade, focusing on clinical nursing research 
and theories relating robotics to nursing and healthcare practice. The 
distinction between IOCRD and other research design is the simultaneous data 
generation collected using advanced technological devices, for example, the 
wireless Bonaly-light electrocardiogram (ECG) to track heart rate variability of 
research subjects, robot application programs on the iPad mini to control robot 
speech and gestures, and Natural Language Processing programs. Even though IOCRD 
was developed for human-robot research, there remain vast opportunities for its 
use in nursing practice and healthcare. With the unique feature of simultaneous 
data generation and analysis, an interdisciplinary collaborative research team 
is strongly suggested. The IOCRD is expected to contribute guidance for 
researchers in conducting clinical research related to robotics in nursing and 
healthcare.


70. BACKGROUND: Nonvalvular atrial fibrillation (NVAF) affects almost 6 million 
Americans and is a major contributor to stroke but is significantly undiagnosed 
and undertreated despite explicit guidelines for oral anticoagulation.
OBJECTIVE: The aim of this study is to investigate whether the use of 
semisupervised natural language processing (NLP) of electronic health record's 
(EHR) free-text information combined with structured EHR data improves NVAF 
discovery and treatment and perhaps offers a method to prevent thousands of 
deaths and save billions of dollars.
METHODS: We abstracted 96,681 participants from the University of Buffalo 
faculty practice's EHR. NLP was used to index the notes and compare the ability 
to identify NVAF, congestive heart failure, hypertension, age ≥75 years, 
diabetes mellitus, stroke or transient ischemic attack, vascular disease, age 65 
to 74 years, sex category (CHA2DS2-VASc), and Hypertension, Abnormal liver/renal 
function, Stroke history, Bleeding history or predisposition, Labile 
INR, Elderly, Drug/alcohol usage (HAS-BLED) scores using unstructured data 
(International Classification of Diseases codes) versus structured and 
unstructured data from clinical notes. In addition, we analyzed data from 
63,296,120 participants in the Optum and Truven databases to determine the NVAF 
frequency, rates of CHA2DS2‑VASc ≥2, and no contraindications to oral 
anticoagulants, rates of stroke and death in the untreated population, and first 
year's costs after stroke.
RESULTS: The structured-plus-unstructured method would have identified 3,976,056 
additional true NVAF cases (P<.001) and improved sensitivity for CHA2DS2-VASc 
and HAS-BLED scores compared with the structured data alone (P=.002 and P<.001, 
respectively), causing a 32.1% improvement. For the United States, this method 
would prevent an estimated 176,537 strokes, save 10,575 lives, and save >US 
$13.5 billion.
CONCLUSIONS: Artificial intelligence-informed bio-surveillance combining NLP of 
free-text information with structured EHR data improves data completeness, 
prevents thousands of strokes, and saves lives and funds. This method is 
applicable to many disorders with profound public health consequences.
--------------------------
No.	Decision	Argument
69	Exclusion	The article does not describe the implementation of NLP in clinical practice, it focuses on the development of a research design for human-robot interactions.
70	Inclusion	The article presents original research that describes the implementation of NLP in clinical practice using electronic health records for the discovery and treatment of nonvalvular atrial fibrillation, with the aim of improving data completeness and preventing strokes.
--------------------------
We really like the table you created, please continue using it like above. We still would use these criteria for abstract screening: 

Inclusion criteria:
- clearly states the use of NLP 
- describes the implementation in clinical practice 
- presents original research 

Exclusion criteria:
- review article, systematic review, or opinion piece
- description of a theoretical concept or model, but not its implementation in clinical practice
- presents work that is outside the scope of the intended use of NLP in clinical practice, such as basic science research

We will present you with the abstracts, please decide if we should include or exclude the article and give an argument why. Please generate a table with following columns: the number of the title, your decision (inclusion/exclusion), a short argument why you include/exclude. Please use this form template: | No. | Decision | Argument |

Here are the abstracts from the articles:
71. CONTEXT: For patients with cancer, uncontrolled pain and other symptoms are the 
leading cause of unplanned hospitalizations. Early access to specialty 
palliative care (PC) is effective to reduce symptom burden, but more efficient 
approaches are needed for rapid identification and referral. Information on 
symptom burden largely exists in free-text notes, limiting its utility as a 
trigger for best practice alerts or automated referrals.
OBJECTIVES: To evaluate whether natural language processing (NLP) can be used to 
identify uncontrolled symptoms (pain, dyspnea, or nausea/vomiting) in the 
electronic health record (EHR) among hospitalized cancer patients with advanced 
disease.
METHODS: The dataset included 1,644 hospitalization encounters for cancer 
patients admitted from 1/2017 -6/2019. We randomly sampled 296 encounters, which 
included 15,580 clinical notes. We manually reviewed the notes and recorded 
symptom severity. The primary endpoint was an indicator for whether a symptom 
was labeled as "controlled" (none, mild, not reported) or as "uncontrolled" 
(moderate or severe). We randomly split the data into training and test sets and 
used the Random Forest algorithm to evaluate final model performance.
RESULTS: Our models predicted presence of an uncontrolled symptom with the 
following performance: pain with 61% accuracy, 69% sensitivity, and 46% 
specificity (F1: 69.5); nausea/vomiting with 68% accuracy, 21% sensitivity, and 
90% specificity (F1: 29.4); and dyspnea with 80% accuracy, 22% sensitivity, and 
88% specificity (F1: 21.1).
CONCLUSION: This study demonstrated initial feasibility of using NLP to identify 
hospitalized cancer patients with uncontrolled symptoms. Further model 
development is needed before these algorithms could be implemented to trigger 
early access to PC.


72. INTRODUCTION: Thyroid cancer (TC) is the most common neck malignancy. However, a 
large number of publications of TC have not been well summarized and discussed 
with more comprehensive methods. The purpose of this bibliometric study is to 
summarize scientific publications during the past three decades in the field of 
TC using a machine learning method.
MATERIAL AND METHODS: Scientific publications focusing on TC from 1990 to 2020 
were searched in PubMed using the MeSH term "thyroid neoplasms". Full associated 
data were downloaded in the format of PubMed, and extracted in the R platform. 
Latent Dirichlet allocation (LDA) was adopted to identify the research topics 
from the abstract of each publication using Python.
RESULTS: A total of 34,692 publications related to TC from the last three 
decades were found and included in this study with an average of 1,119.1 
publications per year. Clinical studies and experimental studies shared the most 
proportion of publications, while the proportion of clinical trials remained at 
a relatively small level (5.87% as the highest in 2004). Thyroidectomy was the 
lead MeSH term, followed by prognosis, differential diagnosis, and fine-needle 
biopsy. The LDA analyses showed the study topics were divided into four 
clusters, including treatment management, basic research, diagnosis research, 
epidemiology, and cancer risk. However, a relatively weak connection was shown 
between treatment managements and basic researches. Top 10 most cited 
publications in recent years particularly highlighted the applications of active 
surveillance in TC.
CONCLUSION: Thyroidectomy, differential diagnosis, genomic analysis, active 
surveillance are the most concerning topics in TC researches. Although the 
BRAF-targeted therapy is under development with promising results, there is 
still an urgent need for conversions from basic studies to clinical practice.
--------------------------
No.	Decision	Argument
71	Inclusion	The article describes the implementation of NLP in clinical practice by using it to identify uncontrolled symptoms (pain, dyspnea, or nausea/vomiting) in the electronic health record (EHR) among hospitalized cancer patients with advanced disease.
72	Exclusion	The article is a bibliometric study that summarizes scientific publications in the field of thyroid cancer over the past three decades using a machine learning method. It does not describe the implementation of NLP in clinical practice.
--------------------------
We really like the table you created, please continue using it like above. We still would use these criteria for abstract screening: 

Inclusion criteria:
- clearly states the use of NLP 
- describes the implementation in clinical practice 
- presents original research 

Exclusion criteria:
- review article, systematic review, or opinion piece
- description of a theoretical concept or model, but not its implementation in clinical practice
- presents work that is outside the scope of the intended use of NLP in clinical practice, such as basic science research

We will present you with the abstracts, please decide if we should include or exclude the article and give an argument why. Please generate a table with following columns: the number of the title, your decision (inclusion/exclusion), a short argument why you include/exclude. Please use this form template: | No. | Decision | Argument |

Here are the abstracts from the articles:
73. BACKGROUND: Systematic reviews (SRs) are recognized as reliable evidence, which 
enables evidence-based medicine to be applied to clinical practice. However, 
owing to the significant efforts required for an SR, its creation is 
time-consuming, which often leads to out-of-date results. To support SR tasks, 
tools for automating these SR tasks have been considered; however, applying a 
general natural language processing model to domain-specific articles and 
insufficient text data for training poses challenges.
METHODS: The research objective is to automate the classification of included 
articles using the Bidirectional Encoder Representations from Transformers 
(BERT) algorithm. In particular, srBERT models based on the BERT algorithm are 
pre-trained using abstracts of articles from two types of datasets, and the 
resulting model is then fine-tuned using the article titles. The performances of 
our proposed models are compared with those of existing general machine-learning 
models.
RESULTS: Our results indicate that the proposed srBERTmy model, pre-trained with 
abstracts of articles and a generated vocabulary, achieved state-of-the-art 
performance in both classification and relation-extraction tasks; for the first 
task, it achieved an accuracy of 94.35% (89.38%), F1 score of 66.12 (78.64), and 
area under the receiver operating characteristic curve of 0.77 (0.9) on the 
original and (generated) datasets, respectively. In the second task, the model 
achieved an accuracy of 93.5% with a loss of 27%, thereby outperforming the 
other evaluated models, including the original BERT model.
CONCLUSIONS: Our research shows the possibility of automatic article 
classification using machine-learning approaches to support SR tasks and its 
broad applicability. However, because the performance of our model depends on 
the size and class ratio of the training dataset, it is important to secure a 
dataset of sufficient quality, which may pose challenges.


74. BACKGROUND: Providing digital recordings of clinic visits to patients has 
emerged as a strategy to promote patient and family engagement in care. With 
advances in natural language processing, an opportunity exists to maximize the 
value of visit recordings for patients by automatically tagging key visit 
information (eg, medications, tests, and imaging) and linkages to trustworthy 
web-based resources curated in an audio-based personal health library.
OBJECTIVE: This study aims to report on the user-centered development of 
HealthPAL, an audio personal health library.
METHODS: Our user-centered design and usability evaluation approach incorporated 
iterative rounds of video-recorded sessions from 2016 to 2019. We recruited 
participants from a range of community settings to represent older patient and 
caregiver perspectives. In the first round, we used paper prototypes and focused 
on feature envisionment. We moved to low-fidelity and high-fidelity versions of 
the HealthPAL in later rounds, which focused on functionality and use; all 
sessions included a debriefing interview. Participants listened to a 
deidentified, standardized primary care visit recording before completing a 
series of tasks (eg, finding where a medication was discussed in the recording). 
In the final round, we recorded the patients' primary care clinic visits for use 
in the session. Findings from each round informed the agile software development 
process. Task completion and critical incidents were recorded in each round, and 
the System Usability Scale was completed by participants using the digital 
prototype in later rounds.
RESULTS: We completed 5 rounds of usability sessions with 40 participants, of 
whom 25 (63%) were women with a median age of 68 years (range 23-89). Feedback 
from sessions resulted in color-coding and highlighting of information tags, a 
more prominent play button, clearer structure to move between one's own 
recordings and others' recordings, the ability to filter recording content by 
the topic discussed and descriptions, 10-second forward and rewind controls, and 
a help link and search bar. Perceived usability increased over the rounds, with 
a median System Usability Scale of 78.2 (range 20-100) in the final round. 
Participants were overwhelmingly positive about the concept of accessing a 
curated audio recording of a clinic visit. Some participants reported concerns 
about privacy and the computer-based skills necessary to access recordings.
CONCLUSIONS: To our knowledge, HealthPAL is the first patient-centered app 
designed to allow patients and their caregivers to access easy-to-navigate 
recordings of clinic visits, with key concepts tagged and hyperlinks to further 
information provided. The HealthPAL user interface has been rigorously 
co-designed with older adult patients and their caregivers and is now ready for 
further field testing. The successful development and use of HealthPAL may help 
improve the ability of patients to manage their own care, especially older adult 
patients who have to navigate complex treatment plans.
--------------------------
No.	Decision	Argument
73	Exclusion	The article describes a research study that uses NLP to automate systematic review tasks, but it does not describe the implementation of NLP in clinical practice. The work presented is outside the scope of the intended use of NLP in clinical practice, which is to support clinical decision-making.
74	Inclusion	The article describes the development and user-centered design of an NLP-based tool called HealthPAL, which is used to tag and link key information from clinic visit recordings for patients. The tool is intended for use in clinical practice and presents original research, meeting all inclusion criteria.
--------------------------
We really like the table you created, please continue using it like above. We still would use these criteria for abstract screening: 

Inclusion criteria:
- clearly states the use of NLP 
- describes the implementation in clinical practice 
- presents original research 

Exclusion criteria:
- review article, systematic review, or opinion piece
- description of a theoretical concept or model, but not its implementation in clinical practice
- presents work that is outside the scope of the intended use of NLP in clinical practice, such as basic science research

We will present you with the abstracts, please decide if we should include or exclude the article and give an argument why. Please generate a table with following columns: the number of the title, your decision (inclusion/exclusion), a short argument why you include/exclude. Please use this form template: | No. | Decision | Argument |

Here are the abstracts from the articles:
75. BACKGROUND AND OBJECTIVE: The prevalence of value-based payment models has led 
to an increased use of the electronic health record to capture quality measures, 
necessitating additional documentation requirements for providers.
METHODS: This case study uses text mining and natural language processing 
techniques to identify the timely completion of diabetic eye exams (DEEs) from 
26,203 unique clinician notes for reporting as an electronic clinical quality 
measure (eCQM). Logistic regression and support vector machine (SVM) using 
unbalanced and balanced datasets, using the synthetic minority over-sampling 
technique (SMOTE) algorithm, were evaluated on precision, recall, sensitivity, 
and f1-score for classifying records positive for DEE. We then integrate a high 
precision DEE model to evaluate free-text clinical narratives from our clinical 
EHR system.
RESULTS: Logistic regression and SVM models had comparable f1-score and 
specificity metrics with models trained and validated with no oversampling 
favoring precision over recall. SVM with and without oversampling resulted in 
the best precision, 0.96, and recall, 0.85, respectively. These two SVM models 
were applied to the unannotated 31,585 text segments representing 24,823 unique 
records and 13,714 unique patients. The number of records classified as positive 
for DEE using the SVM models ranged from 667 to 8,935 (2.7-36% out of 24,823, 
respectively). Unique patients classified as positive for DEE ranged from 3.5 to 
41.8% highlighting the potential utility of these models.
DISCUSSION: We believe the impact of oversampling on SVM model performance to be 
caused by the potential of overfitting of the SVM SMOTE model on the synthesized 
data and the data synthesis process. However, the specificities of SVM with and 
without SMOTE were comparable, suggesting both models were confident in their 
negative predictions. By prioritizing to implement the SVM model with higher 
precision over sensitivity or recall in the categorization of DEEs, we can 
provide a highly reliable pool of results that can be documented through 
automation, reducing the burden of secondary review. Although the focus of this 
work was on completed DEEs, this method could be applied to completing other 
necessary documentation by extracting information from natural language in 
clinician notes.
CONCLUSION: By enabling the capture of data for eCQMs from documentation 
generated by usual clinical practice, this work represents a case study in how 
such techniques can be leveraged to drive quality without increasing clinician 
work.


76. OBJECTIVES: Clinico-genomic data (CGD) acquired through routine clinical 
practice has the potential to improve our understanding of clinical oncology. 
However, these data often reside in heterogeneous and semistructured data, 
resulting in prolonged time-to-analyses.
MATERIALS AND METHODS: We created GENETEX: an R package and Shiny application 
for text mining genomic reports from electronic health record (EHR) and direct 
import into Research Electronic Data Capture (REDCap).
RESULTS: GENETEX facilitates the abstraction of CGD from EHR and streamlines the 
capture of structured data into REDCap. Its functions include natural language 
processing of key genomic information, transformation of semistructured data 
into structured data, and importation into REDCap. When evaluated with manual 
abstraction, GENETEX had >99% agreement and captured CGD in approximately 
one-fifth the time.
CONCLUSIONS: GENETEX is freely available under the Massachusetts Institute of 
Technology license and can be obtained from GitHub 
(https://github.com/TheMillerLab/genetex). GENETEX is executed in R and deployed 
as a Shiny application for non-R users. It produces high-fidelity abstraction of 
CGD in a fraction of the time.
--------------------------
No.	Decision	Argument
75	Inclusion	The abstract describes the use of NLP and text mining techniques for identifying the timely completion of diabetic eye exams from clinician notes for reporting as an electronic clinical quality measure. It presents original research on the implementation of NLP in clinical practice.
76	Inclusion	The abstract describes the creation of an R package and Shiny application, GENETEX, that uses NLP for text mining genomic reports from electronic health records and direct import into Research Electronic Data Capture. It presents original research on the implementation of NLP in clinical practice.
--------------------------
We really like the table you created, please continue using it like above. We still would use these criteria for abstract screening: 

Inclusion criteria:
- clearly states the use of NLP 
- describes the implementation in clinical practice 
- presents original research 

Exclusion criteria:
- review article, systematic review, or opinion piece
- description of a theoretical concept or model, but not its implementation in clinical practice
- presents work that is outside the scope of the intended use of NLP in clinical practice, such as basic science research

We will present you with the abstracts, please decide if we should include or exclude the article and give an argument why. Please generate a table with following columns: the number of the title, your decision (inclusion/exclusion), a short argument why you include/exclude. Please use this form template: | No. | Decision | Argument |

Here are the abstracts from the articles:
77. BACKGROUND: It is important to use outcome measures for novel interventions in 
Alzheimer's disease (AD) that capture the research participants' views of 
effectiveness. The electronic Person-Specific Outcome Measure (ePSOM) 
development programme is underpinned by the need to identify and detect change 
in early disease manifestations and the possibilities of incorporating 
artificial intelligence in outcome measures.
OBJECTIVES: The aim of the ePSOM programme is to better understand what outcomes 
matter to patients in the AD population with a focus on those at the 
pre-dementia stages of disease. Ultimately, we aim to develop an app with robust 
psychometric properties to be used as a patient reported outcome measure in AD 
clinical trials.
DESIGN: We designed and ran a nationwide study (Aug 2019 - Nov 2019, UK), 
collecting primarily free text responses in five pre-defined domains. We 
collected self-reported clinical details and sociodemographic data to analyse 
responses by key variables whilst keeping the survey short (around 15 minutes). 
We used clustering and Natural Language Processing techniques to identify themes 
which matter most to individuals when developing new treatments for AD.
RESULTS: The study was completed by 5,808 respondents, yielding over 80,000 free 
text answers. The analysis resulted in 184 themes of importance. An analysis 
focusing on key demographics to explore how priorities differed by age, gender 
and education revealed that there are significant differences in what groups 
consider important about their brain health.
DISCUSSION: The ePSOM data has generated evidence on what matters to people when 
developing new treatments for AD that target secondary prevention and therein 
maintenance of brain health. These results will form the basis for an electronic 
outcome measure to be used in AD clinical research and clinical practice.


78. Clinical problem-solving training that involves hands-on practice with patients 
is regarded as an important yet challenging aspect of medical education. A 
majority of schools around the world have suspended face-to-face classes because 
of the COVID-19 pandemic. Although remote digital classes represent a widely 
adopted alternative approach to education, the format of these classes is poorly 
suited to clinical learning and examination. With advances in virtual technology 
using natural language processing and multimedia, virtual patients bring vivid 
clinical encounters with records and feedback and are able to facilitate 
learning in the realm of clinical problem-solving. Virtual patients may be used 
to replace paper cases, human patients, and standardized patients in clinical 
education. The related applications include virtual problem-based learning in 
group training, clinical skill examination, and cloud-based virtual training. 
Integrating online meeting systems with virtual patient systems effectively 
overcomes the barriers of learning related to distance and isolation. The cloud 
model is especially important in the pandemic period, as this model allows 
clinical team work training to continue outside of actual hospital settings. In 
conclusion, technology-assisted simulation has innovated clinical training and 
assessment. The success of technology-enhanced education relies on its alignment 
with students' level of training and targeted learning objectives, especially 
when coupled with observation and feedback. The success of clinical education 
will guarantee the improvement of students' clinical competency.
--------------------------
No.	Decision	Argument
77	Inclusion	The article describes the use of NLP techniques in the development of an electronic outcome measure for Alzheimer's disease patients in clinical trials. The results will be used in clinical practice, making it a suitable inclusion.
78	Exclusion	The article describes the use of technology-assisted simulation, including NLP, in medical education, but does not mention its use in clinical practice. It falls outside the scope of the intended use of NLP in clinical practice, making it an exclusion.
--------------------------
We really like the table you created, please continue using it like above. We still would use these criteria for abstract screening: 

Inclusion criteria:
- clearly states the use of NLP 
- describes the implementation in clinical practice 
- presents original research 

Exclusion criteria:
- review article, systematic review, or opinion piece
- description of a theoretical concept or model, but not its implementation in clinical practice
- presents work that is outside the scope of the intended use of NLP in clinical practice, such as basic science research

We will present you with the abstracts, please decide if we should include or exclude the article and give an argument why. Please generate a table with following columns: the number of the title, your decision (inclusion/exclusion), a short argument why you include/exclude. Please use this form template: | No. | Decision | Argument |

Here are the abstracts from the articles:
79. BACKGROUND: It is essential for radiologists to communicate actionable findings 
to the referring clinicians reliably. Natural language processing (NLP) has been 
shown to help identify free-text radiology reports including actionable 
findings. However, the application of recent deep learning techniques to 
radiology reports, which can improve the detection performance, has not been 
thoroughly examined. Moreover, free-text that clinicians input in the ordering 
form (order information) has seldom been used to identify actionable reports. 
This study aims to evaluate the benefits of two new approaches: (1) 
bidirectional encoder representations from transformers (BERT), a recent deep 
learning architecture in NLP, and (2) using order information in addition to 
radiology reports.
METHODS: We performed a binary classification to distinguish actionable reports 
(i.e., radiology reports tagged as actionable in actual radiological practice) 
from non-actionable ones (those without an actionable tag). 90,923 Japanese 
radiology reports in our hospital were used, of which 788 (0.87%) were 
actionable. We evaluated four methods, statistical machine learning with 
logistic regression (LR) and with gradient boosting decision tree (GBDT), and 
deep learning with a bidirectional long short-term memory (LSTM) model and a 
publicly available Japanese BERT model. Each method was used with two different 
inputs, radiology reports alone and pairs of order information and radiology 
reports. Thus, eight experiments were conducted to examine the performance.
RESULTS: Without order information, BERT achieved the highest area under the 
precision-recall curve (AUPRC) of 0.5138, which showed a statistically 
significant improvement over LR, GBDT, and LSTM, and the highest area under the 
receiver operating characteristic curve (AUROC) of 0.9516. Simply coupling the 
order information with the radiology reports slightly increased the AUPRC of 
BERT but did not lead to a statistically significant improvement. This may be 
due to the complexity of clinical decisions made by radiologists.
CONCLUSIONS: BERT was assumed to be useful to detect actionable reports. More 
sophisticated methods are required to use order information effectively.


80. OBJECTIVE: Large volume radiological text data have been accumulated since the 
incorporation of electronic health record (EHR) systems in clinical practice. We 
aimed to determine whether deep natural language processing algorithms could aid 
radiologists in improving thyroid cancer diagnosis.
METHODS: Sonographic EHR data were obtained from the EHR database. Pathological 
reports were used as the gold standard for diagnosing thyroid cancer. We 
developed thyroid cancer diagnosis based on natural language processing 
(THCaDxNLP) to interpret unstructured sonographic text reports for thyroid 
cancer diagnosis. We used the area under the receiver operating characteristic 
curve (AUROC) as the primary metric to measure the performance of the THCaDxNLP. 
We compared the performance of thyroid ultrasound radiologists aided with 
THCaDxNLP vs. those without THCaDxNLP using 5 independent test sets.
RESULTS: We obtained a total number of 788,129 sonographic radiological reports. 
The number of thyroid sonographic data points was 132,277, 18,400 of which were 
thyroid cancer patients. Among the 5 test sets, the numbers of patients per set 
were 439, 186, 82, 343, and 171. THCaDxNLP achieved high performance in 
identifying thyroid cancer patients (the AUROC ranged from 0.857-0.932). Thyroid 
ultrasound radiologists aided with THCaDxNLP achieved significantly higher 
performances than those without THCaDxNLP in terms of accuracy (93.8% vs. 87.2%; 
one-sided t-test, adjusted P = 0.003), precision (92.5% vs. 86.0%; P = 0.018), 
and F1 metric (94.2% vs. 86.4%; P = 0.007).
CONCLUSIONS: THCaDxNLP achieved a high AUROC for the identification of thyroid 
cancer, and improved the accuracy, sensitivity, and precision of thyroid 
ultrasound radiologists. This warrants further investigation of THCaDxNLP in 
prospective clinical trials.
--------------------------
No.	Decision	Argument
79	Inclusion	The article describes the implementation of NLP techniques in the context of identifying actionable findings in radiology reports. It also presents original research using deep learning algorithms.
80	Inclusion	The article discusses the application of NLP in the diagnosis of thyroid cancer in radiology, presenting original research on the performance of the THCaDxNLP algorithm in identifying thyroid cancer patients.
--------------------------
We really like the table you created, please continue using it like above. We still would use these criteria for abstract screening: 

Inclusion criteria:
- clearly states the use of NLP 
- describes the implementation in clinical practice 
- presents original research 

Exclusion criteria:
- review article, systematic review, or opinion piece
- description of a theoretical concept or model, but not its implementation in clinical practice
- presents work that is outside the scope of the intended use of NLP in clinical practice, such as basic science research

We will present you with the abstracts, please decide if we should include or exclude the article and give an argument why. Please generate a table with following columns: the number of the title, your decision (inclusion/exclusion), a short argument why you include/exclude. Please use this form template: | No. | Decision | Argument |

Here are the abstracts from the articles:
81. BACKGROUND: Adverse drug reactions (ADRs) are estimated to be the fifth cause of 
hospital death. Up to 50% are potentially preventable and a significant number 
are recurrent (reADRs). Clinical decision support systems have been used to 
prevent reADRs using structured reporting concerning the patient's ADR 
experience, which in current clinical practice is poorly performed. Identifying 
ADRs directly from free text in electronic health records (EHRs) could 
circumvent this.
AIM: To develop strategies to identify ADRs from free-text notes in electronic 
hospital health records.
METHODS: In stage I, the EHRs of 10 patients were reviewed to establish 
strategies for identifying ADRs. In stage II, complete EHR histories of 45 
patients were reviewed for ADRs and compared to the strategies programmed into a 
rule-based model. ADRs were classified using MedDRA and included in the study if 
the Naranjo causality score was ≥1. Seriousness was assessed using the European 
Medicine Agency's important medical event list.
RESULTS: In stage I, two main search strategies were identified: keywords 
indicating an ADR and specific prepositions followed by medication names. In 
stage II, the EHRs contained a median of 7.4 (range 0.01-18) years of medical 
history covering over 35 000 notes. A total of 318 unique ADRs were identified 
of which 63 were potentially serious and 179 (sensitivity 57%) were identified 
by the rule. The method falsely identified 377 ADRs (positive predictive value 
32%). However, it also identified an additional eight ADRs.
CONCLUSION: Two key strategies were developed to identify ADRs from hospital 
EHRs using free-text notes. The results appear promising and warrant further 
study.


82. OBJECTIVES: The objective of this study is to build and evaluate a natural 
language processing approach to identify medication mentions in primary care 
visit conversations between patients and physicians.
MATERIALS AND METHODS: Eight clinicians contributed to a data set of 85 clinic 
visit transcripts, and 10 transcripts were randomly selected from this data set 
as a development set. Our approach utilizes Apache cTAKES and Unified Medical 
Language System controlled vocabulary to generate a list of medication 
candidates in the transcribed text and then performs multiple customized filters 
to exclude common false positives from this list while including some additional 
common mentions of the supplements and immunizations.
RESULTS: Sixty-five transcripts with 1121 medication mentions were randomly 
selected as an evaluation set. Our proposed method achieved an F-score of 85.0% 
for identifying the medication mentions in the test set, significantly 
outperforming existing medication information extraction systems for medical 
records with F-scores ranging from 42.9% to 68.9% on the same test set.
DISCUSSION: Our medication information extraction approach for primary care 
visit conversations showed promising results, extracting about 27% more 
medication mentions from our evaluation set while eliminating many false 
positives in comparison to existing baseline systems. We made our approach 
publicly available on the web as an open-source software.
CONCLUSION: Integration of our annotation system with clinical recording 
applications has the potential to improve patients' understanding and recall of 
key information from their clinic visits, and, in turn, to positively impact 
health outcomes.
--------------------------
No.	Decision	Argument
81	Inclusion	The article describes the development and testing of a NLP-based method for identifying adverse drug reactions from electronic health records using free-text notes, and presents original research.
82	Inclusion	The article describes the development and evaluation of a NLP approach for identifying medication mentions in primary care visit conversations and presents original research. The results show improved performance compared to existing systems and have the potential to positively impact health outcomes.
--------------------------
2 / 2
We really like the table you created, please continue using it like above. We still would use these criteria for abstract screening: 

Inclusion criteria:
- clearly states the use of NLP 
- describes the implementation in clinical practice 
- presents original research 

Exclusion criteria:
- review article, systematic review, or opinion piece
- description of a theoretical concept or model, but not its implementation in clinical practice
- presents work that is outside the scope of the intended use of NLP in clinical practice, such as basic science research

We will present you with the abstracts, please decide if we should include or exclude the article and give an argument why. Please generate a table with following columns: the number of the title, your decision (inclusion/exclusion), a short argument why you include/exclude. Please use this form template: | No. | Decision | Argument |

Here are the abstracts from the articles:
83. BACKGROUND AND PURPOSE: With the increasing adoption of electronic records in 
the health system, machine learning-enabled techniques offer the opportunity for 
greater computer-assisted curation of these data for audit and research 
purposes. In this project, we evaluate the consistency of traditional curation 
methods used in routine clinical practice against a new machine learning-enabled 
tool, MedCAT, for the extraction of the stroke comorbidities recorded within the 
UK's Sentinel Stroke National Audit Programme (SSNAP) initiative.
METHODS: A total of 2327 stroke admission episodes from three different National 
Health Service (NHS) hospitals, between January 2019 and April 2020, were 
included in this evaluation. In addition, current clinical curation methods 
(SSNAP) and the machine learning-enabled method (MedCAT) were compared against a 
subsample of 200 admission episodes manually reviewed by our study team. 
Performance metrics of sensitivity, specificity, precision, negative predictive 
value, and F1 scores are reported.
RESULTS: The reporting of stroke comorbidities with current clinical curation 
methods is good for atrial fibrillation, hypertension, and diabetes mellitus, 
but poor for congestive cardiac failure. The machine learning-enabled method, 
MedCAT, achieved better performances across all four assessed comorbidities 
compared with current clinical methods, predominantly driven by higher 
sensitivity and F1 scores.
CONCLUSIONS: We have shown machine learning-enabled data collection can support 
existing clinical and service initiatives, with the potential to improve the 
quality and speed of data extraction from existing clinical repositories. The 
scalability and flexibility of these new machine-learning tools, therefore, 
present an opportunity to revolutionize audit and research methods.


84. Background Patients with symptomatic severe aortic stenosis (ssAS) have a high 
mortality risk and compromised quality of life. Surgical/transcatheter aortic 
valve replacement (AVR) is a Class I recommendation, but it is unclear if this 
recommendation is uniformly applied. We determined the impact of managing 
cardiologists on the likelihood of ssAS treatment. Methods and Results Using 
natural language processing of Optum electronic health records, we identified 
26 438 patients with newly diagnosed ssAS (2011-2016). Multilevel, multivariable 
Fine-Gray competing risk models clustered by cardiologists were used to 
determine the impact of cardiologists on the likelihood of 1-year AVR treatment. 
Within 1 year of diagnosis, 35.6% of patients with ssAS received an AVR; 
however, rates varied widely among managing cardiologists (0%, lowest quartile; 
100%, highest quartile [median, 29.6%; 25th-75th percentiles, 13.3%-47.0%]). The 
odds of receiving AVR varied >2-fold depending on the cardiologist (median odds 
ratio for AVR, 2.25; 95% CI, 2.14-2.36). Compared with patients with ssAS of 
cardiologists with the highest treatment rates, those treated by cardiologists 
with the lowest AVR rates experienced significantly higher 1-year mortality 
(lowest quartile, adjusted hazard ratio, 1.22, 95% CI, 1.13-1.33). Conclusions 
Overall AVR rates for ssAS were low, highlighting a potential challenge for ssAS 
management in the United States. Cardiologist AVR use varied substantially; 
patients treated by cardiologists with lower AVR rates had higher mortality 
rates than those treated by cardiologists with higher AVR rates.
--------------------------
No.	Decision	Argument
83	Inclusion	The abstract clearly states the use of NLP and describes the implementation in clinical practice through the evaluation of a machine learning-enabled tool, MedCAT, for the extraction of stroke comorbidities recorded within the UK's Sentinel Stroke National Audit Programme initiative. The study presents original research and the results suggest that the machine learning-enabled data collection can improve the quality and speed of data extraction from existing clinical repositories.
84	Inclusion	The abstract clearly states the use of NLP and describes the implementation in clinical practice through the use of natural language processing of electronic health records to identify patients with newly diagnosed symptomatic severe aortic stenosis and determine the impact of managing cardiologists on the likelihood of treatment. The study presents original research and the results suggest that cardiologist treatment of aortic stenosis varies widely and that patients treated by cardiologists with lower treatment rates have higher mortality rates.
--------------------------
We really like the table you created, please continue using it like above. We still would use these criteria for abstract screening: 

Inclusion criteria:
- clearly states the use of NLP 
- describes the implementation in clinical practice 
- presents original research 

Exclusion criteria:
- review article, systematic review, or opinion piece
- description of a theoretical concept or model, but not its implementation in clinical practice
- presents work that is outside the scope of the intended use of NLP in clinical practice, such as basic science research

We will present you with the abstracts, please decide if we should include or exclude the article and give an argument why. Please generate a table with following columns: the number of the title, your decision (inclusion/exclusion), a short argument why you include/exclude. Please use this form template: | No. | Decision | Argument |

Here are the abstracts from the articles:
85. BACKGROUND: The quality of life and lifespan are greatly reduced among 
individuals with mental illness. To improve prognosis, the nascent field of 
precision psychiatry aims to provide personalised predictions for the course of 
illness and response to treatment. Unfortunately, the results of precision 
psychiatry studies are rarely externally validated, almost never implemented in 
clinical practice, and tend to focus on a few selected outcomes. To overcome 
these challenges, we have established the PSYchiatric Clinical Outcome 
Prediction (PSYCOP) cohort, which will form the basis for extensive studies in 
the upcoming years.
METHODS: PSYCOP is a retrospective cohort study that includes all patients with 
at least one contact with the psychiatric services of the Central Denmark Region 
in the period from January 1, 2011, to October 28, 2020 (n = 119 291). All data 
from the electronic health records (EHR) are included, spanning diagnoses, 
information on treatments, clinical notes, discharge summaries, laboratory 
tests, etc. Based on these data, machine learning methods will be used to make 
prediction models for a range of clinical outcomes, such as diagnostic shifts, 
treatment response, medical comorbidity, and premature mortality, with an 
explicit focus on clinical feasibility and implementation.
DISCUSSIONS: We expect that studies based on the PSYCOP cohort will advance the 
field of precision psychiatry through the use of state-of-the-art machine 
learning methods on a large and representative data set. Implementation of 
prediction models in clinical psychiatry will likely improve treatment and, 
hopefully, increase the quality of life and lifespan of those with mental 
illness.


86. OBJECTIVE: Accurate ascertainment of comorbidities is paramount in clinical 
research. While manual adjudication is labor-intensive and expensive, the 
adoption of electronic health records enables computational analysis of 
free-text documentation using natural language processing (NLP) tools.
HYPOTHESIS: We sought to develop highly accurate NLP modules to assess for the 
presence of five key cardiovascular comorbidities in a large electronic health 
record system.
METHODS: One-thousand clinical notes were randomly selected from a 
cardiovascular registry at Mass General Brigham. Trained physicians manually 
adjudicated these notes for the following five diagnostic comorbidities: 
hypertension, dyslipidemia, diabetes, coronary artery disease, and 
stroke/transient ischemic attack. Using the open-source Canary NLP system, five 
separate NLP modules were designed based on 800 "training-set" notes and 
validated on 200 "test-set" notes.
RESULTS: Across the five NLP modules, the sentence-level and note-level 
sensitivity, specificity, and positive predictive value was always greater than 
85% and was most often greater than 90%. Accuracy tended to be highest for 
conditions with greater diagnostic clarity (e.g. diabetes and hypertension) and 
slightly lower for conditions whose greater diagnostic challenges (e.g. 
myocardial infarction and embolic stroke) may lead to less definitive 
documentation.
CONCLUSION: We designed five open-source and highly accurate NLP modules that 
can be used to assess for the presence of important cardiovascular comorbidities 
in free-text health records. These modules have been placed in the public domain 
and can be used for clinical research, trial recruitment and population 
management at any institution as well as serve as the basis for further 
development of cardiovascular NLP tools.
--------------------------
| No. | Decision | Argument |
| 85 | Inclusion | The study presents original research that uses NLP and aims to implement it in clinical practice. |
| 86 | Inclusion | The study presents original research that uses NLP and implements it in clinical practice to assess for comorbidities in free-text health records. |
--------------------------
We really like the table you created, please continue using it like above. We still would use these criteria for abstract screening: 

Inclusion criteria:
- clearly states the use of NLP 
- describes the implementation in clinical practice 
- presents original research 

Exclusion criteria:
- review article, systematic review, or opinion piece
- description of a theoretical concept or model, but not its implementation in clinical practice
- presents work that is outside the scope of the intended use of NLP in clinical practice, such as basic science research

We will present you with the abstracts, please decide if we should include or exclude the article and give an argument why. Please generate a table with following columns: the number of the title, your decision (inclusion/exclusion), a short argument why you include/exclude. Please use this form template: | No. | Decision | Argument |

Here are the abstracts from the articles:
87. STUDY OBJECTIVE: While patient-centered communication and shared decisionmaking 
are increasingly recognized as vital aspects of clinical practice, little is 
known about their characteristics in real-world emergency department (ED) 
settings. We constructed a natural language processing tool to identify 
patient-centered communication as documented in ED notes and to describe 
visit-level, site-level, and temporal patterns within a large health system.
METHODS: This was a 2-part study involving (1) the development and validation of 
an natural language processing tool using regular expressions to identify shared 
decisionmaking and (2) a retrospective analysis using mixed effects logistic 
regression and trend analysis of shared decisionmaking and general patient 
discussion using the natural language processing tool to assess ED physician and 
advanced practice provider notes from 2013 to 2020.
RESULTS: Compared to chart review of 600 ED notes, the accuracy rates of the 
natural language processing tool for identification of shared decisionmaking and 
general patient discussion were 96.7% (95% CI 94.9% to 97.9%) and 88.9% (95% 
confidence interval [CI] 86.1% to 91.3%), respectively. The natural language 
processing tool identified shared decisionmaking in 58,246 (2.2%) and general 
patient discussion in 590,933 (22%) notes. From 2013 to 2020, natural language 
processing-detected shared decisionmaking increased 300% and general patient 
discussion increased 50%. We observed higher odds of shared decisionmaking 
documentation among physicians versus advanced practice providers (odds ratio 
[OR] 1.14, 95% CI 1.07 to 1.23) and among female versus male patients (OR 1.13, 
95% CI 1.11 to 1.15). Black patients had lower odds of shared decisionmaking (OR 
0.8, 95% CI 0.84 to 0.88) compared with White patients. Shared decisionmaking 
and general patient discussion were also associated with higher levels of triage 
and commercial insurance status.
CONCLUSION: In this study, we developed and validated an natural language 
processing tool using regular expressions to extract shared decisionmaking from 
ED notes and found multiple potential factors contributing to variation, 
including social, demographic, temporal, and presentation characteristics.


88. BACKGROUND: Patient portals tethered to electronic health records systems have 
become attractive web platforms since the enacting of the Medicare Access and 
Children's Health Insurance Program Reauthorization Act and the introduction of 
the Meaningful Use program in the United States. Patients can conveniently 
access their health records and seek consultation from providers through secure 
web portals. With increasing adoption and patient engagement, the volume of 
patient secure messages has risen substantially, which opens up new research and 
development opportunities for patient-centered care.
OBJECTIVE: This study aims to develop a data model for patient secure messages 
based on the Fast Healthcare Interoperability Resources (FHIR) standard to 
identify and extract significant information.
METHODS: We initiated the first draft of the data model by analyzing FHIR and 
manually reviewing 100 sentences randomly sampled from more than 2 million 
patient-generated secure messages obtained from the online patient portal at the 
Mayo Clinic Rochester between February 18, 2010, and December 31, 2017. We then 
annotated additional sets of 100 randomly selected sentences using the 
Multi-purpose Annotation Environment tool and updated the data model and 
annotation guideline iteratively until the interannotator agreement was 
satisfactory. We then created a larger corpus by annotating 1200 randomly 
selected sentences and calculated the frequency of the identified medical 
concepts in these sentences. Finally, we performed topic modeling analysis to 
learn the hidden topics of patient secure messages related to 3 highly mentioned 
microconcepts, namely, fatigue, prednisone, and patient visit, and to evaluate 
the proposed data model independently.
RESULTS: The proposed data model has a 3-level hierarchical structure of health 
system concepts, including 3 macroconcepts, 28 mesoconcepts, and 85 
microconcepts. Foundation and base macroconcepts comprise 33.99% (841/2474), 
clinical macroconcepts comprise 64.38% (1593/2474), and financial macroconcepts 
comprise 1.61% (40/2474) of the annotated corpus. The top 3 mesoconcepts among 
the 28 mesoconcepts are condition (505/2474, 20.41%), medication (424/2474, 
17.13%), and practitioner (243/2474, 9.82%). Topic modeling identified hidden 
topics of patient secure messages related to fatigue, prednisone, and patient 
visit. A total of 89.2% (107/120) of the top-ranked topic keywords are actually 
the health concepts of the data model.
CONCLUSIONS: Our data model and annotated corpus enable us to identify and 
understand important medical concepts in patient secure messages and prepare us 
for further natural language processing analysis of such free texts. The data 
model could be potentially used to automatically identify other types of patient 
narratives, such as those in various social media and patient forums. In the 
future, we plan to develop a machine learning and natural language processing 
solution to enable automatic triaging solutions to reduce the workload of 
clinicians and perform more granular content analysis to understand patients' 
needs and improve patient-centered care.
--------------------------
| No. | Decision | Argument |
| 87 | Inclusion | The article describes the development and validation of a natural language processing (NLP) tool to identify patient-centered communication in emergency department (ED) notes and assess patterns within a large health system. It presents original research using NLP in clinical practice. |
| 88 | Exclusion | The article describes the development of a data model for patient secure messages based on the Fast Healthcare Interoperability Resources (FHIR) standard. It is not original research on the implementation of NLP in clinical practice and does not present NLP as being used for patient-centered care. |
--------------------------
2 / 2
We really like the table you created, please continue using it like above. We still would use these criteria for abstract screening: 

Inclusion criteria:
- clearly states the use of NLP 
- describes the implementation in clinical practice 
- presents original research 

Exclusion criteria:
- review article, systematic review, or opinion piece
- description of a theoretical concept or model, but not its implementation in clinical practice
- presents work that is outside the scope of the intended use of NLP in clinical practice, such as basic science research

We will present you with the abstracts, please decide if we should include or exclude the article and give an argument why. Please generate a table with following columns: the number of the title, your decision (inclusion/exclusion), a short argument why you include/exclude. Please use this form template: | No. | Decision | Argument |

Here are the abstracts from the articles:
89. Background and Purpose: This study aims to determine whether machine learning 
(ML) and natural language processing (NLP) from electronic health records (EHR) 
improve the prediction of 30-day readmission after stroke. Methods: Among index 
stroke admissions between 2011 and 2016 at an academic medical center, we 
abstracted discrete data from the EHR on demographics, risk factors, 
medications, hospital complications, and discharge destination and unstructured 
textual data from clinician notes. Readmission was defined as any unplanned 
hospital admission within 30 days of discharge. We developed models to predict 
two separate outcomes, as follows: (1) 30-day all-cause readmission and (2) 
30-day stroke readmission. We compared the performance of logistic regression 
with advanced ML algorithms. We used several NLP methods to generate additional 
features from unstructured textual reports. We evaluated the performance of 
prediction models using a five-fold validation and tested the best model in a 
held-out test dataset. Areas under the curve (AUCs) were used to compare 
discrimination of each model. Results: In a held-out test dataset, advanced ML 
methods along with NLP features out performed logistic regression for all-cause 
readmission (AUC, 0.64 vs. 0.58; p < 0.001) and stroke readmission prediction 
(AUC, 0.62 vs. 0.52; p < 0.001). Conclusion: NLP-enhanced machine learning 
models potentially advance our ability to predict readmission after stroke. 
However, further improvement is necessary before being implemented in clinical 
practice given the weak discrimination.


90. BACKGROUND: Clinical natural language processing (cNLP) systems are of crucial 
importance due to their increasing capability in extracting clinically important 
information from free text contained in electronic health records (EHRs). The 
conversion of a nonstructured representation of a patient's clinical history 
into a structured format enables medical doctors to generate clinical knowledge 
at a level that was not possible before. Finally, the interpretation of the 
insights gained provided by cNLP systems has a great potential in driving 
decisions about clinical practice. However, carrying out robust evaluations of 
those cNLP systems is a complex task that is hindered by a lack of standard 
guidance on how to systematically approach them.
OBJECTIVE: Our objective was to offer natural language processing (NLP) experts 
a methodology for the evaluation of cNLP systems to assist them in carrying out 
this task. By following the proposed phases, the robustness and 
representativeness of the performance metrics of their own cNLP systems can be 
assured.
METHODS: The proposed evaluation methodology comprised five phases: (1) the 
definition of the target population, (2) the statistical document collection, 
(3) the design of the annotation guidelines and annotation project, (4) the 
external annotations, and (5) the cNLP system performance evaluation. We 
presented the application of all phases to evaluate the performance of a cNLP 
system called "EHRead Technology" (developed by Savana, an international medical 
company), applied in a study on patients with asthma. As part of the evaluation 
methodology, we introduced the Sample Size Calculator for Evaluations (SLiCE), a 
software tool that calculates the number of documents needed to achieve a 
statistically useful and resourceful gold standard.
RESULTS: The application of the proposed evaluation methodology on a real 
use-case study of patients with asthma revealed the benefit of the different 
phases for cNLP system evaluations. By using SLiCE to adjust the number of 
documents needed, a meaningful and resourceful gold standard was created. In the 
presented use-case, using as little as 519 EHRs, it was possible to evaluate the 
performance of the cNLP system and obtain performance metrics for the primary 
variable within the expected CIs.
CONCLUSIONS: We showed that our evaluation methodology can offer guidance to NLP 
experts on how to approach the evaluation of their cNLP systems. By following 
the five phases, NLP experts can assure the robustness of their evaluation and 
avoid unnecessary investment of human and financial resources. Besides the 
theoretical guidance, we offer SLiCE as an easy-to-use, open-source Python 
library.
--------------------------
No.	Decision	Argument
89	Inclusion	The abstract describes the implementation of NLP in predicting 30-day readmission after stroke, which is original research and within the scope of the intended use of NLP in clinical practice.
90	Exclusion	The abstract describes the methodology for evaluating clinical NLP systems, which is a theoretical concept and not its implementation in clinical practice, and thus outside the scope of the intended use of NLP in clinical practice.
--------------------------
We really like the table you created, please continue using it like above. We still would use these criteria for abstract screening: 

Inclusion criteria:
- clearly states the use of NLP 
- describes the implementation in clinical practice 
- presents original research 

Exclusion criteria:
- review article, systematic review, or opinion piece
- description of a theoretical concept or model, but not its implementation in clinical practice
- presents work that is outside the scope of the intended use of NLP in clinical practice, such as basic science research

We will present you with the abstracts, please decide if we should include or exclude the article and give an argument why. Please generate a table with following columns: the number of the title, your decision (inclusion/exclusion), a short argument why you include/exclude. Please use this form template: | No. | Decision | Argument |

Here are the abstracts from the articles:
91. OBJECTIVE: : Developing clinical natural language processing systems often 
requires access to many clinical documents, which are not widely available to 
the public due to privacy and security concerns. To address this challenge, we 
propose to develop methods to generate synthetic clinical notes and evaluate 
their utility in real clinical natural language processing tasks.
MATERIALS AND METHODS: : We implemented 4 state-of-the-art text generation 
models, namely CharRNN, SegGAN, GPT-2, and CTRL, to generate clinical text for 
the History and Present Illness section. We then manually annotated clinical 
entities for randomly selected 500 History and Present Illness notes generated 
from the best-performing algorithm. To compare the utility of natural and 
synthetic corpora, we trained named entity recognition (NER) models from all 3 
corpora and evaluated their performance on 2 independent natural corpora.
RESULTS: : Our evaluation shows GPT-2 achieved the best BLEU (bilingual 
evaluation understudy) score (with a BLEU-2 of 0.92). NER models trained on 
synthetic corpus generated by GPT-2 showed slightly better performance on 2 
independent corpora: strict F1 scores of 0.709 and 0.748, respectively, when 
compared with the NER models trained on natural corpus (F1 scores of 0.706 and 
0.737, respectively), indicating the good utility of synthetic corpora in 
clinical NER model development. In addition, we also demonstrated that an 
augmented method that combines both natural and synthetic corpora achieved 
better performance than that uses the natural corpus only.
CONCLUSIONS: : Recent advances in text generation have made it possible to 
generate synthetic clinical notes that could be useful for training NER models 
for information extraction from natural clinical notes, thus lowering the 
privacy concern and increasing data availability. Further investigation is 
needed to apply this technology to practice.


92. OBJECTIVE: Residency program faculty participate in clinical competency 
committee (CCC) meetings, which are designed to evaluate residents' performance 
and aid in the development of individualized learning plans. In preparation for 
the CCC meetings, faculty members synthesize performance information from a 
variety of sources. Natural language processing (NLP), a form of artificial 
intelligence, might facilitate these complex holistic reviews. However, there is 
little research involving the application of this technology to resident 
performance assessments. With this study, we examine whether NLP can be used to 
estimate CCC ratings.
DESIGN: We analyzed end-of-rotation assessments and CCC assessments for all 
surgical residents who trained at one institution between 2014 and 2018. We 
created models of end-of-rotation assessment ratings and text to predict 
dichotomized CCC assessment ratings for 16 Accreditation Council for Graduate 
Medical Education (ACGME) Milestones. We compared the performance of models with 
and without predictors derived from NLP of end-of-rotation assessment text.
RESULTS: We analyzed 594 end-of-rotation assessments and 97 CCC assessments for 
24 general surgery residents. The mean (standard deviation) for area under the 
receiver operating characteristic curve (AUC) was 0.84 (0.05) for models with 
only non-NLP predictors, 0.83 (0.06) for models with only NLP predictors, and 
0.87 (0.05) for models with both NLP and non-NLP predictors.
CONCLUSIONS: NLP can identify language correlated with specific ACGME Milestone 
ratings. In preparation for CCC meetings, faculty could use information 
automatically extracted from text to focus attention on residents who might 
benefit from additional support and guide the development of educational 
interventions.
--------------------------
No.	Decision	Argument
91	Inclusion	The abstract describes the use of NLP to generate synthetic clinical notes for training NER models and the evaluation of their utility in real clinical NER tasks.
92	Inclusion	The abstract states that NLP is used to estimate competency committee ratings by analyzing end-of-rotation assessments and describes its application in clinical practice.
--------------------------
We really like the table you created, please continue using it like above. We still would use these criteria for abstract screening: 

Inclusion criteria:
- clearly states the use of NLP 
- describes the implementation in clinical practice 
- presents original research 

Exclusion criteria:
- review article, systematic review, or opinion piece
- description of a theoretical concept or model, but not its implementation in clinical practice
- presents work that is outside the scope of the intended use of NLP in clinical practice, such as basic science research

We will present you with the abstracts, please decide if we should include or exclude the article and give an argument why. Please generate a table with following columns: the number of the title, your decision (inclusion/exclusion), a short argument why you include/exclude. Please use this form template: | No. | Decision | Argument |

Here are the abstracts from the articles:
93. OBJECTIVE: This study aimed to determine the incidence, identify imaging and 
patient factors, and measure individual radiologist variation associated with 
follow-up recommendations for small focal cystic pancreatic lesions (FCPLs), a 
common incidental imaging finding.
METHODS: This institutional review board-approved retrospective study analyzed 
146,709 reports from abdominal CTs and MRIs performed in a large academic 
hospital from July 1, 2016, to June 30, 2018. A trained natural language 
processing tool identified 4,345 reports with FCPLs, which were manually 
reviewed to identify those containing one or more <1.5-cm pancreatic cysts. For 
these patients, patient, lesion, and radiologist features and follow-up 
recommendations for FCPL were extracted. A nonlinear random-effects model 
estimated degree of variation in follow-up recommendations across radiologists 
at department and division levels.
RESULTS: Of 2,872 reports with FCPLs < 1.5 cm, 708 (24.7%) had FCPL-related 
follow-up recommendations. Average patient age was 67 years (SD ± 11). In all, 
1,721 (60.0%) reports were for female patients; 59.3% of patients had only one 
cyst. In multivariable analysis, older patients had slightly lower follow-up 
recommendation rates (odds ratio [OR]: 0.98 [0.98-1.00] per additional year), 
and lesions associated with main duct dilatation and septation were more likely 
to have a follow-up recommendation (ORs: 1.93 [1.11-3.36] and 2.88 [1.89-4.38], 
respectively). Radiologist years in practice (P = .51), trainee presence (P = 
.21), and radiologist gender (P = .52) were not associated with increased 
follow-up recommendations. There was significant interradiologist variation in 
the Abdominal Imaging Division (P = .04), but not in Emergency Radiology (P = 
.31) or Cancer Imaging Divisions (P = .29).
DISCUSSION: Interradiologist variation significantly contributes to variability 
in follow-up imaging recommendations for FCPLs.


94. Glioma is the most common primary intraparenchymal tumor of the brain and the 
5-year survival rate of high-grade glioma is poor. Magnetic resonance imaging 
(MRI) is essential for detecting, characterizing and monitoring brain tumors but 
definitive diagnosis still relies on surgical pathology. Machine learning has 
been applied to the analysis of MRI data in glioma research and has the 
potential to change clinical practice and improve patient outcomes. This 
systematic review synthesizes and analyzes the current state of machine learning 
applications to glioma MRI data and explores the use of machine learning for 
systematic review automation. Various datapoints were extracted from the 153 
studies that met inclusion criteria and analyzed. Natural language processing 
(NLP) analysis involved keyword extraction, topic modeling and document 
classification. Machine learning has been applied to tumor grading and 
diagnosis, tumor segmentation, non-invasive genomic biomarker identification, 
detection of progression and patient survival prediction. Model performance was 
generally strong (AUC = 0.87 ± 0.09; sensitivity = 0.87 ± 0.10; 
specificity = 0.0.86 ± 0.10; precision = 0.88 ± 0.11). Convolutional neural 
network, support vector machine and random forest algorithms were top 
performers. Deep learning document classifiers yielded acceptable performance 
(mean 5-fold cross-validation AUC = 0.71). Machine learning tools and data 
resources were synthesized and summarized to facilitate future research. Machine 
learning has been widely applied to the processing of MRI data in glioma 
research and has demonstrated substantial utility. NLP and transfer learning 
resources enabled the successful development of a replicable method for 
automating the systematic review article screening process, which has potential 
for shortening the time from discovery to clinical application in medicine.
--------------------------
No.	Decision	Argument
93	Inclusion	The study uses NLP to identify and analyze focal cystic pancreatic lesions (FCPLs) from CT and MRI reports, and measures the variation in follow-up recommendations made by radiologists. It presents original research on the implementation of NLP in clinical practice.
94	Exclusion	The article is a systematic review that synthesizes and analyzes the current state of machine learning applications to glioma MRI data and explores the use of machine learning for systematic review automation. It does not present original research on the implementation of NLP in clinical practice, but instead describes the use of NLP for document classification and keyword extraction.
--------------------------
We really like the table you created, please continue using it like above. We still would use these criteria for abstract screening: 

Inclusion criteria:
- clearly states the use of NLP 
- describes the implementation in clinical practice 
- presents original research 

Exclusion criteria:
- review article, systematic review, or opinion piece
- description of a theoretical concept or model, but not its implementation in clinical practice
- presents work that is outside the scope of the intended use of NLP in clinical practice, such as basic science research

We will present you with the abstracts, please decide if we should include or exclude the article and give an argument why. Please generate a table with following columns: the number of the title, your decision (inclusion/exclusion), a short argument why you include/exclude. Please use this form template: | No. | Decision | Argument |

Here are the abstracts from the articles:
95. Before the predicted March 2020 surge of COVID-19, US healthcare organizations 
were charged with developing resource allocation policies. We assessed policy 
preparedness and substantive triage criteria within existing policies using a 
cross-sectional survey distributed to public health personnel and healthcare 
providers between March 23 and April 23, 2020. Personnel and providers from 68 
organizations from 34 US states responded. While half of the organizations did 
not yet have formal allocation policies, all but 4 were in the process of 
developing policies. Using manual abstraction and natural language processing, 
we summarize the origins and features of the policies. Most policies included 
objective triage criteria, specified inapplicable criteria, separated triage and 
clinical decision making, detailed reassessment plans, offered an appeals 
process, and addressed palliative care. All but 1 policy referenced a sequential 
organ failure assessment score as a triage criterion, and 10 policies 
categorically excluded patients. Six policies were almost identical, tracing 
their origins to influenza planning. This sample of policies reflects 
organizational strategies of exemplar-based policy development and the use of 
objective criteria in triage decisions, either before or instead of clinical 
judgment, to support ethical distribution of resources. Future guidance is 
warranted on how to adapt policies across disease type, choose objective 
criteria, and specify processes that rely on clinical judgments.


96. BACKGROUND: There is an urgent need for population-based studies on managing 
patients with pulmonary nodules.
RESEARCH QUESTION: Is it possible to identify pulmonary nodules and associated 
characteristics using an automated method?
STUDY DESIGN AND METHODS: We revised and refined an existing natural language 
processing (NLP) algorithm to identify radiology transcripts with pulmonary 
nodules and greatly expanded its functionality to identify the characteristics 
of the largest nodule, when present, including size, lobe, laterality, 
attenuation, calcification, and edge. We compared NLP results with a reference 
standard of manual transcript review in a random test sample of 200 radiology 
transcripts. We applied the final automated method to a larger cohort of 
patients who underwent chest CT scan in an integrated health care system from 
2006 to 2016, and described their demographic and clinical characteristics.
RESULTS: In the test sample, the NLP algorithm had very high sensitivity (98.6%; 
95% CI, 95.0%-99.8%) and specificity (100%; 95% CI, 93.9%-100%) for identifying 
pulmonary nodules. For attenuation, edge, and calcification, the NLP algorithm 
achieved similar accuracies, and it correctly identified the diameter of the 
largest nodule in 135 of 141 cases (95.7%; 95% CI, 91.0%-98.4%). In the larger 
cohort, the NLP found 217,771 reports with nodules among 717,304 chest CT 
reports (30.4%). From 2006 to 2016, the number of reports with nodules increased 
by 150%, and the mean size of the largest nodule gradually decreased from 11 to 
8.9 mm. Radiologists documented the laterality and lobe (90%-95%) more often 
than the attenuation, calcification, and edge characteristics (11%-14%).
INTERPRETATION: The NLP algorithm identified pulmonary nodules and associated 
characteristics with high accuracy. In our community practice settings, the 
documentation of nodule characteristics is incomplete. Our results call for 
better documentation of nodule findings. The NLP algorithm can be used in 
population-based studies to identify pulmonary nodules, avoiding labor-intensive 
chart review.
--------------------------
No.	Decision	Argument
95.	Exclusion	This article describes the use of NLP in summarizing the origins and features of resource allocation policies related to the COVID-19 pandemic, but it is not original research and does not describe the implementation of NLP in clinical practice.
96.	Inclusion	This article presents original research on the use of NLP in identifying pulmonary nodules and their characteristics from radiology transcripts in a population-based study. It meets all the inclusion criteria of clearly stating the use of NLP, describing its implementation in clinical practice, and presenting original research.
--------------------------
We really like the table you created, please continue using it like above. We still would use these criteria for abstract screening: 

Inclusion criteria:
- clearly states the use of NLP 
- describes the implementation in clinical practice 
- presents original research 

Exclusion criteria:
- review article, systematic review, or opinion piece
- description of a theoretical concept or model, but not its implementation in clinical practice
- presents work that is outside the scope of the intended use of NLP in clinical practice, such as basic science research

We will present you with the abstracts, please decide if we should include or exclude the article and give an argument why. Please generate a table with following columns: the number of the title, your decision (inclusion/exclusion), a short argument why you include/exclude. Please use this form template: | No. | Decision | Argument |

Here are the abstracts from the articles:
97. BACKGROUND: Natural language processing (NLP) has a significant role in 
advancing healthcare and has been found to be key in extracting structured 
information from radiology reports. Understanding recent developments in NLP 
application to radiology is of significance but recent reviews on this are 
limited. This study systematically assesses and quantifies recent literature in 
NLP applied to radiology reports.
METHODS: We conduct an automated literature search yielding 4836 results using 
automated filtering, metadata enriching steps and citation search combined with 
manual review. Our analysis is based on 21 variables including radiology 
characteristics, NLP methodology, performance, study, and clinical application 
characteristics.
RESULTS: We present a comprehensive analysis of the 164 publications retrieved 
with publications in 2019 almost triple those in 2015. Each publication is 
categorised into one of 6 clinical application categories. Deep learning use 
increases in the period but conventional machine learning approaches are still 
prevalent. Deep learning remains challenged when data is scarce and there is 
little evidence of adoption into clinical practice. Despite 17% of studies 
reporting greater than 0.85 F1 scores, it is hard to comparatively evaluate 
these approaches given that most of them use different datasets. Only 14 studies 
made their data and 15 their code available with 10 externally validating 
results.
CONCLUSIONS: Automated understanding of clinical narratives of the radiology 
reports has the potential to enhance the healthcare process and we show that 
research in this field continues to grow. Reproducibility and explainability of 
models are important if the domain is to move applications into clinical use. 
More could be done to share code enabling validation of methods on different 
institutional data and to reduce heterogeneity in reporting of study properties 
allowing inter-study comparisons. Our results have significance for researchers 
in the field providing a systematic synthesis of existing work to build on, 
identify gaps, opportunities for collaboration and avoid duplication.


98. The convergence of large datasets, increased computational power, and enhanced 
algorithm design has led to the increased success of machine learning (ML) and 
artificial intelligence (AI) across a wide variety of healthcare professions but 
which, so far, have eluded formal discussion in physiotherapy. This is a concern 
as we begin to see accelerating performance improvements in AI research in 
general, and specifically, an increase in competence within narrow domains of 
practice in clinical AI. In this paper we argue that the introduction of 
AI-based systems within the health sector is likely to have a significant 
influence on physiotherapy practice, leading to the automation of tasks that we 
might consider to be core to the discipline. We present examples of some of 
these AI-based systems in clinical practice, specifically video analysis, 
natural language processing (NLP), robotics, personalized healthcare, expert 
systems, and prediction algorithms. We address some of the key ethical 
implications of these emerging technologies, discuss the implications for 
physiotherapists, and explore how the resultant changes may challenge some 
long-held assumptions about the status of the profession in society.
--------------------------
| No. | Decision | Argument |
| 97 | Inclusion | The article is a systematic review of recent literature in NLP applied to radiology reports and discusses the implementation of NLP in clinical practice. |
| 98 | Exclusion | The article is a review article that describes AI-based systems and their potential influence on physiotherapy practice, but does not present original research or implementation of NLP in clinical practice. |
--------------------------
We really like the table you created, please continue using it like above. We still would use these criteria for abstract screening: 

Inclusion criteria:
- clearly states the use of NLP 
- describes the implementation in clinical practice 
- presents original research 

Exclusion criteria:
- review article, systematic review, or opinion piece
- description of a theoretical concept or model, but not its implementation in clinical practice
- presents work that is outside the scope of the intended use of NLP in clinical practice, such as basic science research

We will present you with the abstracts, please decide if we should include or exclude the article and give an argument why. Please generate a table with following columns: the number of the title, your decision (inclusion/exclusion), a short argument why you include/exclude. Please use this form template: | No. | Decision | Argument |

Here are the abstracts from the articles:
99. Artificial intelligence (AI) could change the practice of gastroenterology 
through its ability to both acquire and analyze information with speed, 
reproducibility, and, potentially, insight that may exceed that of human medical 
specialists. AI is powered by computational methods that allow machines to 
replicate clinical pattern recognition used by gastroenterology specialists to 
interpret endoscopic or cross-sectional images; understand the meaning and 
intent of medical documents; and merge different types of data to infer a 
diagnosis, prognosis, or expected outcome. Ongoing research is studying the use 
of AI for automated interpretation of text from colonoscopy and clinical 
documents for improved quality and patient phenotyping as well as enhanced 
detection and descriptions of polyps and other endoscopic lesions, and for 
predicting the probability of future therapeutic response early in a treatment 
course. This article introduces emerging technologies of natural language 
processing, machine vision, and machine learning for data analytics, and 
describes current and future applications in gastroenterology.


100. BACKGROUND: Clinical trials are a fundamental tool to evaluate medical 
interventions but are time-consuming and resource-intensive.
OBJECTIVES: To build infrastructure for digital trials to improve efficiency and 
generalizability and test it using a study to validate an artificial 
intelligence algorithm to detect atrial fibrillation (AF).
DESIGN: We will prospectively enroll 1,000 patients who underwent an 
electrocardiogram for any clinical reason in routine practice, do not have a 
previous diagnosis of AF or atrial flutter and would be eligible for 
anticoagulation if AF is detected. Eligible patients will be identified using 
digital phenotyping algorithms, including natural language processing that runs 
on the electronic health records. Study invitations will be sent in batches via 
patient portal or letter, which will direct patients to a website to verify 
eligibility, learn about the study (including video-based informed consent), and 
consent electronically. The method aims to enroll participants representative of 
the general patient population, rather than a convenience sample of patients 
presenting to clinic. A device will be mailed to patients to continuously 
monitor for up to 30 days. The primary outcome is AF diagnosis and burden; 
secondary outcomes include patients' experience with the trial conduct methods 
and the monitoring device. The enrollment, intervention, and follow-up will be 
conducted remotely, ie, a patient-centered site-less trial.
SUMMARY: This is among the first wave of trials to adopt digital technologies, 
artificial intelligence, and other pragmatic features to create efficiencies, 
which will pave the way for future trials in a broad range of disease and 
treatment areas. Clinicaltrials.gov: NCT04208971.
--------------------------
No.	Decision	Argument
99	Inclusion	The abstract describes the use of NLP, machine vision, and machine learning in gastroenterology and presents it as emerging technology. It also mentions the current and future applications in the field.
100	Exclusion	The abstract describes a clinical trial that aims to validate an AI algorithm to detect atrial fibrillation. It mentions the use of NLP for digital phenotyping, but it does not describe the implementation of NLP in clinical practice. Instead, it focuses on the digital trial infrastructure and its objectives.
--------------------------
We really like the table you created, please continue using it like above. We still would use these criteria for abstract screening: 

Inclusion criteria:
- clearly states the use of NLP 
- describes the implementation in clinical practice 
- presents original research 

Exclusion criteria:
- review article, systematic review, or opinion piece
- description of a theoretical concept or model, but not its implementation in clinical practice
- presents work that is outside the scope of the intended use of NLP in clinical practice, such as basic science research

We will present you with the abstracts, please decide if we should include or exclude the article and give an argument why. Please generate a table with following columns: the number of the title, your decision (inclusion/exclusion), a short argument why you include/exclude. Please use this form template: | No. | Decision | Argument |

Here are the abstracts from the articles:
101. RATIONALE AIMS AND OBJECTIVES: As quality measurement becomes increasingly 
reliant on the availability of structured electronic medical record (EMR) data, 
clinicians are asked to perform documentation using tools that facilitate data 
capture. These tools may not be available, feasible, or acceptable in all 
clinical scenarios. Alternative methods of assessment, including natural 
language processing (NLP) of clinical notes, may improve the completeness of 
quality measurement in real-world practice. Our objective was to measure the 
quality of care for a set of evidence-based practices using structured EMR data 
alone, and then supplement those measures with additional data derived from NLP.
METHOD: As a case example, we studied the quality of care for posttraumatic 
stress disorder (PTSD) in the United States Department of Veterans Affairs (VA) 
over a 20-year period. We measured two aspects of PTSD care, including delivery 
of evidence-based psychotherapy (EBP) and associated use of measurement-based 
care (MBC), using structured EMR data. We then recalculated these measures using 
additional data derived from NLP of clinical note text.
RESULTS: There were 2 098 389 VA patients with a diagnosis of PTSD between 2000 
and 2019, 72% (n = 1 515 345) of whom had not previously received EBP for PTSD 
and were treated after a 2015 mandate to document EBP using templates that 
generate structured EMR data. Using structured EMR data, we determined that 3.2% 
(n = 48 004) of those patients met our EBP for PTSD quality standard between 
2015 and 2019, and 48.1% (n = 23 088) received associated MBC. With the addition 
of NLP-derived data, estimates increased to 4.1% (n = 62 789) and 58.0% 
(n = 36 435), respectively.
CONCLUSION: Healthcare quality data can be significantly improved by 
supplementing structured EMR data with NLP-derived data. By using NLP, health 
systems may be able to fill the gaps in documentation when structured tools are 
not yet available or there are barriers to using them in clinical practice.


102. Dietary supplements (DSs) have been widely used in the U.S. and evaluated in 
clinical trials as potential interventions for various diseases. However, many 
clinical trials face challenges in recruiting enough eligible patients in a 
timely fashion, causing delays or even early termination. Using electronic 
health records to find eligible patients who meet clinical trial eligibility 
criteria has been shown as a promising way to assess recruitment feasibility and 
accelerate the recruitment process. In this study, we analyzed the eligibility 
criteria of 100 randomly selected DS clinical trials and identified both 
computable and non-computable criteria. We mapped annotated entities to OMOP 
Common Data Model (CDM) with novel entities (e.g., DS). We also evaluated a deep 
learning model (Bi-LSTM-CRF) for extracting these entities on CLAMP platform, 
with an average F1 measure of 0.601. This study shows the feasibility of 
automatic parsing of the eligibility criteria following OMOP CDM for future 
cohort identification.
--------------------------
No.	Decision	Argument
101	Inclusion	The article describes the implementation of NLP in clinical practice for quality measurement of care for patients with PTSD, and presents original research.
102	Exclusion	The article does not describe the use of NLP in clinical practice, but rather the use of electronic health records and a deep learning model for extracting entities from eligibility criteria for clinical trials. The focus is on cohort identification and not NLP.
--------------------------
We really like the table you created, please continue using it like above. We still would use these criteria for abstract screening: 

Inclusion criteria:
- clearly states the use of NLP 
- describes the implementation in clinical practice 
- presents original research 

Exclusion criteria:
- review article, systematic review, or opinion piece
- description of a theoretical concept or model, but not its implementation in clinical practice
- presents work that is outside the scope of the intended use of NLP in clinical practice, such as basic science research

We will present you with the abstracts, please decide if we should include or exclude the article and give an argument why. Please generate a table with following columns: the number of the title, your decision (inclusion/exclusion), a short argument why you include/exclude. Please use this form template: | No. | Decision | Argument |

Here are the abstracts from the articles:
103. INTRODUCTION: Moving evidence-based practices into the hands of practitioners 
requires the synthesis and translation of research literature. However, the 
growing pace of scientific publications across disciplines makes it increasingly 
difficult to stay abreast of research literature. Natural language processing 
(NLP) methods are emerging as a valuable strategy for conducting content 
analyses of academic literature. We sought to apply NLP to identify publication 
trends in the journal Implementation Science, including key topic clusters and 
the distribution of topics over time. A parallel study objective was to 
demonstrate how NLP can be used in research synthesis.
METHODS: We examined 1711 Implementation Science abstracts published from 
February 22, 2006, to October 1, 2020. We retrieved the study data using 
PubMed's Application Programming Interface (API) to assemble a database. 
Following standard preprocessing steps, we use topic modeling with Latent 
Dirichlet allocation (LDA) to cluster the abstracts following a minimization 
algorithm.
RESULTS: We examined 30 topics and computed topic model statistics of quality. 
Analyses revealed that published articles largely reflect (i) characteristics of 
research, or (ii) domains of practice. Emergent topic clusters encompassed key 
terms both salient and common to implementation science. HIV and stroke 
represent the most commonly published clinical areas. Systematic reviews have 
grown in topic prominence and coherence, whereas articles pertaining to 
knowledge translation (KT) have dropped in prominence since 2013. Articles on 
HIV and implementation effectiveness have increased in topic exclusivity over 
time.
DISCUSSION: We demonstrated how NLP can be used as a synthesis and translation 
method to identify trends and topics across a large number of (over 1700) 
articles. With applicability to a variety of research domains, NLP is a 
promising approach to accelerate the dissemination and uptake of research 
literature. For future research in implementation science, we encourage the 
inclusion of more equity-focused studies to expand the impact of implementation 
science on disadvantaged communities.


104. Linking clinical narratives to standardized vocabularies and coding systems is a 
key component of unlocking the information in medical text for analysis. 
However, many domains of medical concepts, such as functional outcomes and 
social determinants of health, lack well-developed terminologies that can 
support effective coding of medical text. We present a framework for developing 
natural language processing (NLP) technologies for automated coding of medical 
information in under-studied domains, and demonstrate its applicability through 
a case study on physical mobility function. Mobility function is a component of 
many health measures, from post-acute care and surgical outcomes to chronic 
frailty and disability, and is represented as one domain of human activity in 
the International Classification of Functioning, Disability, and Health (ICF). 
However, mobility and other types of functional activity remain under-studied in 
the medical informatics literature, and neither the ICF nor commonly-used 
medical terminologies capture functional status terminology in practice. We 
investigated two data-driven paradigms, classification and candidate selection, 
to link narrative observations of mobility status to standardized ICF codes, 
using a dataset of clinical narratives from physical therapy encounters. Recent 
advances in language modeling and word embedding were used as features for 
established machine learning models and a novel deep learning approach, 
achieving a macro-averaged F-1 score of 84% on linking mobility activity reports 
to ICF codes. Both classification and candidate selection approaches present 
distinct strengths for automated coding in under-studied domains, and we 
highlight that the combination of (i) a small annotated data set; (ii) expert 
definitions of codes of interest; and (iii) a representative text corpus is 
sufficient to produce high-performing automated coding systems. This research 
has implications for continued development of language technologies to analyze 
functional status information, and the ongoing growth of NLP tools for a variety 
of specialized applications in clinical care and research.
--------------------------
No.	Decision	Argument
103	Inclusion	The article presents original research using NLP methods to conduct content analysis of academic literature, specifically Implementation Science abstracts, to identify publication trends and topics. This demonstrates the implementation of NLP in clinical practice.
104	Inclusion	The article presents original research using NLP to develop a framework for automated coding of medical information in under-studied domains, specifically physical mobility function. This demonstrates the implementation of NLP in clinical practice.
--------------------------
2 / 2
We really like the table you created, please continue using it like above. We still would use these criteria for abstract screening: 

Inclusion criteria:
- clearly states the use of NLP 
- describes the implementation in clinical practice 
- presents original research 

Exclusion criteria:
- review article, systematic review, or opinion piece
- description of a theoretical concept or model, but not its implementation in clinical practice
- presents work that is outside the scope of the intended use of NLP in clinical practice, such as basic science research

We will present you with the abstracts, please decide if we should include or exclude the article and give an argument why. Please generate a table with following columns: the number of the title, your decision (inclusion/exclusion), a short argument why you include/exclude. Please use this form template: | No. | Decision | Argument |

Here are the abstracts from the articles:
105. BACKGROUND: Diagnostic or procedural coding of clinical notes aims to derive a 
coded summary of disease-related information about patients. Such coding is 
usually done manually in hospitals but could potentially be automated to improve 
the efficiency and accuracy of medical coding. Recent studies on deep learning 
for automated medical coding achieved promising performances. However, the 
explainability of these models is usually poor, preventing them to be used 
confidently in supporting clinical practice. Another limitation is that these 
models mostly assume independence among labels, ignoring the complex 
correlations among medical codes which can potentially be exploited to improve 
the performance.
METHODS: To address the issues of model explainability and label correlations, 
we propose a Hierarchical Label-wise Attention Network (HLAN), which aimed to 
interpret the model by quantifying importance (as attention weights) of words 
and sentences related to each of the labels. Secondly, we propose to enhance the 
major deep learning models with a label embedding (LE) initialisation approach, 
which learns a dense, continuous vector representation and then injects the 
representation into the final layers and the label-wise attention layers in the 
models. We evaluated the methods using three settings on the MIMIC-III discharge 
summaries: full codes, top-50 codes, and the UK NHS (National Health Service) 
COVID-19 (Coronavirus disease 2019) shielding codes. Experiments were conducted 
to compare the HLAN model and label embedding initialisation to the 
state-of-the-art neural network based methods, including variants of 
Convolutional Neural Networks (CNNs) and Recurrent Neural Networks (RNNs).
RESULTS: HLAN achieved the best Micro-level AUC and F1 on the top-50 code 
prediction, 91.9% and 64.1%, respectively; and comparable results on the NHS 
COVID-19 shielding code prediction to other models: around 97% Micro-level AUC. 
More importantly, in the analysis of model explanations, by highlighting the 
most salient words and sentences for each label, HLAN showed more meaningful and 
comprehensive model interpretation compared to the CNN-based models and its 
downgraded baselines, HAN and HA-GRU. Label embedding (LE) initialisation 
significantly boosted the previous state-of-the-art model, CNN with attention 
mechanisms, on the full code prediction to 52.5% Micro-level F1. The analysis of 
the layers initialised with label embeddings further explains the effect of this 
initialisation approach. The source code of the implementation and the results 
are openly available at 
https://github.com/acadTags/Explainable-Automated-Medical-Coding.
CONCLUSION: We draw the conclusion from the evaluation results and analyses. 
First, with hierarchical label-wise attention mechanisms, HLAN can provide 
better or comparable results for automated coding to the state-of-the-art, 
CNN-based models. Second, HLAN can provide more comprehensive explanations for 
each label by highlighting key words and sentences in the discharge summaries, 
compared to the n-grams in the CNN-based models and the downgraded baselines, 
HAN and HA-GRU. Third, the performance of deep learning based multi-label 
classification for automated coding can be consistently boosted by initialising 
label embeddings that captures the correlations among labels. We further discuss 
the advantages and drawbacks of the overall method regarding its potential to be 
deployed to a hospital and suggest areas for future studies.


106. INTRODUCTION: Epileptic and psychogenic non-epileptic seizures (PNES) are common 
diagnostic problems encountered in hospital practice. This study explores the 
use of unsupervised machine learning in discovering themes in medical records of 
patients presenting with PNES. We hypothesised that themes generated by machine 
learning are comparable with the classification by human experts.
METHODS: This is a retrospective analysis of the medical records in the 
emergency department of patients (age >18 years) with PNES who underwent 
inpatient video-electroencephalography monitoring from May 2009 to June 2014 and 
received a final diagnosis of PNES. Prior to machine learning of written text, 
we applied a standardised approach in natural language processing to create a 
document-term matrix (removal of numbers, stop-words and punctuations, 
transforming fonts to lower case). The words were separated into tokens and 
treated as if existing within a bag-of-words. A probability of each word 
existing within a topic (theme) was modelled on multivariate Dirichlet 
distribution (R Foundation, V.3.5.0). Next, we asked four experts to 
independently provide a clinical interpretation of the generated topics. When 
the majority of (≥3) experts agreed, it was regarded as highly congruent. 
Interactive data are available on the web at 
(https://gntem2.github.io/PNES/%23topic=1&lambda=0.6&term=).
RESULTS: There were 39 patients (74.4% women, median age 35 years with range 
20-82). A total of 121 documents were converted to text files for text mining. 
There were 15 generated topics with 12/15 topics rated as highly congruent. The 
main themes were about descriptors of seizures and medication use.
CONCLUSIONS: The findings from machine learning on PNES-related documentation 
provides evidence for the feasibility of applying machine-learning methodology 
to analyse large volumes of medical records. The topics generated by machine 
learning were congruent with interpretations by clinicians indicating this 
method can be used for screening of medical conditions among large volumes of 
medical records.

--------------------------
No.	Decision	Argument
105	Inclusion	The article describes the implementation of NLP for automated diagnostic or procedural coding of clinical notes, using a Hierarchical Label-wise Attention Network and a label embedding approach. It presents original research and aims to improve the efficiency and accuracy of medical coding, as well as its explainability.
106	Inclusion	The article explores the use of unsupervised machine learning for discovering themes in medical records of patients presenting with psychogenic non-epileptic seizures. It describes the implementation of NLP in clinical practice and presents original research.
--------------------------
We really like the table you created, please continue using it like above. We still would use these criteria for abstract screening: 

Inclusion criteria:
- clearly states the use of NLP 
- describes the implementation in clinical practice 
- presents original research 

Exclusion criteria:
- review article, systematic review, or opinion piece
- description of a theoretical concept or model, but not its implementation in clinical practice
- presents work that is outside the scope of the intended use of NLP in clinical practice, such as basic science research

We will present you with the abstracts, please decide if we should include or exclude the article and give an argument why. Please generate a table with following columns: the number of the title, your decision (inclusion/exclusion), a short argument why you include/exclude. Please use this form template: | No. | Decision | Argument |

Here are the abstracts from the articles:
107. Surgeons' procedural skills and intraoperative decision making are key elements 
of clinical practice. However, the objective assessment of these skills remains 
a challenge to this day. Surgical workflow analysis (SWA) is emerging as a 
powerful tool to solve this issue in surgical educational environments in real 
time. Typically, SWA makes use of video signals to automatically identify the 
surgical phase. We hypothesize that the analysis of surgeons' speech using 
natural language processing (NLP) can provide deeper insight into the surgical 
decision-making processes. As a preliminary step, this study proposes to use 
audio signals registered in the educational operating room (OR) to classify the 
phases of a laparoscopic cholecystectomy (LC). To do this, we firstly created a 
database with the transcriptions of audio recorded in surgical educational 
environments and their corresponding phase. Secondly, we compared the 
performance of four feature extraction techniques and four machine learning 
models to find the most appropriate model for phase recognition. The best 
resulting model was a support vector machine (SVM) coupled to a hidden-Markov 
model (HMM), trained with features obtained with Word2Vec (82.95% average 
accuracy). The analysis of this model's confusion matrix shows that some phrases 
are misplaced due to the similarity in the words used. The study of the model's 
temporal component suggests that further attention should be paid to accurately 
detect surgeons' normal conversation. This study proves that speech-based 
classification of LC phases can be effectively achieved. This lays the 
foundation for the use of audio signals for SWA, to create a framework of LC to 
be used in surgical training, especially for the training and assessment of 
procedural and decision-making skills (e.g., to assess residents' procedural 
knowledge and their ability to react to adverse situations).


108. BACKGROUND: Documentation burden is a common problem with modern electronic 
health record (EHR) systems. To reduce this burden, various recording methods 
(eg, voice recorders or motion sensors) have been proposed. However, these 
solutions are in an early prototype phase and are unlikely to transition into 
practice in the near future. A more pragmatic alternative is to directly modify 
the implementation of the existing functionalities of an EHR system.
OBJECTIVE: This study aims to assess the nature of free-text comments entered 
into EHR flowsheets that supplement quantitative vital sign values and examine 
opportunities to simplify functionality and reduce documentation burden.
METHODS: We evaluated 209,055 vital sign comments in flowsheets that were 
generated in the Epic EHR system at the Vanderbilt University Medical Center in 
2018. We applied topic modeling, as well as the natural language processing 
Clinical Language Annotation, Modeling, and Processing software system, to 
extract generally discussed topics and detailed medical terms (expressed as 
probability distribution) to investigate the stories communicated in these 
comments.
RESULTS: Our analysis showed that 63.33% (6053/9557) of the users who entered 
vital signs made at least one free-text comment in vital sign flowsheet entries. 
The user roles that were most likely to compose comments were registered nurse, 
technician, and licensed nurse. The most frequently identified topics were the 
notification of a result to health care providers (0.347), the context of a 
measurement (0.307), and an inability to obtain a vital sign (0.224). There were 
4187 unique medical terms that were extracted from 46,029 (0.220) comments, 
including many symptom-related terms such as "pain," "upset," "dizziness," 
"coughing," "anxiety," "distress," and "fever" and drug-related terms such as 
"tylenol," "anesthesia," "cannula," "oxygen," "motrin," "rituxan," and 
"labetalol."
CONCLUSIONS: Considering that flowsheet comments are generally not displayed or 
automatically pulled into any clinical notes, our findings suggest that the 
flowsheet comment functionality can be simplified (eg, via structured response 
fields instead of a text input dialog) to reduce health care provider effort. 
Moreover, rich and clinically important medical terms such as medications and 
symptoms should be explicitly recorded in clinical notes for better visibility.
--------------------------
No.	Decision	Argument
107	Inclusion	The abstract clearly states the use of NLP to analyze surgeons' speech for deeper insight into surgical decision-making processes. It describes the implementation of the use of NLP in the educational operating room and presents original research.
108	Exclusion	The abstract does not describe the implementation of NLP in clinical practice, but instead presents an evaluation of free-text comments entered into an electronic health record system to simplify functionality and reduce documentation burden.
--------------------------
We really like the table you created, please continue using it like above. We still would use these criteria for abstract screening: 

Inclusion criteria:
- clearly states the use of NLP 
- describes the implementation in clinical practice 
- presents original research 

Exclusion criteria:
- review article, systematic review, or opinion piece
- description of a theoretical concept or model, but not its implementation in clinical practice
- presents work that is outside the scope of the intended use of NLP in clinical practice, such as basic science research

We will present you with the abstracts, please decide if we should include or exclude the article and give an argument why. Please generate a table with following columns: the number of the title, your decision (inclusion/exclusion), a short argument why you include/exclude. Please use this form template: | No. | Decision | Argument |

Here are the abstracts from the articles:
109. Standard reference terminology of diagnoses and risk factors is crucial for 
billing, epidemiological studies, and inter/intranational comparisons of 
diseases. The International Classification of Disease (ICD) is a standardized 
and widely used method, but the manual classification is an enormously 
time-consuming endeavor. Natural language processing together with machine 
learning allows automated structuring of diagnoses using ICD-10 codes, but the 
limited performance of machine learning models, the necessity of gigantic 
datasets, and poor reliability of terminal parts of these codes restricted 
clinical usability. We aimed to create a high performing pipeline for automated 
classification of reliable ICD-10 codes in the free medical text in cardiology. 
We focussed on frequently used and well-defined three- and four-digit ICD-10 
codes that still have enough granularity to be clinically relevant such as 
atrial fibrillation (I48), acute myocardial infarction (I21), or dilated 
cardiomyopathy (I42.0). Our pipeline uses a deep neural network known as a 
Bidirectional Gated Recurrent Unit Neural Network and was trained and tested 
with 5548 discharge letters and validated in 5089 discharge and procedural 
letters. As in clinical practice discharge letters may be labeled with more than 
one code, we assessed the single- and multilabel performance of main diagnoses 
and cardiovascular risk factors. We investigated using both the entire body of 
text and only the summary paragraph, supplemented by age and sex. Given the 
privacy-sensitive information included in discharge letters, we added a 
de-identification step. The performance was high, with F1 scores of 0.76-0.99 
for three-character and 0.87-0.98 for four-character ICD-10 codes, and was best 
when using complete discharge letters. Adding variables age/sex did not affect 
results. For model interpretability, word coefficients were provided and 
qualitative assessment of classification was manually performed. Because of its 
high performance, this pipeline can be useful to decrease the administrative 
burden of classifying discharge diagnoses and may serve as a scaffold for 
reimbursement and research applications.


110. COVID-19 cases are exponentially increasing worldwide; however, its clinical 
phenotype remains unclear. Natural language processing (NLP) and machine 
learning approaches may yield key methods to rapidly identify individuals at a 
high risk of COVID-19 and to understand key symptoms upon clinical manifestation 
and presentation. Data on such symptoms may not be accurately synthesized into 
patient records owing to the pressing need to treat patients in overburdened 
health care settings. In this scenario, clinicians may focus on documenting 
widely reported symptoms that indicate a confirmed diagnosis of COVID-19, albeit 
at the expense of infrequently reported symptoms. While NLP solutions can play a 
key role in generating clinical phenotypes of COVID-19, they are limited by the 
resulting limitations in data from electronic health records (EHRs). A 
comprehensive record of clinic visits is required-audio recordings may be the 
answer. A recording of clinic visits represents a more comprehensive record of 
patient-reported symptoms. If done at scale, a combination of data from the EHR 
and recordings of clinic visits can be used to power NLP and machine learning 
models, thus rapidly generating a clinical phenotype of COVID-19. We propose the 
generation of a pipeline extending from audio or video recordings of clinic 
visits to establish a model that factors in clinical symptoms and predict 
COVID-19 incidence. With vast amounts of available data, we believe that a 
prediction model can be rapidly developed to promote the accurate screening of 
individuals at a high risk of COVID-19 and to identify patient characteristics 
that predict a greater risk of a more severe infection. If clinical encounters 
are recorded and our NLP model is adequately refined, benchtop virologic 
findings would be better informed. While clinic visit recordings are not the 
panacea for this pandemic, they are a low-cost option with many potential 
benefits, which have recently begun to be explored.
--------------------------
Here is the table with my decisions and arguments:

No.	Decision	Argument
109	Inclusion	The abstract describes the implementation of NLP in clinical practice to automate the classification of ICD-10 codes in medical text, and presents original research on the use of a deep neural network to achieve high performance in the task.
110	Exclusion	The abstract proposes a potential use of NLP and machine learning in clinical practice, but does not present original research or describe a specific implementation of NLP in practice. It is more of a theoretical concept or suggestion for future work.
--------------------------
We really like the table you created, please continue using it like above. We still would use these criteria for abstract screening: 

Inclusion criteria:
- clearly states the use of NLP 
- describes the implementation in clinical practice 
- presents original research 

Exclusion criteria:
- review article, systematic review, or opinion piece
- description of a theoretical concept or model, but not its implementation in clinical practice
- presents work that is outside the scope of the intended use of NLP in clinical practice, such as basic science research

We will present you with the abstracts, please decide if we should include or exclude the article and give an argument why. Please generate a table with following columns: the number of the title, your decision (inclusion/exclusion), a short argument why you include/exclude. Please use this form template: | No. | Decision | Argument |

Here are the abstracts from the articles:
111. BACKGROUND: The electronic health record (EHR) contains a wealth of medical 
information. An organized EHR can greatly help doctors treat patients. In some 
cases, only limited patient information is collected to help doctors make 
treatment decisions. Because EHRs can serve as a reference for this limited 
information, doctors' treatment capabilities can be enhanced. Natural language 
processing and deep learning methods can help organize and translate EHR 
information into medical knowledge and experience.
OBJECTIVE: In this study, we aimed to create a model to extract concept 
embeddings from EHRs for disease pattern retrieval and further classification 
tasks.
METHODS: We collected 1,040,989 emergency department visits from the National 
Taiwan University Hospital Integrated Medical Database and 305,897 samples from 
the National Hospital and Ambulatory Medical Care Survey Emergency Department 
data. After data cleansing and preprocessing, the data sets were divided into 
training, validation, and test sets. We proposed a Transformer-based model to 
embed EHRs and used Bidirectional Encoder Representations from Transformers 
(BERT) to extract features from free text and concatenate features with 
structural data as input to our proposed model. Then, Deep InfoMax (DIM) and 
Simple Contrastive Learning of Visual Representations (SimCLR) were used for the 
unsupervised embedding of the disease concept. The pretrained disease 
concept-embedding model, named EDisease, was further finetuned to adapt to the 
critical care outcome prediction task. We evaluated the performance of embedding 
using t-distributed stochastic neighbor embedding (t-SNE) to perform dimension 
reduction for visualization. The performance of the finetuned predictive model 
was evaluated against published models using the area under the receiver 
operating characteristic (AUROC).
RESULTS: The performance of our model on the outcome prediction had the highest 
AUROC of 0.876. In the ablation study, the use of a smaller data set or fewer 
unsupervised methods for pretraining deteriorated the prediction performance. 
The AUROCs were 0.857, 0.870, and 0.868 for the model without pretraining, the 
model pretrained by only SimCLR, and the model pretrained by only DIM, 
respectively. On the smaller finetuning set, the AUROC was 0.815 for the 
proposed model.
CONCLUSIONS: Through contrastive learning methods, disease concepts can be 
embedded meaningfully. Moreover, these methods can be used for disease retrieval 
tasks to enhance clinical practice capabilities. The disease concept model is 
also suitable as a pretrained model for subsequent prediction tasks.


112. BACKGROUND: Intrauterine devices are effective and safe, long-acting reversible 
contraceptives, but the risk of uterine perforation occurs with an estimated 
incidence of 1 to 2 per 1000 insertions. The European Active Surveillance Study 
for Intrauterine Devices, a European prospective observational study that 
enrolled 61,448 participants (2006-2012), found that women breastfeeding at the 
time of device insertion or with the device inserted at ≤36 weeks after delivery 
had a higher risk of uterine perforation. The Association of Uterine Perforation 
and Expulsion of Intrauterine Device (APEX-IUD) study was a Food and Drug 
Administration-mandated study designed to reflect current United States clinical 
practice. The aims of the APEX-IUD study were to evaluate the risk of 
intrauterine device-related uterine perforation and device expulsion among women 
who were breastfeeding or within 12 months after delivery at insertion.
OBJECTIVE: We aimed to describe the APEX-IUD study design, methodology, and 
analytical plan and present population characteristics, size of risk factor 
groups, and duration of follow-up.
STUDY DESIGN: APEX-IUD study was a retrospective cohort study conducted in 4 
organizations with access to electronic health records: Kaiser Permanente 
Northern California, Kaiser Permanente Southern California, Kaiser Permanente 
Washington, and Regenstrief Institute in Indiana. Variables were identified 
through structured data (eg, diagnostic, procedural, medication codes) and 
unstructured data (eg, clinical notes) via natural language processing. Outcomes 
include uterine perforation and device expulsion; potential risk factors were 
breastfeeding at insertion, postpartum timing of insertion, device type, and 
menorrhagia diagnosis in the year before insertion. Covariates include 
demographic characteristics, clinical characteristics, and procedure-related 
variables, such as difficult insertion. The first potential date of inclusion 
for eligible women varies by research site (from January 1, 2001 to January 1, 
2010). Follow-up begins at insertion and ends at first occurrence of an outcome 
of interest, a censoring event (device removal or reinsertion, pregnancy, 
hysterectomy, sterilization, device expiration, death, disenrollment, last 
clinical encounter), or end of the study period (June 30, 2018). Comparisons of 
levels of exposure variables were made using Cox regression models with 
confounding adjusted by propensity score weighting using overlap weights.
RESULTS: The study population includes 326,658 women with at least 1 device 
insertion during the study period (Kaiser Permanente Northern California, 
161,442; Kaiser Permanente Southern California, 123,214; Kaiser Permanente 
Washington, 20,526; Regenstrief Institute, 21,476). The median duration of 
continuous enrollment was 90 (site medians 74-177) months. The mean age was 32 
years, and the population was racially and ethnically diverse across the 4 
sites. The mean body mass index was 28.5 kg/m2, and of the women included in the 
study, 10.0% had menorrhagia ≤12 months before insertion, 5.3% had uterine 
fibroids, and 10% were recent smokers; furthermore, among these women, 79.4% had 
levonorgestrel-releasing devices, and 19.5% had copper devices. Across sites, 
97,824 women had an intrauterine device insertion at ≤52 weeks after delivery, 
of which 94,817 women (97%) had breastfeeding status at insertion determined; in 
addition, 228,834 women had intrauterine device insertion at >52 weeks after 
delivery or no evidence of a delivery in their health record.
CONCLUSION: Combining retrospective data from multiple sites allowed for a large 
and diverse study population. Collaboration with clinicians in the study design 
and validation of outcomes ensured that the APEX-IUD study results reflect 
current United States clinical practice. Results from this study will provide 
valuable information based on real-world evidence about risk factors for 
intrauterine devices perforation and expulsion for clinicians.
--------------------------
No.	Decision	Argument
111	Inclusion	The abstract describes the implementation of NLP in the form of concept embeddings extracted from EHRs for disease pattern retrieval and classification tasks, which is within the scope of the intended use of NLP in clinical practice.
112	Exclusion	The abstract describes the design and methodology of a study that evaluates the risk of intrauterine device-related uterine perforation, but does not describe the implementation of NLP in clinical practice.
--------------------------
We really like the table you created, please continue using it like above. We still would use these criteria for abstract screening: 

Inclusion criteria:
- clearly states the use of NLP 
- describes the implementation in clinical practice 
- presents original research 

Exclusion criteria:
- review article, systematic review, or opinion piece
- description of a theoretical concept or model, but not its implementation in clinical practice
- presents work that is outside the scope of the intended use of NLP in clinical practice, such as basic science research

We will present you with the abstracts, please decide if we should include or exclude the article and give an argument why. Please generate a table with following columns: the number of the title, your decision (inclusion/exclusion), a short argument why you include/exclude. Please use this form template: | No. | Decision | Argument |

Here are the abstracts from the articles:
113. BACKGROUND: Motor signs in patients with dementia are associated with a higher 
risk of cognitive decline, institutionalisation, death and increased health care 
costs, but prevalences differ between studies. The aims of this study were to 
employ a natural language processing pipeline to detect motor signs in a patient 
cohort in routine care; to explore which other difficulties occur co-morbid to 
motor signs; and whether these, as a group and individually, predict adverse 
outcomes.
METHODS: A cohort of 11,106 patients with dementia in Alzheimer's disease, 
vascular dementia or a combination was assembled from a large dementia care 
health records database in Southeast London. A natural language processing 
algorithm was devised in order to establish the presence of motor signs 
(bradykinesia, Parkinsonian gait, rigidity, tremor) recorded around the time of 
dementia diagnosis. We examined the co-morbidity profile of patients with these 
symptoms and used Cox regression models to analyse associations with survival 
and hospitalisation, adjusting for twenty-four potential confounders.
RESULTS: Less than 10% of patients were recorded to display any motor sign, and 
tremor was most frequently detected. Presence of motor signs was associated with 
younger age at diagnosis, neuropsychiatric symptoms, poor physical health and 
higher prescribing of psychotropics. Rigidity was independently associated with 
a 23% increased mortality risk after adjustment for confounders (p = 0.014). A 
non-significant trend for a 15% higher risk of hospitalisation was detected in 
those with a recorded Parkinsonian gait (p = 0.094).
CONCLUSIONS: With the exception of tremor, motor signs appear to be 
under-recorded in routine care. They are part of a complex clinical picture and 
often accompanied by neuropsychiatric and functional difficulties, and thereby 
associated with adverse outcomes. This underlines the need to establish 
structured examinations in routine clinical practice via easy-to-use tools.


114. PURPOSE: We developed a system to automate analysis of the clinical oncology 
scientific literature from bibliographic databases and match articles to 
specific patient cohorts to answer specific questions regarding the efficacy of 
a treatment. The approach attempts to replicate a clinician's mental processes 
when reviewing published literature in the context of a patient case. We 
describe the system and evaluate its performance.
METHODS: We developed separate ground truth data sets for each of the tasks 
described in the paper. The first ground truth was used to measure the natural 
language processing (NLP) accuracy from approximately 1,300 papers covering 
approximately 3,100 statements and approximately 25 concepts; performance was 
evaluated using a standard F1 score. The ground truth for the expert classifier 
model was generated by dividing papers cited in clinical guidelines into a 
training set and a test set in an 80:20 ratio, and performance was evaluated for 
accuracy, sensitivity, and specificity.
RESULTS: The NLP models were able to identify individual attributes with a 
0.7-0.9 F1 score, depending on the attribute of interest. The expert classifier 
machine learning model was able to classify the individual records with a 0.93 
accuracy (95% CI, 0.9 to 0.96, P < .0001), and sensitivity and specificity of 
0.95 and 0.91, respectively. Using a decision boundary of 0.5 for the positive 
(expert) label, the classifier demonstrated an F1 score of 0.92.
CONCLUSION: The system identified and extracted evidence from the oncology 
literature with a high degree of accuracy, sensitivity, and specificity. This 
tool enables timely access to the most relevant biomedical literature, providing 
critical support to evidence-based practice in areas of rapidly evolving 
science.
--------------------------
No.	Decision	Argument
113	Inclusion	The article describes the use of NLP to detect motor signs in patients with dementia and its implementation in a patient cohort in routine care, and presents original research on the associations between motor signs and adverse outcomes.
114	Inclusion	The article describes the development and evaluation of a system for automated analysis of the clinical oncology scientific literature using NLP, and presents original research on the accuracy, sensitivity, and specificity of the NLP models.
--------------------------
We really like the table you created, please continue using it like above. We still would use these criteria for abstract screening: 

Inclusion criteria:
- clearly states the use of NLP 
- describes the implementation in clinical practice 
- presents original research 

Exclusion criteria:
- review article, systematic review, or opinion piece
- description of a theoretical concept or model, but not its implementation in clinical practice
- presents work that is outside the scope of the intended use of NLP in clinical practice, such as basic science research

We will present you with the abstracts, please decide if we should include or exclude the article and give an argument why. Please generate a table with following columns: the number of the title, your decision (inclusion/exclusion), a short argument why you include/exclude. Please use this form template: | No. | Decision | Argument |

Here are the abstracts from the articles:
115. Aim: To identify knowledge gaps in heart failure (HF) research among women, 
especially postmenopausal women. Materials & methods: We retrieved HF articles 
from PubMed. Natural language processing and text mining techniques were used to 
screen relevant articles and identify study objective(s) from abstracts. After 
text preprocessing, we performed topic modeling with non-negative matrix 
factorization to cluster articles based on the primary topic. Clusters were 
independently validated and labeled by three investigators familiar with HF 
research. Results: Our model yielded 15 topic clusters from articles on HF among 
women. Atrial fibrillation was found to be the most understudied topic. From 
articles specific to postmenopausal women, five clusters were identified. The 
smallest cluster was about stress-induced cardiomyopathy. Conclusion: Topic 
modeling can help identify understudied areas in medical research.


116. BACKGROUND: Next-generation sequencing provides comprehensive information about 
individuals' genetic makeup and is commonplace in oncology clinical practice. 
However, the utility of genetic information in the clinical decision-making 
process has not been examined extensively from a real-world, data-driven 
perspective. Through mining real-world data (RWD) from clinical notes, we could 
extract patients' genetic information and further associate treatment decisions 
with genetic information.
METHODS: We proposed a real-world evidence (RWE) study framework that 
incorporates context-based natural language processing (NLP) methods and data 
quality examination before final association analysis. The framework was 
demonstrated in a Foundation-tested women cancer cohort (N = 196). Upon 
retrieval of patients' genetic information using NLP system, we assessed the 
completeness of genetic data captured in unstructured clinical notes according 
to a genetic data-model. We examined the distribution of different topics 
regarding BRCA1/2 throughout patients' treatment process, and then analyzed the 
association between BRCA1/2 mutation status and the discussion/prescription of 
targeted therapy.
RESULTS: We identified seven topics in the clinical context of genetic mentions 
including: Information, Evaluation, Insurance, Order, Negative, Positive, and 
Variants of unknown significance. Our rule-based system achieved a precision of 
0.87, recall of 0.93 and F-measure of 0.91. Our machine learning system achieved 
a precision of 0.901, recall of 0.899 and F-measure of 0.9 for four-topic 
classification and a precision of 0.833, recall of 0.823 and F-measure of 0.82 
for seven-topic classification. We found in result-containing sentences, 
the capture of BRCA1/2 mutation information was 75%, but detailed variant 
information (e.g. variant types) is largely missing. Using cleaned RWD, 
significant associations were found between BRCA1/2 positive mutation and 
targeted therapies.
CONCLUSIONS: In conclusion, we demonstrated a framework to generate RWE using 
RWD from different clinical sources. Rule-based NLP system achieved the best 
performance for resolving contextual variability when extracting RWD from 
unstructured clinical notes. Data quality issues such as incompleteness and 
discrepancies exist thus manual data cleaning is needed before further analysis 
can be performed. Finally, we were able to use cleaned RWD to evaluate 
the real-world utility of genetic information to initiate a prescription of 
targeted therapy.
--------------------------
No.	Decision	Argument
115	Exclusion	The article does not describe the implementation of NLP in clinical practice. It only describes the use of NLP and text mining techniques for identifying knowledge gaps in heart failure research.
116	Inclusion	The article describes the implementation of NLP in clinical practice through a real-world evidence study framework that incorporates context-based NLP methods and data quality examination. The results demonstrate the real-world utility of genetic information in the clinical decision-making process and the prescription of targeted therapy.
--------------------------
We really like the table you created, please continue using it like above. We still would use these criteria for abstract screening: 

Inclusion criteria:
- clearly states the use of NLP 
- describes the implementation in clinical practice 
- presents original research 

Exclusion criteria:
- review article, systematic review, or opinion piece
- description of a theoretical concept or model, but not its implementation in clinical practice
- presents work that is outside the scope of the intended use of NLP in clinical practice, such as basic science research

We will present you with the abstracts, please decide if we should include or exclude the article and give an argument why. Please generate a table with following columns: the number of the title, your decision (inclusion/exclusion), a short argument why you include/exclude. Please use this form template: | No. | Decision | Argument |

Here are the abstracts from the articles:
117. BACKGROUND: Prostate cancer is the most common cancer in men and second leading 
cause of cancer-related deaths. Changes in screening guidelines, adoption of 
active surveillance (AS), and implementation of high-cost technologies have 
changed treatment costs. Traditional cost-effectiveness studies rely on clinical 
trial protocols unlikely to capture actual practice behavior, and existing 
studies use data predating new technologies. Real-world evidence reflecting 
these changes is lacking.
OBJECTIVE: To assess real-world costs of first-line prostate cancer management.
DESIGN SETTING AND PARTICIPANTS: We used clinical electronic health records for 
2008-2018 linked with the California Cancer Registry and the Medicare Fee 
Schedule to assess costs over 24 or 60 mo following diagnosis. We identified 
surgery or radiation treatments with structured methods, while we used both 
structured data and natural language processing to identify AS.
OUTCOME MEASUREMENTS AND STATISTICAL ANALYSIS: Our results are risk-stratified 
calculated cost per day (CCPD) for first-line management, which are independent 
of treatment duration. We used the Kruskal-Wallis test to compare unadjusted 
CCPD while analysis of covariance log-linear models adjusted estimates for age 
and Charlson comorbidity.
RESULTS AND LIMITATIONS: In 3433 patients, surgery (54.6%) was more common than 
radiation (22.3%) or AS (23.0%). Two years following diagnosis, AS ($2.97/d) was 
cheaper than surgery ($5.67/d) or radiation ($9.34/d) in favorable disease, 
while surgery ($7.17/d) was cheaper than radiation ($16.34/d) for unfavorable 
disease. At 5 yr, AS ($2.71/d) remained slightly cheaper than surgery ($2.87/d) 
and radiation ($4.36/d) in favorable disease, while for unfavorable disease 
surgery ($4.15/d) remained cheaper than radiation ($10.32/d). Study limitations 
include information derived from a single healthcare system and costs based on 
benchmark Medicare estimates rather than actual payment exchanges.
PATIENT SUMMARY: Active surveillance was cheaper than surgery (-47.6%) and 
radiation (-68.2%) at 2 yr for favorable-risk disease, which decreased by 5 yr 
(-5.6% and -37.8%, respectively). Surgery was less costly than radiation for 
unfavorable risk for both intervals (-56.1% and -59.8%, respectively).


118. Text mining in biomedical literature is an emerging field which has already been 
shown to have a variety of implementations in many research areas, including 
genetics, personalized medicine, and pharmacogenomics. In this study, we 
describe a novel text-mining approach for the extraction of pharmacogenomics 
associations. The code that was used toward this end was implemented using R 
programming language, either through custom scripts, where needed, or through 
utilizing functions from existing libraries. Articles (abstracts or full texts) 
that correspond to a specified query were extracted from PubMed, while concept 
annotations were derived by PubTator Central. Terms that denote a Mutation or a 
Gene as well as Chemical compound terms corresponding to drug compounds were 
normalized and the sentences containing the aforementioned terms were filtered 
and preprocessed to create appropriate training sets. Finally, after training 
and adequate hyperparameter tuning, four text classifiers were created and 
evaluated (FastText, Linear kernel SVMs, XGBoost, Lasso, and Elastic-Net 
Regularized Generalized Linear Models) with regard to their performance in 
identifying pharmacogenomics associations. Although further improvements are 
essential toward proper implementation of this text-mining approach in the 
clinical practice, our study stands as a comprehensive, simplified, and 
up-to-date approach for the identification and assessment of research articles 
enriched in clinically relevant pharmacogenomics relationships. Furthermore, 
this work highlights a series of challenges concerning the effective application 
of text mining in biomedical literature, whose resolution could substantially 
contribute to the further development of this field.
--------------------------
No.	Decision	Argument
117	Inclusion	The article clearly states the use of NLP (natural language processing) to identify active surveillance, which is an implementation in clinical practice. The study presents original research on the real-world costs of first-line prostate cancer management.
118	Exclusion	The article describes a novel text-mining approach for the extraction of pharmacogenomics associations, but does not describe its implementation in clinical practice. The article is a description of a theoretical concept, not its implementation in clinical practice.
--------------------------
We really like the table you created, please continue using it like above. We still would use these criteria for abstract screening: 

Inclusion criteria:
- clearly states the use of NLP 
- describes the implementation in clinical practice 
- presents original research 

Exclusion criteria:
- review article, systematic review, or opinion piece
- description of a theoretical concept or model, but not its implementation in clinical practice
- presents work that is outside the scope of the intended use of NLP in clinical practice, such as basic science research

We will present you with the abstracts, please decide if we should include or exclude the article and give an argument why. Please generate a table with following columns: the number of the title, your decision (inclusion/exclusion), a short argument why you include/exclude. Please use this form template: | No. | Decision | Argument |

Here are the abstracts from the articles:
119. BACKGROUND AND AIMS: Artificial intelligence (AI)-based applications have 
transformed several industries and are widely used in various consumer products 
and services. In medicine, AI is primarily being used for image classification 
and natural language processing and has great potential to affect image-based 
specialties such as radiology, pathology, and gastroenterology (GE). This 
document reviews the reported applications of AI in GE, focusing on endoscopic 
image analysis.
METHODS: The MEDLINE database was searched through May 2020 for relevant 
articles by using key words such as machine learning, deep learning, artificial 
intelligence, computer-aided diagnosis, convolutional neural networks, GI 
endoscopy, and endoscopic image analysis. References and citations of the 
retrieved articles were also evaluated to identify pertinent studies. The 
manuscript was drafted by 2 authors and reviewed in person by members of the 
American Society for Gastrointestinal Endoscopy Technology Committee and 
subsequently by the American Society for Gastrointestinal Endoscopy Governing 
Board.
RESULTS: Deep learning techniques such as convolutional neural networks have 
been used in several areas of GI endoscopy, including colorectal polyp detection 
and classification, analysis of endoscopic images for diagnosis of Helicobacter 
pylori infection, detection and depth assessment of early gastric cancer, 
dysplasia in Barrett's esophagus, and detection of various abnormalities in 
wireless capsule endoscopy images.
CONCLUSIONS: The implementation of AI technologies across multiple GI endoscopic 
applications has the potential to transform clinical practice favorably and 
improve the efficiency and accuracy of current diagnostic methods.


120. BACKGROUND: Entrustable Professional Activities (EPAs) contain narrative 
'entrustment roadmaps' designed to describe specific behaviors associated with 
different entrustment levels. However, these roadmaps were created using expert 
committee consensus, with little data available for guidance. Analysis of actual 
EPA assessment narrative comments using natural language processing may enhance 
our understanding of resident entrustment in actual practice.
METHODS: All text comments associated with EPA microassessments at a single 
institution were combined. EPA-entrustment level pairs (e.g. Gallbladder 
Disease-Level 1) were identified as documents. Latent Dirichlet Allocation 
(LDA), a common machine learning algorithm, was used to identify latent topics 
in the documents associated with a single EPA. These topics were then reviewed 
for interpretability by human raters.
RESULTS: Over 18 months, 1015 faculty EPA microassessments were collected from 
64 faculty for 80 residents. LDA analysis identified topics that mapped 1:1 to 
EPA entrustment levels (Gammas >0.99). These LDA topics appeared to trend 
coherently with entrustment levels (words demonstrating high entrustment were 
consistently found in high entrustment topics, word demonstrating low 
entrustment were found in low entrustment topics).
CONCLUSIONS: LDA is capable of identifying topics relevant to progressive 
surgical entrustment and autonomy in EPA comments. These topics provide insight 
into key behaviors that drive different level of resident autonomy and may allow 
for data-driven revision of EPA entrustment maps.
--------------------------
| No. | Decision | Argument |

| 119 | Inclusion | The article presents original research on the use of NLP (deep learning techniques) in the field of gastroenterology, specifically in endoscopic image analysis, which is within the scope of the intended use of NLP in clinical practice. |

| 120 | Inclusion | The article presents original research on the use of NLP (Latent Dirichlet Allocation) to analyze actual EPA assessment narrative comments, providing insight into resident entrustment levels and potentially allowing for data-driven revision of EPA entrustment maps, which is within the scope of the intended use of NLP in clinical practice. |
--------------------------
We really like the table you created, please continue using it like above. We still would use these criteria for abstract screening: 

Inclusion criteria:
- clearly states the use of NLP 
- describes the implementation in clinical practice 
- presents original research 

Exclusion criteria:
- review article, systematic review, or opinion piece
- description of a theoretical concept or model, but not its implementation in clinical practice
- presents work that is outside the scope of the intended use of NLP in clinical practice, such as basic science research

We will present you with the abstracts, please decide if we should include or exclude the article and give an argument why. Please generate a table with following columns: the number of the title, your decision (inclusion/exclusion), a short argument why you include/exclude. Please use this form template: | No. | Decision | Argument |

Here are the abstracts from the articles:
121. OBJECTIVE: To support informed decision-making about reanalysis of clinical 
genomic data for risk of preventable conditions ('additional findings') by 
developing a chatbot (electronic genetic resource, 'eDNA').
METHODS: Interactions in pre-test genetic counseling sessions (13.5 h) about 
additional findings were characterized using proponent, thematic and semantic 
analyses of transcripts. We then wrote interfaces to draw supplementary data 
from external genetics applications. To create Edna, this content was programmed 
using a chatbot framework which interacts with patients via speech-to-text.
RESULTS: Conditions, terms, explanations of concepts, and key factors to 
consider in decision making were all encoded into chatbot conversations 
emulating counseling session flows. Patient agency can be enhanced by prompted 
consideration of the personal and familial implications of testing. Similarly, 
health literacy can be broadened through explanation of genetic conditions and 
terminology. Novel aspects include sentiment analysis and collection of family 
history. Medical advice and the impact of existing genetic conditions were 
deemed inappropriate for inclusion.
CONCLUSION: Edna's successful development represents a movement towards 
accessible, acceptable and well-supported digital health processes for patients 
to make informed decisions for additional findings.
PRACTICE IMPLICATIONS: Edna complements genetic counseling by collecting and 
providing genomic information before or after pre-test consultations.


122. The so-called artificial intelligence tools applied to palliative care (machine 
learning, natural language processing) have great potential to support 
clinicians in improving decision-making processes and in identifying those who 
are at high risk of mortality or at greater risk of inappropriate treatment 
and/or non-positive outcomes. The improvement of prognostic abilities may help 
to avoid that some choices of patients with serious diseases are taken only in 
the last days of life, in the face of treatment options not previously discussed 
in an adequate and shared way. These tools can facilitate some essential aspects 
in the practice of palliative care, for example the activation of interviews 
that have as their objective the advance care planning and the definition of 
treatments consistent with the needs and desires of patients, especially in 
final stages of life. The development, also in our country, of projects for the 
application of artificial intelligence in palliative care requires particular 
attention to the possible organizational repercussions and to some ethical and 
relational aspects. It will be necessary to reflect on the most appropriate 
organizational models and on the specialized resources necessary in relation to 
the foreseeable increase in the number and variability of patients with early 
identified palliative care needs. These tools must not interfere in fundamental 
elements of the relationship between patient and doctor, that is the ability to 
communicate a poor prognosis in an individualized and ethically appropriate way.
--------------------------
| No. 121 | Inclusion | The article describes the development and implementation of an NLP-powered chatbot called Edna that supports informed decision-making about reanalysis of clinical genomic data. The chatbot uses speech-to-text interaction to enhance patient agency and health literacy. The article presents original research and implements NLP in a clinical setting.

| No. 122 | Inclusion | The article discusses the potential of using AI tools, including NLP, in palliative care to support decision-making processes and improve patient outcomes. The article describes the application of NLP in clinical practice and presents original research. The article also raises important ethical and organizational considerations, highlighting the need for reflection on the most appropriate models and resources for AI in palliative care.
--------------------------
We really like the table you created, please continue using it like above. We still would use these criteria for abstract screening: 

Inclusion criteria:
- clearly states the use of NLP 
- describes the implementation in clinical practice 
- presents original research 

Exclusion criteria:
- review article, systematic review, or opinion piece
- description of a theoretical concept or model, but not its implementation in clinical practice
- presents work that is outside the scope of the intended use of NLP in clinical practice, such as basic science research

We will present you with the abstracts, please decide if we should include or exclude the article and give an argument why. Please generate a table with following columns: the number of the title, your decision (inclusion/exclusion), a short argument why you include/exclude. Please use this form template: | No. | Decision | Argument |

Here are the abstracts from the articles:
123. BACKGROUND: Language is a valuable source of clinical information in Alzheimer's 
disease, as it declines concurrently with neurodegeneration. Consequently, 
speech and language data have been extensively studied in connection with its 
diagnosis.
OBJECTIVE: Firstly, to summarize the existing findings on the use of artificial 
intelligence, speech, and language processing to predict cognitive decline in 
the context of Alzheimer's disease. Secondly, to detail current research 
procedures, highlight their limitations, and suggest strategies to address them.
METHODS: Systematic review of original research between 2000 and 2019, 
registered in PROSPERO (reference CRD42018116606). An interdisciplinary search 
covered six databases on engineering (ACM and IEEE), psychology (PsycINFO), 
medicine (PubMed and Embase), and Web of Science. Bibliographies of relevant 
papers were screened until December 2019.
RESULTS: From 3,654 search results, 51 articles were selected against the 
eligibility criteria. Four tables summarize their findings: study details (aim, 
population, interventions, comparisons, methods, and outcomes), data details 
(size, type, modalities, annotation, balance, availability, and language of 
study), methodology (pre-processing, feature generation, machine learning, 
evaluation, and results), and clinical applicability (research implications, 
clinical potential, risk of bias, and strengths/limitations).
CONCLUSION: Promising results are reported across nearly all 51 studies, but 
very few have been implemented in clinical research or practice. The main 
limitations of the field are poor standardization, limited comparability of 
results, and a degree of disconnect between study aims and clinical 
applications. Active attempts to close these gaps will support translation of 
future research into clinical practice.


124. The diffusion of electronic health records collecting large amount of clinical, 
monitoring, and laboratory data produced by intensive care units (ICUs) is the 
natural terrain for the application of artificial intelligence (AI). AI has a 
broad definition, encompassing computer vision, natural language processing, and 
machine learning, with the latter being more commonly employed in the ICUs. 
Machine learning may be divided in supervised learning models (i.e., support 
vector machine [SVM] and random forest), unsupervised models (i.e., neural 
networks [NN]), and reinforcement learning. Supervised models require labeled 
data that is data mapped by human judgment against predefined categories. 
Unsupervised models, on the contrary, can be used to obtain reliable predictions 
even without labeled data. Machine learning models have been used in ICU to 
predict pathologies such as acute kidney injury, detect symptoms, including 
delirium, and propose therapeutic actions (vasopressors and fluids in sepsis). 
In the future, AI will be increasingly used in ICU, due to the increasing 
quality and quantity of available data. Accordingly, the ICU team will benefit 
from models with high accuracy that will be used for both research purposes and 
clinical practice. These models will be also the foundation of future decision 
support system (DSS), which will help the ICU team to visualize and analyze huge 
amounts of information. We plea for the creation of a standardization of a core 
group of data between different electronic health record systems, using a common 
dictionary for data labeling, which could greatly simplify sharing and merging 
of data from different centers.
--------------------------
No.	Decision	Argument
123	Exclusion	The article is a systematic review, which is an exclusion criterion
124	Inclusion	The article describes the implementation of NLP in clinical practice in intensive care units (ICUs) using machine learning models.
--------------------------
We really like the table you created, please continue using it like above. We still would use these criteria for abstract screening: 

Inclusion criteria:
- clearly states the use of NLP 
- describes the implementation in clinical practice 
- presents original research 

Exclusion criteria:
- review article, systematic review, or opinion piece
- description of a theoretical concept or model, but not its implementation in clinical practice
- presents work that is outside the scope of the intended use of NLP in clinical practice, such as basic science research

We will present you with the abstracts, please decide if we should include or exclude the article and give an argument why. Please generate a table with following columns: the number of the title, your decision (inclusion/exclusion), a short argument why you include/exclude. Please use this form template: | No. | Decision | Argument |

Here are the abstracts from the articles:
125. OBJECTIVE: The goal of this study is to explore transformer-based models (eg, 
Bidirectional Encoder Representations from Transformers [BERT]) for clinical 
concept extraction and develop an open-source package with pretrained clinical 
models to facilitate concept extraction and other downstream natural language 
processing (NLP) tasks in the medical domain.
METHODS: We systematically explored 4 widely used transformer-based 
architectures, including BERT, RoBERTa, ALBERT, and ELECTRA, for extracting 
various types of clinical concepts using 3 public datasets from the 2010 and 
2012 i2b2 challenges and the 2018 n2c2 challenge. We examined general 
transformer models pretrained using general English corpora as well as clinical 
transformer models pretrained using a clinical corpus and compared them with a 
long short-term memory conditional random fields (LSTM-CRFs) mode as a baseline. 
Furthermore, we integrated the 4 clinical transformer-based models into an 
open-source package.
RESULTS AND CONCLUSION: The RoBERTa-MIMIC model achieved state-of-the-art 
performance on 3 public clinical concept extraction datasets with F1-scores of 
0.8994, 0.8053, and 0.8907, respectively. Compared to the baseline LSTM-CRFs 
model, RoBERTa-MIMIC remarkably improved the F1-score by approximately 4% and 6% 
on the 2010 and 2012 i2b2 datasets. This study demonstrated the efficiency of 
transformer-based models for clinical concept extraction. Our methods and 
systems can be applied to other clinical tasks. The clinical transformer package 
with 4 pretrained clinical models is publicly available at 
https://github.com/uf-hobi-informatics-lab/ClinicalTransformerNER. We believe 
this package will improve current practice on clinical concept extraction and 
other tasks in the medical domain.


126. BACKGROUND AND AIM: Guidelines recommend risk stratification scores in patients 
presenting with gastrointestinal bleeding (GIB), but such scores are uncommonly 
employed in practice. Automation and deployment of risk stratification scores in 
real time within electronic health records (EHRs) would overcome a major 
impediment. This requires an automated mechanism to accurately identify 
("phenotype") patients with GIB at the time of presentation. The goal is to 
identify patients with acute GIB by developing and evaluating EHR-based 
phenotyping algorithms for emergency department (ED) patients.
METHODS: We specified criteria using structured data elements to create rules 
for identifying patients and also developed multiple natural language processing 
(NLP)-based approaches for automated phenotyping of patients, tested them with 
tenfold cross-validation for 10 iterations (n = 7144) and external validation 
(n = 2988) and compared them with a standard method to identify patient 
conditions, the Systematized Nomenclature of Medicine. The gold standard for GIB 
diagnosis was the independent dual manual review of medical records. The primary 
outcome was the positive predictive value.
RESULTS: A decision rule using GIB-specific terms from ED triage and ED 
review-of-systems assessment performed better than the Systematized Nomenclature 
of Medicine on internal validation and external validation (positive predictive 
value = 85% confidence interval:83%-87% vs 69% confidence interval:66%-72%; 
P < 0.001). The syntax-based NLP algorithm and Bidirectional Encoder 
Representation from Transformers neural network-based NLP algorithm had similar 
performance to the structured-data fields decision rule.
CONCLUSIONS: An automated decision rule employing GIB-specific triage and 
review-of-systems terms can be used to trigger EHR-based deployment of risk 
stratification models to guide clinical decision making in real time for 
patients with acute GIB presenting to the ED.
--------------------------
No.	Decision	Argument
125	Inclusion	The abstract describes the implementation of NLP, specifically transformer-based models, for clinical concept extraction and presents original research comparing their performance to a baseline model.
126	Inclusion	The abstract describes the implementation of NLP in the form of decision rules and NLP-based algorithms for identifying patients with acute gastrointestinal bleeding in real time within electronic health records and presents original research comparing their performance to a standard method.
--------------------------
We really like the table you created, please continue using it like above. We still would use these criteria for abstract screening: 

Inclusion criteria:
- clearly states the use of NLP 
- describes the implementation in clinical practice 
- presents original research 

Exclusion criteria:
- review article, systematic review, or opinion piece
- description of a theoretical concept or model, but not its implementation in clinical practice
- presents work that is outside the scope of the intended use of NLP in clinical practice, such as basic science research

We will present you with the abstracts, please decide if we should include or exclude the article and give an argument why. Please generate a table with following columns: the number of the title, your decision (inclusion/exclusion), a short argument why you include/exclude. Please use this form template: | No. | Decision | Argument |

Here are the abstracts from the articles:
127. OBJECTIVE: Normalizing clinical mentions to concepts in standardized medical 
terminologies, in general, is challenging due to the complexity and variety of 
the terms in narrative medical records. In this article, we introduce our work 
on a clinical natural language processing (NLP) system to automatically 
normalize clinical mentions to concept unique identifier in the Unified Medical 
Language System. This work was part of the 2019 n2c2 (National NLP Clinical 
Challenges) Shared-Task and Workshop on Clinical Concept Normalization.
MATERIALS AND METHODS: We developed a hybrid clinical NLP system that combines a 
generic multilevel matching framework, customizable matching components, and 
machine learning ranking systems. We explored 2 machine leaning ranking systems
[truncated: 108,372 more chars]
