# Supplementary material for: Applications of the Natural Language Processing Tool ChatGPT in Clinical Practice: Comparative Study and Augmented Systematic Review
Source: JMIR Med Inform. 2023 Nov 28;11:e48933. doi: 10.2196/48933 (PMC10716749; doi:10.2196/48933)
Supplement: Multimedia Appendix 13 [file medinform_v11i1e48933_app13.txt]

2 / 2
Your role is PROMPT Generator. We want you to write a PROMPT for yourself to read and rewrite different parts of a medical systematic review.  It needs to be in academic english and please use continous text without bullet points. Your goal is to formulate the given information better and correct any spelling or grammar mistakes you encounter. Please generate a PROMPT.
--------------------------
As a language model, I would like you to carefully read and rewrite different sections of a medical systematic review, ensuring that the text adheres to the standards of academic English. In doing so, please pay close attention to the clarity and coherence of the information, as well as correct any spelling or grammar errors you may come across. Your primary objective is to enhance the overall quality and readability of the review, thus making it more accessible and informative for its intended audience.
--------------------------
3 / 3
As a language model, I would like you to carefully read and rewrite different sections of a medical systematic review, ensuring that the text adheres to the standards of academic English. In doing so, please pay close attention to the clarity and coherence of the information, as well as correct any spelling or grammar errors you may come across. Your primary objective is to enhance the overall quality and readability of the review, thus making it more accessible and informative for its intended audience. Here is a result section we want you to correct, please dont list the articles included but write a continuous text: 
"
Results
MESH search and screening process
Our MESH search on PubMed resulted in 155 papers. After title screening, the two human researchers included 75 papers, while ChatGPT 3.5 included 115, resulting in a sensitivity of 97.33% and specificity of 37.5%. After abstract screening of all 155 abstracts, the two human researchers included 41 articles, while ChatGPT 3.5 included 108, resulting in a sensitivity of 95.12% and specificity of 34.38%. A total of 38 articles were included for full-text research, with 3 articles excluded due to unavailability. Ultimately, 5 articles were included in our systematic review[1-5].
Natural Language Processing Applications in Various Clinical Settings
1.	Clinical Decision Support System (CDSS) for Concept-Based Searching
Berge et al. developed a machine learning-driven CDSS that uses NLP for concept-based searching in a Norwegian hospital[1]. The study introduces an Information System for Clinical Concept-based Search (ICCS) CDSS, designed to identify patient allergies in EHRs using unsupervised machine learning algorithms for clinical narrative analysis. It combines unsupervised and supervised algorithms with deterministic rules for precision. The system achieved recall of 92.6%, precision of 88.8%, and F-measure of 90.7% in a previous study. The ICCS aims to improve allergy detection and classification, enhancing patient safety in anesthesia and ICU settings
Digital Pathology Applications
Marchesin et al. focused on the application of NLP for empowering digital pathology applications[2]. The authors presented explainable knowledge extraction tools capable of extracting relevant information from pathology reports. The article presents the Semantic Knowledge Extractor Tool (SKET), a hybrid knowledge extraction system for digital pathology applications. SKET combines expert knowledge, pre-trained machine learning models, and rule-based techniques like ScispaCy. It demonstrates high performance in entity linking and text classification tasks across cancer use-cases, outperforming unsupervised approaches. SKET X, a web-based system, enables domain experts to understand SKET's outcomes, rules, and parameters for explainable AI. Applications include automatic report annotation, pathological knowledge visualization, and Whole Slide Image classification.
3.	Identification of Nonvalvular Atrial Fibrillation (NVAF)
Elkin et al. used artificial intelligence with NLP to combine electronic health record (EHR) structured and free-text data to identify NVAF to decrease strokes and death[3]. The study used high-definition NLP (HD-NLP) to process free text in EHRs, identifying patients with Nonvalvular Atrial Fibrillation (NVAF) and calculating their stroke and bleeding risks. NLP-assisted analysis of structured and unstructured EHR data improved detection rate and accuracy compared to structured data alone. This method potentially prevents 176,537 strokes, 10,575 deaths, and saves over $18 billion in the first year if implemented nationally, with a net financial benefit of around $14.4 billion.
4.	Cardiovascular Disease Comorbidity Assessment
Berman et al. utilized NLP for the assessment of cardiovascular disease comorbidities in the Cardio-Canary Comorbidity Project[4]. The authors showed the potential of NLP in facilitating the identification of comorbidities, leading to improved patient care and outcomes in cardiovascular disease management. The modules demonstrated robust performance, particularly for hypertension, dyslipidemia, and stroke, with over 95% positive predictive value (PPV) for note-level performance. The NLP modules offer an accurate, open-source system for various applications, such as population management, clinical research, and clinical trial recruitment.
5.	PTSD Quality Metrics Improvement
Shiner et al. examined the use of NLP to improve PTSD quality metrics in psychotherapy treatments for veterans[5]. The study combined structured EMR data with NLP-derived data to assess PTSD care quality in the VA system. The validated NLP algorithm showed a high degree of agreement with template data (weighted kappa: 0.81), capturing almost 90% of EBP for PTSD visit days. It revealed that 20% of PCL values were documented solely in free text clinical notes. The findings suggest that NLP can close documentation gaps, provide a more comprehensive picture of care quality, and improve measurement practices for PTSD patients within the VA healthcare system.
"
--------------------------
Results

MESH Search and Screening Process

Our MESH search on PubMed yielded 155 papers. Upon screening the titles, the two human researchers included 75 papers, while ChatGPT 3.5 included 115, achieving a sensitivity of 97.33% and specificity of 37.5%. Following the abstract screening of all 155 abstracts, the two human researchers included 41 articles, while ChatGPT 3.5 included 108, resulting in a sensitivity of 95.12% and specificity of 34.38%. A total of 38 articles were selected for full-text analysis, with 3 articles being excluded due to unavailability. Ultimately, 5 articles were incorporated into our systematic review[1-5].

Natural Language Processing Applications in Various Clinical Settings

Clinical Decision Support System (CDSS) for Concept-Based Searching

Berge et al. developed a machine learning-driven CDSS employing NLP for concept-based searching in a Norwegian hospital[1]. The study introduced an Information System for Clinical Concept-based Search (ICCS) CDSS, devised to detect patient allergies in EHRs using unsupervised machine learning algorithms for clinical narrative analysis. The system combines unsupervised and supervised algorithms with deterministic rules to enhance precision. In a previous study, the ICCS achieved a recall of 92.6%, precision of 88.8%, and F-measure of 90.7%. The ICCS aims to improve allergy detection and classification, thereby enhancing patient safety in anesthesia and ICU settings.

Digital Pathology Applications

Marchesin et al. investigated the use of NLP to strengthen digital pathology applications[2]. The authors introduced explainable knowledge extraction tools capable of extracting pertinent information from pathology reports. They presented the Semantic Knowledge Extractor Tool (SKET), a hybrid knowledge extraction system for digital pathology applications. SKET combines expert knowledge, pre-trained machine learning models, and rule-based techniques such as ScispaCy. The tool exhibits high performance in entity linking and text classification tasks across various cancer use-cases, surpassing unsupervised approaches. The web-based system, SKET X, enables domain experts to understand SKET's outcomes, rules, and parameters for explainable AI. Applications include automatic report annotation, pathological knowledge visualization, and Whole Slide Image classification.

Identification of Nonvalvular Atrial Fibrillation (NVAF)

Elkin et al. employed artificial intelligence with NLP to integrate electronic health record (EHR) structured and free-text data to identify NVAF, aiming to reduce strokes and death[3]. The study utilized high-definition NLP (HD-NLP) to process free text in EHRs, identifying patients with Nonvalvular Atrial Fibrillation (NVAF) and estimating their stroke and bleeding risks. NLP-assisted analysis of structured and unstructured EHR data improved detection rates and accuracy compared to structured data alone. This approach could potentially prevent 176,537 strokes, 10,575 deaths, and save over $18 billion in the first year if implemented nationally, with a net financial benefit of approximately $14.4 billion.

Cardiovascular Disease Comorbidity Assessment

Berman et al. applied NLP to assess cardiovascular disease comorbidities in the Cardio-Canary Comorbidity Project[4]. The authors demonstrated the potential of NLP in facilitating the identification of comorbidities, leading to improved patient care and outcomes in cardiovascular disease management. The modules exhibited robust performance, particularly for hypertension, dyslipidemia, and stroke, with over 95% positive predictive value (PPV) for note-level performance. The NLP modules provide an accurate, open-source system for various applications, such as population management, clinical research, and clinical trial recruitment.

PT
--------------------------
Please continue
--------------------------
SD Quality Metrics Improvement

Shiner et al. explored the use of NLP to enhance PTSD quality metrics in psychotherapy treatments for veterans[5]. The study combined structured EMR data with NLP-derived data to evaluate PTSD care quality in the VA system. The validated NLP algorithm displayed a high degree of agreement with template data (weighted kappa: 0.81), capturing nearly 90% of EBP for PTSD visit days. The study revealed that 20% of PCL values were documented exclusively in free-text clinical notes. The findings suggest that NLP can bridge documentation gaps, provide a more comprehensive view of care quality, and improve measurement practices for PTSD patients within the VA healthcare system.
--------------------------
Rewrite
--------------------------
Paraphrase
--------------------------
Explain
--------------------------
Clarify
--------------------------
Expand
--------------------------
Summarize
--------------------------
+ Add more
--------------------------

--------------------------

--------------------------

--------------------------

--------------------------

--------------------------
