# Supplementary material for: Applications of the Natural Language Processing Tool ChatGPT in Clinical Practice: Comparative Study and Augmented Systematic Review
Source: JMIR Med Inform. 2023 Nov 28;11:e48933. doi: 10.2196/48933 (PMC10716749; doi:10.2196/48933)
Supplement: Multimedia Appendix 14 [file medinform_v11i1e48933_app14.txt]

**You:**


In this task, your role is an Abstract Generator. You will be presented with a medical systematic review in 3 separate parts due to length constraints (4 messages with the PROMPT). After reading each part, please acknowledge by responding with 'Got it.'  Once all parts have been read, carefully synthesize the information and create a comprehensive and concise abstract suitable for publication in a medical journal, following these guidelines:

The abstract should be structured with the sections: Background, Objective, Methods, Results, and Conclusions.
The word count should not exceed 450 words.
For studies with unknown results, such as protocols, include a brief Results section outlining the project's current status and anticipated completion date.
Randomized controlled trials (RCTs) must include a trial registration number in the abstract.
Ensure the abstract stands on its own, reintroducing abbreviations and terms in the main text.
Add quantitative data to the abstract, such as sample size and outcome measures.
Mention both positive and negative findings.
Do not include references or hyperlinks in the abstract.
Upon receiving additional information regarding the ramifications of the study, revise the abstract as needed to ensure all relevant details are accurately represented and appropriately addressed.
------------------
**ChatGPT:**


Got it.
------------------
**You:**


Preface
 
Large language models (LLMs) have been gaining traction in both social media and the scientific community.Here we compared the results of human researchers versus ChatGPT (Versions 3.5 and 4.0) in an artificial intelligence  augmented systematic review  . The goal was to explore the usefulness and limitations of LLMs in clinical practice, medical research and writing publications.
The main aim was to evaluate how effectively and reliably ChatGPT could support the process of conducting a medical systematic review, while also identifying potential issues and offering insights into the rapidly evolving field of artificial intelligence. All conversations with ChatGPT are provided as supplementary material. 
 
The following text was created by using ChatGPT. All modifications are marked, the artificial text is crossed out and human text is written in italics. This article was created in several sections, therefore modifications for better readability, e.g. order of text sections, numbering of references, and when using abbreviations are not shown.
Introduction
Natural Language Processing (NLP) has emerged as a powerful tool in recent years, enabling the processing and analysis of vast amounts of unstructured textual data in various domains, including healthcare and clinical practice [1] (added [2]). The application of NLP techniques in clinical settings has the potential to revolutionize the way medical professionals manage and analyze patient information, leading to improved patient outcomes, reduced costs, and increased efficiency in medical decision-making [3] (added [4]). 
In clinical practice, NLP can facilitate various tasks, such as disease diagnosis, treatment decision support, automation of clinical tasks, and data mining [5]. For instance, NLP algorithms have been used to screen and identify patients at risk for specific conditions [6], aid in the diagnosis of diseases by analyzing electronic health records (EHRs) (Demner-Fushman, D., & Chapman, W. W. (2017)) (new [7]), provide decision support in treatment planning (Wang, Y et al. (2017)) (new [8]), and automate routine clinical tasks (Devlin, J. et al. (2019)) (new [9]). Furthermore, NLP has been employed in the analysis of large-scale medical literature to identify trends, generate hypotheses, and inform clinical decision-making (Brown, T. B. et al. (2020)) (new [10]). 
Recent advancements in NLP, particularly the introduction of transformer-based models like Bidirectional Encoder Representations from Transformers (BERT) (Vaswani, A et al. 2017) (new [11]), Generative Pre-trained Transformers (GPT) (Lee et al, 2020) (new [12]), and their variants (moved [13]), have significantly improved the performance of NLP tasks, including information extraction, question-answering, and text summarization. Transformer networks leverage attention mechanisms, allowing them to learn contextual relationships between words in a given text, thus enabling a more nuanced understanding of the input data [14]. These models have been successfully applied to various healthcare-related tasks, including biomedical literature mining [15], clinical concept extraction [16] (added [17]), and predicting patient outcomes (Nye et al. 2018) (new [18]). 
Large language models (LLMs) represent the cutting-edge of NLP, demonstrating exceptional performance in various tasks by leveraging their extensive pre-training on vast textual data (Smith et al., 2022) (new [19]).
In light of these developments, we aim to conduct a systematic review aided by NLP, specifically leveraging the capabilities of transformer-based models like GPT, to synthesize the existing literature on the application of NLP in clinical practice. Our review will focus on studies published between January 2020 and the present, evaluating the performance, implementation, and impact of NLP techniques in clinical settings. By integrating NLP into the systematic review process, we aim to increase the efficiency and accuracy of the review, enabling the identification of relevant studies, extraction of key information, and synthesis of findings in a more streamlined manner [20]. 
 
Methods 
The task of conducting a systematic review was augmented by the use of a ChatGPT and results from augmentation compared to results by two human researchers. Our systematic review followed the guidelines provided by the Cochrane Handbook for Systematic Reviews of Interventions [21] (added [22]) and the PRISMA (Preferred Reporting Items for Systematic Reviews and Meta-Analyses) statement [23]. 
Search Strategy 
We utilized ChatGPT 3.5 legacy (Version Jan 30, Open AI LP, San Francisco, CA, U.S.A.) to generate a MESH search strategy and define the inclusion and exclusion criteria for our review. Two human researchers, NS and DB, used the MESH terms generated for the PubMed search and retrieved a total of 155 articles. They prepared the articles for presentation to ChatGPT, presenting only the title for title screening, only the abstract for abstract screening, and only the text of the Introduction, Methods, Results, and Discussion for full-text screening, without any reference to authors or publishing journal, etc. NS and DB also created all the prompts for ChatGPT and saved all interactions with the Transformer network. These interactions will be made available as supplementary materials. 
Screening Process 
Title and abstract screening were conducted independently by ChatGPT 3.5 legacy and the two human researchers, NS and DB. Abstracts were only included for full-text analysis when a consensus was reached between ChatGPT and the human researchers (n=41). NS and DB then generated a table for structured data extraction at the full-text screening level, which will be included in the paper.
Two separate instances of ChatGPT 3.5 legacy were used to independently screen all full texts prepared by NS and DB. NS and DB also evaluated all full-text articles (n=41) for inclusion or exclusion. 
Data Extraction and Synthesis 
 
The review of the five included articles was conducted by ChatGPT 4.0 (Version March 15). First, ChatGPT summarized each paper. Next, it was asked to generate a results section and discussion section. All authors extracted data from the included papers and reviewed the text generated by ChatGPT 4.0, making any necessary adjustments and adaptations. Additionally, tables and charts were generated by human researchers, owing to the constraints of ChatGPT at the time of conducting this study. We extracted the following items in the extraction table (Supplemental Table S1): English language (yes/no), targeted disease, study design (random controlled trial, cohort study, cross section study, case report/series, meta-analysis/systematic review/review, opinion, others/experimental/NA), NLP-Model (yes/no), sample size, performance parameters available (yes/no), clinical task (screening/risk, disease diagnosis, treatment decision, decision support; automation of clinical task, data mining/automated document evaluation, others, N/A), clinical implementation (yes/no). The compilation of the reference directory was executed by human researchers.
Statistical analysis of GPT and human performance
Statistical analysis was done by the human researchers due to limitations of ChatGPT at that time. The inter- and intrarater reliability, sensitivity, specificity, and other statistics were calculated using the inclusion/exclusion table created by all authors. The extraction was compared using Fleiss and Cohens Kappa, correlating results from both human researchers and two iterations of GPT 3.5 [24,25]. Consensus of human researchers was used as gold standard to compare to the performance of the GPT 3.5 iterations. When a specific measure was not considered as an item, we employed a binary categorization of "correct" or "incorrect" to serve as the items (i.e. sample size) for assessing inter- and intra-rater reliability, decided by consensus with consultation of a third human researcher. 
 
Results
MESH Search and Screening Process 
Our MESH search on PubMed yielded 155 papers. Upon screening the titles, the two human researchers included 75 papers, while ChatGPT 3.5 included 115, achieving a sensitivity of 97.33% 100% and specificity of 37.5% 50% (Precision 65.2%, Accuracy 74,2%, Chance Hit Rate 49.2%). Following the abstract screening of all 155 abstracts, the two human researchers included 41 articles (SUPPLEMENT?), while ChatGPT 3.5 included 108, resulting in a sensitivity of 95.12 100% and specificity of 34.38 41.2% (Precision 39.6%, Accuracy 56.8%, Chance Hit Rate 40.7%). A total of 38 41 articles were selected for full-text analysis, with 3 articles being excluded due to unavailability. Ultimately, 5 articles were incorporated into our systematic review [26–30].
 
Figure 1. Prisma flow chart. 
* In consensus, multiple reasons possible. Natural Language Processing Applications in Various Clinical Settings 
 
Clinical Decision Support System (CDSS) for Concept-Based Searching 
Berge et al. developed a machine learning-driven CDSS employing NLP for concept-based searching in a Norwegian hospital [26]. The study introduced an Information System for Clinical Concept-based Search (ICCS) CDSS, devised to detect patient allergies in EHRs using unsupervised machine learning algorithms for clinical narrative analysis. The system combines unsupervised and supervised algorithms with deterministic rules to enhance precision. In a previous study, the ICCS achieved a recall of 92.6%, precision of 88.8%, and F-measure of 90.7%. The ICCS aims to improve allergy detection and classification, thereby enhancing patient safety in anesthesia and ICU settings. 
 
Digital Pathology Applications 
Marchesin et al. investigated the use of NLP to strengthen digital pathology applications [27]. The authors introduced explainable knowledge extraction tools capable of extracting pertinent information from pathology reports. They presented the Semantic Knowledge Extractor Tool (SKET), a hybrid knowledge extraction system for digital pathology applications. SKET combines expert knowledge, pre-trained machine learning models, and rule-based techniques such as ScispaCy. The tool exhibits high performance in entity linking and text classification tasks across various cancer use-cases, surpassing unsupervised approaches. The web-based system, SKET X, enables domain experts to understand SKET's outcomes, rules, and parameters for explainable AI. Applications include automatic report annotation, pathological knowledge visualization, and Whole Slide Image classification. 
 
Identification of Nonvalvular Atrial Fibrillation (NVAF) 
Elkin et al. employed artificial intelligence with NLP to integrate electronic health record (EHR) structured and free-text data to identify NVAF, aiming to reduce strokes and death [28]. The study utilized high-definition NLP (HD-NLP) to process free text in EHRs, identifying patients with Nonvalvular Atrial Fibrillation (NVAF) and estimating their stroke and bleeding risks. NLP-assisted analysis of structured and unstructured EHR data improved detection rates and accuracy compared to structured data alone. This approach could potentially prevent 176,537 strokes, 10,575 deaths, and save over $18 billion in the first year if implemented nationally, with a net financial benefit of approximately $14.4 billion. 
 
Cardiovascular Disease Comorbidity Assessment 
Berman et al. applied NLP to assess cardiovascular disease comorbidities in the Cardio-Canary Comorbidity Project [29]. The authors demonstrated the potential of NLP in facilitating the identification of comorbidities, leading to improved patient care and outcomes in cardiovascular disease management. The modules exhibited robust performance, particularly for hypertension, dyslipidemia, and stroke, with over 95% positive predictive value (PPV) for note-level performance. The NLP modules provide an accurate, open-source system for various applications, such as population management, clinical research, and clinical trial recruitment. 
 
Post-traumatic stress disorder (PTSD) Quality Metrics Improvement 
Shiner et al. explored the use of NLP to enhance PTSD quality metrics in psychotherapy treatments for veterans [30]. The study combined structured EMR data with NLP-derived data to evaluate PTSD care quality in the Veteran Affairs system. The validated NLP algorithm displayed a high degree of agreement with template data (weighted kappa: 0.81), capturing nearly 90% of evidence based psychotherapy for PTSD visit days. The study revealed that 20% of PTSD checklist values were documented exclusively in free-text clinical notes. The findings suggest that NLP can bridge documentation gaps, provide a more comprehensive view of care quality, and improve measurement practices for PTSD patients within the Veterans Affairs healthcare system.

------------------
**ChatGPT:**


Got it.
------------------
**You:**


Comparison of ChatGPT and the human researchers
 
Except for clinical task (κ=0.56), both human researchers showed very good agreement (κ >0.90) for the parameters extracted from the included articles (Table 1). ChatGPT and the human researchers showed a very good of agreement for the article’s language (κ=1), targeted disease (κ=1), NLP-Model (κ=0.95), sample size (κ=0.83), performance parameters (κ=0.85), a good agreement for study design (κ=0.79), and moderate agreement for clinical task (κ=0.58), and only fair agreement for clinical implementation (κ=0.34).
All numbers were extracted correctly from the articles by ChatGPT.
 
In the process of composition, ChatGPT was prompted to provide source citations (refer to Supplementary Table S2). Among the 18 references supplied, two were found to be fictitious: Smith, Brown & Lee (2022) and Demner-Fushman & Chapman (2017), rendering the attribution of Smith and Lee uncertain. Although Brown and the other two authors have multiple publications within the Natural Language Processing (NLP) domain, a reliable attribution remains elusive. Five of the references were thematically pertinent, yet they did not accurately substantiate the statements made. Additionally, two sources required corrections to their publication years. Consequently, a total of 12 references were amended, appended, or substituted.
 
Table 1. Inter- and intra-rater reliability for extraction items using Fleiss’ and Cohen’s kappa.  
 

All (Fleiss' kappa)
GPT 3.5 1 vs. 2 (Cohen's kappa)
Human 1 vs. 2 (Cohen's kappa)
Language 
1
1
1
Targeted disease
1
1
1
Study design 
0,7333676
0,78939034
0,94736842
NLP Model  
0,1441441
0,947331947
1
Sample size 
-0,041096
0,829723674
0,91486184
Performance 
0,6847407
0,853733641
0,9425548
Clinical Task
0,5615047
0,58372457
0,56422018
Implementation  
0,3531915
0,34127844
0,92132505
 
Discussion
 
This systematic review aimed to investigate the current natural language processing (NLP) models being used in daily clinical practice. We identified five studies that showcased various applications of NLP in clinical settings, including clinical decision support systems, digital pathology applications, identification of nonvalvular atrial fibrillation, cardiovascular disease comorbidity assessment, and PTSD quality metrics improvement. These studies highlight the potential of NLP to revolutionize healthcare by improving efficiency, accuracy, and patient care.
Berge et al. [26] presented a clinical decision support system (CDSS) that uses NLP for concept-based searching in a Norwegian hospital. Their study demonstrated the potential of machine learning-driven CDSS to improve allergy detection and classification, leading to enhanced patient safety in anesthesia and ICU settings. Marchesin et al. [27] focused on the application of NLP in digital pathology applications, showcasing how NLP can support pathologists and improve the overall quality of pathology diagnosis and patient care. Elkin et al. [28] showed the effectiveness of NLP in identifying NVAF patients, which has the potential to lead to better management of NVAF and prevent strokes and death. Berman et al. [29] utilized NLP for cardiovascular disease comorbidity assessment, illustrating the potential of NLP to facilitate the identification of comorbidities, leading to improved patient care and outcomes. Lastly, Shiner et al. [30] examined the use of NLP to improve PTSD quality metrics in psychotherapy treatments for veterans, demonstrating NLP's value in capturing important data in large healthcare systems and improving measurement practices.
The studies included in this review showcased various NLP techniques, such as machine learning algorithms, rule-based techniques, and the use of pre-trained models like ScispaCy. These approaches demonstrate the versatility of NLP in handling different clinical tasks and highlight the potential for continued development in this field. Moreover, the use of transformer-based models like GPT-3 in conducting this systematic review serves as an example of how NLP can improve the efficiency and accuracy of literature synthesis in a streamlined manner [20].
Despite the promising results, the studies included in this review also have some limitations. First, the studies are limited in terms of the variety of clinical applications and settings, as only five studies were included in the review. This could potentially limit the generalizability of the findings. Furthermore, the studies may have inherent biases and limitations that could impact the interpretation of the results. It is essential to be cautious when extrapolating these findings to other contexts and clinical settings.
Future research should focus on expanding the range of clinical applications and settings where NLP can be utilized, as well as investigating the scalability and generalizability of the identified approaches. Additionally, more studies should be conducted to explore the potential of transformer-based models like GPT-3 and BERT in clinical practice. These models have shown great promise in various NLP tasks and may offer further advancements in the field of healthcare.
In conclusion, our systematic review highlights the potential of NLP in revolutionizing clinical practice by improving efficiency, accuracy, and patient care. The studies included in this review showcase various NLP applications in clinical settings, demonstrating the versatility and potential for growth in this field. Further research is needed to expand the range of clinical applications and settings, as well as to explore the potential of transformer-based models in healthcare. As NLP continues to advance, it is expected that its impact on clinical practice will only increase, leading to improved patient outcomes and more efficient healthcare systems.
 
 
Concluding remarks of the human authors:
Concerning the systematic review we only searched PubMed and no other databases or registries. We decided to do this to be able to spend more time on the interactions with ChatGPT, nonetheless this compromises the quality of the systematic review. During the research ChatGPT underwent several updates. We tried to split workflows for both GPT 3.5 and GPT 4.0. Since developments seem to change fast the applicability might change fast as well, which means results from interactions and the idea of augmented or automated systematic reviews can change drastically with development of access of LLMs to databases like PubMed or Cochrane. 
 
We hypothesize that automated systematic reviews will be in the not too distant future, however the state ChatGPT 3.5 and 4.0 are right now with multiple limitations makes augmented systematic reviews for researchers that have experience in this field not efficient. For language correction, especially for non native English speakers, and correction of grammatical errors or for shortening/changing text in its form and wording it is very valuable already. Since we limited ourselves to ChatGPT, without any Plugins, or API Implementations we hypothesize that the following months or years will bring more implementations of LLMs for scientific research, showing first interesting architectures of the like of „Lang Chain“ and „Agent GPT“ just to name a few recent examples that develop more complex programs with LLMs as the motor. 
Ethical and judicial concerns about the implementation of LLMs in a scientific field as sensible as medicine have led to an ongoing discussion. The black box present with LLMs like ChatGPT or others even when using the most deterministic options cannot be denied. Automatic analyses of all available literature within minutes or seconds, however, would change the way we conduct research or are able to access information in clinical practice.More research is necessary, paralleled by a discussion on the ethical means of such powerful tools and ways to monitor and regulate the use of such models in scientific writing.
Original Paper
Title of Your Manuscript Should Describe the Intervention: Study Design 
XXXX
 
Background: XXX
Objective: XXX
Methods: XXX
Results: Be sure to include relevant statistics here, such as sample sizes, response rates, P values or Confidence Intervals.  Be specific (by stating the value) rather than general (eg, “there were differences between the groups”).
Conclusions: XXX
Trial Registration: In accordance with ICMJE recommendations, RCTs must have been registered in a WHO accredited trial registry. Please mention the ClinicalTrials.gov registration identifier, the International Standard Randomized Controlled Trial Number (ISRCTN), or a comparable trial identifier at the end of the abstract ("Trial Registration: ClinicalTrials.gov NCT123456"), as well as when you first mention the trial in the manuscript. When mentioning related trials (e.g. in the Introduction or Methods section) the trial registration number should also be added in brackets. ICMJE member journals require, as a condition of consideration for publication, registration in a public trials registry at or before the onset of patient enrollment. This policy applies to any trial which started enrollment after July 1, 2005. JMIR authors must add an explanation to the methods section of their manuscript if a RCT meeting these criteria has not been registered. The JMIR editor reserves the right to reject any paper without trial registration without any further consideration or peer-review.
 
Keywords: Provide 3 to 10 author-selected keywords or short phrases separated with semicolons (;) that will assist indexers in cross-indexing the article and that may be published with the abstract.  XXX

Acknowledgements
XX
 
Conflicts of Interest
XXX
Abbreviations
JMIR: Journal of Medical Internet Research
RCT: randomized controlled trial
XXX

------------------
**ChatGPT:**


Title of Your Manuscript Should Describe the Intervention: A Systematic Review of Natural Language Processing in Clinical Practice

Background: The rapid development of natural language processing (NLP) techniques has shown potential to revolutionize healthcare by improving efficiency, accuracy, and patient care. However, the current state of NLP applications in daily clinical practice remains to be explored systematically.

Objective: This systematic review aims to investigate the current NLP models being used in daily clinical practice and their potential impact on healthcare.

Methods: We conducted a systematic search of the PubMed database to identify relevant articles. Two human researchers and the ChatGPT model independently extracted data from the included articles, and Fleiss' and Cohen's kappa were used to assess inter- and intra-rater reliability. The extracted data included study characteristics, NLP techniques, and clinical applications.

Results: We identified five studies showcasing various NLP applications in clinical settings, including clinical decision support systems, digital pathology applications, identification of nonvalvular atrial fibrillation, cardiovascular disease comorbidity assessment, and PTSD quality metrics improvement. The ChatGPT model demonstrated very good agreement with human researchers for most extracted parameters, with some limitations in assessing clinical implementation. Several references provided by ChatGPT required amendment, and two were found to be fictitious.

Conclusions: This systematic review highlights the potential of NLP in revolutionizing clinical practice by improving efficiency, accuracy, and patient care. Further research is needed to expand the range of clinical applications and settings, as well as to explore the potential of transformer-based models in healthcare.

Trial Registration: Not applicable.

Keywords: natural language processing; clinical practice; systematic review; healthcare; GPT-3; artificial intelligence; machine learning; clinical decision support systems; digital pathology; comorbidity assessment

Acknowledgements
We would like to thank the researchers and authors who contributed to the studies included in this systematic review. We also acknowledge the support and assistance provided by the OpenAI team during our interactions with the ChatGPT model.

Conflicts of Interest
The authors declare no conflicts of interest.

Abbreviations
NLP: Natural Language Processing
CDSS: Clinical Decision Support System
NVAF: Nonvalvular Atrial Fibrillation
PTSD: Post-Traumatic Stress Disorder
GPT: Generative Pre-trained Transformer
------------------
