# Supplementary material for: Applications of the Natural Language Processing Tool ChatGPT in Clinical Practice: Comparative Study and Augmented Systematic Review
Source: JMIR Med Inform. 2023 Nov 28;11:e48933. doi: 10.2196/48933 (PMC10716749; doi:10.2196/48933)
Supplement: Multimedia Appendix 15 [file medinform_v11i1e48933_app15.xlsx]

## Sheet: Tabelle1
Task description	Supplementary Material	Prompt/s used
MESH Term generation	MESH-Term Inclusion_Exclusion Criteria	We want you to act as an academician. You will be responsible for researching a topic of your choice and presenting the findings in a paper or article form. Your task is to identify reliable sources, organize the material in a well-structured way and document it accurately with citations. Our first suggestion request is “We need help writing a systematic review with the research question: What ar…
Definition of exclusion and inclusion criteria	MESH-Term Inclusion_Exclusion Criteria	Please define inclusion and exclusion criteria for our systematic review.
Title screening	MESH-Term Inclusion_Exclusion Criteria; Title_Screening_NS; Title_Screening_DB	We found 155 articles on pubmed using our MESH search strategy. Please check the following article titles for: Inclusion criteria: - The article title shows potential relations to NLP implementation in clinical practice - The article title shows implementation of ML or AI in clinical practices (since NLP can be part of that, be generous with inclusion if you are not sure) Exclusion criteria: - al…
Abstract screening	MESH-Term Inclusion_Exclusion Criteria; Abstract_Screening_NS	We considered your suggestion and would use these criteria for abstract screening: Inclusion criteria: - clearly states the use of NLP - describes the implementation in clinical practice - presents original research Exclusion criteria: - review article, systematic review, or opinion piece - description of a theoretical concept or model, but not its implementation in clinical practice - presents w…
Full text screening, Data extraction	FullTextAnalysisDB; FullTextAnalysisNS; Data_Extraction_DB; Extraction_FullText	Please find the respective information and create a table with the following columns: I English (Is the article in English language, yes/no) I Targeted disease and conditions (e.g. sepsis, carcinoma, diabetes, etc.) I Here is the introduction section of article No. 1: "Text of Introduction section of Article" .... Here is the information in a table format: Column Information English Yes Targeted …
Writing the Article	Writing_Methods; Writing_Results; Writing_Abstract_Title	Different PROMPTs were used and adapted in the conversation with ChatGPT, please check the supplementary materials for in depth information on the PROMPTs used.
Text editage	Article_sumarization; RewriteResults;Word_Count_Reduction_On_Results	Different PROMPTs were used and adapted in the conversation with ChatGPT, please check the supplementary materials for in depth information on the PROMPTs used.
PROMPT generation	Abstract_writing_PROMPT_Generator	In this task, your role is an Abstract Generator. You will be presented with a medical systematic review in 3 separate parts due to length constraints (4 messages with the PROMPT). After reading each part, please acknowledge by responding with 'Got it.' Once all parts have been read, carefully synthesize the information and create a comprehensive and concise abstract suitable for publication in a…
