# Supplementary material for: Applications of the Natural Language Processing Tool ChatGPT in Clinical Practice: Comparative Study and Augmented Systematic Review
Source: JMIR Med Inform. 2023 Nov 28;11:e48933. doi: 10.2196/48933 (PMC10716749; doi:10.2196/48933)
Supplement: Multimedia Appendix 18 [file medinform_v11i1e48933_app18.xlsx]

## Sheet: Comparative analysis
Author	Language (yes 1 / no 0)	Targeted disease	Study design	NLP Model	Sample size	Performance	Clinical Task	Implementation
Liede et al., 2023	English	Breast cancer	Cohort Study	???	7941	???	???	no
NS/DB/GPT1/GPT2	1/1/1/1	-/-/1/1	2/2/2/2	1/1/1/1	-/-/0/1	0/1/0/1	5/1/5/1	0/0/0/0
Liede et al., 2023	English	Allergies	Other	???	52	???	1	yes
	1/1/1/1	-/-/1/1	7/7/7/7	1/1/0/0	-/-/1/1	1/1/1/1	1/1/1/0	1/1/1/1
Mosa et al., 2022	English	Chronic kidney disease (CKD)	Cohort Study	???	361299	N/A	???	yes
	1/1/1/1	-/-/1/1	2/2/2/2	1/1/1/1	-/-/1/1	0/0/0/0	1/1/1/1	1/1/1/1
Walker et al., 2022	English	Multimorbidity	Other	???	N/A	???	1	0
	1/1/1/1	-/-/1/1	7/7/7/7	1/1/1/1	-/-/1/1	0/0/1/0	1/0/1/4	0/0/0/1
Suchsland et al., 2022	English	Lung cancer	Cohort Study	???	711	N/A	???	no
	1/1/1/1	-/-/1/1	2/2/2/2	1/1/1/1	-/-/1/1	0/0/0/0	5/0/0/0	0/0/0/0
Liu et al., 2022	English	Colorectral Cancer	Cross-Sectional Study	???	2790	???	???	no
	1/1/1/1	-/-/1/1	3/3/3/3	1/1/1/1	-/-/1/1	1/1/1/1	4/5/5/4	0/0/0/0
Banerjee et al., 2022	English	N/A	Cohort Study	???	138.446	???	???	no
	1/1/1/1	-/-/1/1	2/2/2/2	1/1/1/1	-/-/1/1	1/1/1/1	5/5/5/4	0/0/0/1
Marchesin et al., 2022	English	Divers cancers	Cross-Sectional Study	???	N/A (9798 aus Tabelle)	???	???	yes
	1/1/1/1	-/-/1/1	3/3/7/7	1/1/1/1	-/-/1/0	1/1/1/1	5/2/5/5	1/1/1/1
Tabaie et al., 2022	English	Intimate partner violence (IPV)	Cross-Sectional Study	???	1,064,735	???	???	no
	1/1/1/1	-/-/1/1	3/3/3/2	1/1/1/1	-/-/1/0	1/1/1/1	1/1/1/1	0/0/0/1
Clapp et al., 2022	English	Severe maternal morbidity (SMM)	Cross-Sectional Study	???	19.794	???	???	no
	1/1/1/1	-/-/1/1	3/3/3/3	1/1/1/1	-/-/1/1	1/1/1/1	1/5/1/1	0/0/0/1
Cho et al., 2022	English	N/A	Other	???	1063	???	???	???
	1/1/1/1	-/-/1/1	7/7/7/7	1/1/1/1	-/-/0/1	1/1/1/1	1/1/1/1	1/0/1/1
Katritsis et al., 2022	English	Drug-Induced Liver Injury (DILI), acute liver failure (ALF), non-alcoholic fatty liver disease (NAFLD), Hepatitis B or C.	Other	???	N/A (Introduction 14000 Texts)	???	???	no
	1/1/1/1	-/-/1/1	7/7/7/7	1/1/1/1	-/-/1/1	1/1/1/1	0/0/0/0	0/0/0/0
Moezzi et al., 2022	English	N/A	Other	???	N/A (In Methods: 88)	???	???	no
	1/1/1/1	-/-/1/1	7/7/5/5	1/1/1/1	-/-/1/1	1/1/1/1	4/4/4/4	0/0/0/1
Zhu et al., 2022	English	Pediatric chronic cough	Cross-Sectional Study	???	N/A (Methods: 133,719)	???	???	no
	1/1/1/1	-/-/1/1	3/3/1/3	1/1/1/1	-/-/1/1	1/1/1/1	2/2/2/2	0/0/0/1
Burger et al., 2022	English	Depression	1	???	308	0	???	no
	1/1/1/1	-/-/1/1	1/1/1/1	1/1/1/1	-/-/1/1	0/0/0/1	4/4/4/4	0/0/0/0
Botsis et al., 2022	English	Cancer	???	???	219	???	???	no
	1/1/1/1	-/-/1/1	7/5/5/7	1/1/1/1	-/-/1/1	1/1/1/1	5/5/5/5	0/0/0/0
Fu et al., 2022	English	Delirium	Cohort Study	???	300	???	???	no
	1/1/1/1	-/-/1/1	2/2/2/2	1/1/1/1	-/-/1/1	1/1/1/1	1/1/1/1	0/0/0/0
Zeng et al., 2022	English	Divers cancers	Cohort Study	???	1822	???	???	no
	1/1/1/1	-/-/1/1	2/2/2/2	1/1/1/1	-/-/1/1	0/1/0/1	3/3/3/3	0/0/1/1
Montoto et al., 2022	English	Crohn disease (CD)	Cohort Study	???	800	???	???	no
	1/1/1/1	-/-/1/1	2/7/2/2	1/1/1/1	-/-/1/1	1/1/1/1	5/5/5/5	0/0/0/1
Yang et al., 2022	English	Bladder Cancer	Cohort Study	???	500	???	???	no
	1/1/1/1	-/-/1/1	2/2/2/2	1/1/1/1	-/-/1/1	1/1/1/1	2/1/2/1	0/0/0/0
Ahne et al., 2022	English	N/A	Other	???	N/A	???	???	no
	1/1/1/1	-/-/1/1	7/7/7/7	1/1/1/1	-/-/1/1	1/1/1/1	3/5/3/1	0/0/0/0
Elkin et al., 2021	English	Atrial fibrillation	Cohort Study	???	2722	???	???	yes
	1/1/1/1	-/-/1/1	2/2/2/2	1/1/1/1	-/-/1/1	1/1/1/1	5/2/5/0	1/1/1/1
Nakamura et al., 2021	English	N/A	Cross-Sectional Study	???	63,646 (in Methods)	???	???	no
	1/1/1/1	-/-/1/1	3/3/1/1	1/1/1/1	-/-/1/1	1/1/1/1	1/1/1/1	0/0/0/1
Zhang et al., 2021	English	Thyroid cancer	Cross-Sectional Study	???	132277	???	???	no
	1/1/1/1	-/-/1/1	3/3/2/3	1/1/1/1	-/-/1/1	1/1/1/1	2/2/2/1	0/0/0/1
Shek et al., 2021	English	Stroke	Cohort Study	???	2327	???	???	no
	1/1/1/1	-/-/1/1	2/2/2/2	1/1/1/1	-/-/1/1	1/1/1/1	5/1/5/1	0/0/0/1
Brennan et al., 2021	English	Aortic stenosis	Cohort Study	?	26.438	0	???	no
	1/1/1/1	-/-/1/1	2/2/2/2	1/1/1/0	-/-/1/1	0/0/0/1	0/5/0/3	0/0/0/1
Berman et al., 2021	English	Cardiovascular comorbidities	Cohort Study	?	1000 (in Methods)	???	???	yes
	1/1/1/1	-/-/1/1	2/2/5/2	1/1/1/1	-/-/1/1	1/1/1/1	5/5/5/1	1/1/0/1
Lineback et al., 2021	English	Stroke	Cohort Study	?	2305	???	???	no
	1/1/1/1	-/-/1/1	2/2/2/2	1/1/1/1	-/-/1/1	1/1/1/1	1/1/1/1	0/0/0/0
Shiner et al., 2021	English	PTSD	Cohort Study	?	2098389	???	???	yes
	1/1/1/1	-/-/1/1	2/2/3/2	1/1/1/1	-/-/1/1	1/1/1/1	5/5/5/5	1/1/1/1
Saiz et al., 2021	English	Oncology	Other	?	N/A	???	???	no
	1/1/1/1	-/-/1/1	7/7/7/7	1/1/1/1	-/-/1/1	1/1/1/1	3/5/3/5	0/0/0/1
Zhao et al., 2021	English	Diverse Cancers	Cross-Sectional Study	??	196	???	???	no
	1/1/1/1	-/-/1/1	3/3/2/2	1/1/1/1	-/-/0/1	0/1/1/1	5/5/5/5	0/0/0/1
Yang et al., 2020	English	N/A	Other	?	N/A	???	???	no
	1/1/1/1	-/-/1/1	7/7/7/2	1/1/1/1	-/-/1/1	1/1/1/1	5/5/5/0	0/0/0/0
Shung et al., 2020	English	Acute gastrointestinal bleeding	Cohort Study	?	N/A	???	???	no
	1/1/1/1	-/-/1/1	2/2/2/2	1/1/1/1	-/-/1/1	1/1/1/1	1/1/1/4	0/0/1/1
Quiroz et al., 2020	English	N/A	Cross-Sectional Study	?	44 (in Methods)	N/A	???	no
	1/1/1/1	-/-/1/1	3/3/3/3	1/1/1/0	-/-/1/1	0/0/0/0	5/0/4/5	0/0/0/0
van Laar et al., 2020	English	Renal Cancer	Cohort Study	?	100	???	???	no
	1/1/1/1	-/-/1/1	2/2/2/2	1/1/1/1	-/-/1/1	1/1/1/1	5/5/1/5	0/0/1/1
Chen et al., 2019	English	Adverse drug events (ADEs)	Other	?	253	???	???	no
	1/1/1/1	-/-/1/1	7/7/7/7	1/1/1/1	-/-/1/0	1/1/1/1	5/5/5/5	0/0/0/0
Lee et al., 2019	English	Life-threatening injuries	Cohort Study	?	2093	???	???	no
	1/1/1/1	-/-/1/1	2/2/2/2	1/1/1/1	-/-/1/1	1/1/1/1	5/5/5/5	0/0/0/1
Dalal et al., 2019	English	Radiological report	Other	?	559	???	???	no
	1/1/1/1	-/-/1/1	7/7/7/7	1/1/1/1	-/-/1/1	1/1/1/1	4/4/4/4	0/0/0/1
	Language (yes 1 / no 0)	Targeted disease	Study design (1 Randomized Controlled Trial; 2 Cohort Study; 3 Cross-Sectional Study, 4 Case Report/Case series; 5 Meta-analysis/Systematic Review/Review; 6 Opinion; 7 Others/Experimentel/N/A)	NLP Model (1 yes, 0 no)	Sample size (Keine Angabe = N/A)	Performance (1 yes; 0 no)	Clinical Task (1 Screening/Risk, 2 disease diagnosis; 3 treatment decision, decision support; 4 automation of clinical task; 5 Data mining/automated document evaluation; 0 Others, N/A)	Implementation (1 yes; 0 no/N/A)

## Sheet: Fleiss' Cohen's Kappa
	Language	Targeted disease	Study design	NLP Model	Sample size	Performance	Clinical Task	Implementation
Interrater reliability All (Fleiss' kappa)	1	1	0.733368	0.144144	-0.0410959	0.684741	0.561505	0.353191
Intrarater reliability GPT 1 vs. 2 (Cohen's kappa)	1	1	0.78939	0.947332	0.829724	0.853734	0.583725	0.341278
Interrater reliability Human 1 vs. 2 (Cohen's kappa)	1	1	0.947368	1	0.914862	0.942555	0.56422	0.921325
