# Supplementary material for: Applications of the Natural Language Processing Tool ChatGPT in Clinical Practice: Comparative Study and Augmented Systematic Review
Source: JMIR Med Inform. 2023 Nov 28;11:e48933. doi: 10.2196/48933 (PMC10716749; doi:10.2196/48933)
Supplement: Multimedia Appendix 19 [file medinform_v11i1e48933_app19.xlsx]

## Sheet: Tabelle1
Statement by ChatGPT (partly)	Reference by ChatGPT (partly)				Real?	Formal correct?	Content fits?	Human intervention?
NLP has emerged as a powerful tool in recent years [...] including healthcare and clinical practice	Jiang, M., Chen, Y., Liu, M., Rosenbloom, S. T., Mani, S., Denny, J. C., & Xu, H.	2017	A study of machine-learning-based approaches to extract clinical entities and their assertions from discharge summaries	Journal of the American Medical Informatics Association	yes	partly, Year 2011	yes, but older >10y	added reference
revolutionize the way medical professionals manage and analyze patient information	Meystre, S. M., Savova, G. K., Kipper-Schuler, K. C., & Hurdle, J. F.	2008	Extracting information from textual documents in the electronic health record: a review of recent research	Yearbook of Medical Informatics	yes	yes	yes, but older >10y	added reference
In clinical practice, NLP can facilitate [...] data mining	Wang, Y., Wang, L., Rastegar-Mojarad, M., Moon, S., Shen, F., Afzal, N., ... & Liu, H.	2018	Clinical information extraction applications: A literature review	Journal of Biomedical Informatics	yes	yes	yes	no
NLP algorithms have been used to screen and identify patients at risk	Shivade, C., Raghavan, P., Fosler-Lussier, E., Embi, P. J., Elhadad, N., Johnson, S. B., & Lai, A. M.	2014	A review of approaches to identifying patient phenotype cohorts using electronic health records	Journal of the American Medical Informatics Association	yes	yes	yes	no
aid in the diagnosis of diseases by analyzing electronic health records	Demner-Fushman, D., & Chapman, W. W.	2017	Identifying temporal expressions to determine the onset of clinical conditions	Journal of the American Medical Informatics Association	no	-	-	new reference
provide decision support in treatment planning	Wang, Y., Wang, L., Rastegar-Mojarad, M., Liu, S., Shen, F., Liu, H., & Liu, H.	2017	A comparison of word embeddings for the biomedical natural language processing	Journal of Biomedical Informatics	yes	partly, author order, Year 2018	no	new reference
automate routine clinical tasks	Devlin, J., Chang, M. W., Lee, K., & Toutanova, K.	2019	BERT: Pre-training of deep bidirectional transformers for language understanding	In Proceedings of the 2019 Conference of the North American Chapter of the Association for Computational Linguistics: Human Language Technologies	yes	yes	no	new reference
analysis of large-scale medical literature to identify trends, generate hypotheses, and inform clinical decision-making	Brown, T. B., Mann, B., Ryder, N., Subbiah, M., Kaplan, J., Dhariwal, P., ... & Amodei, D.	2020	Language models are few-shot learners	In Advances in Neural Information Processing Systems	yes	yes	no	new reference
Introduction of transformer-based models like BERT	Vaswani, A., Shazeer, N., Parmar, N., Uszkoreit, J., Jones, L., Gomez, A. N., ... & Polosukhin, I.	2017	Attention is all you need	In Advances in Neural Information Processing Systems	yes	yes	no	new reference
Generative Pre-trained Transformers (GPT)	Lee, J., Yoon, W., Kim, S., Kim, D., Kim, S., So, C. H., & Kang, J.	2020	BioBERT: a pre-trained biomedical language representation model for biomedical text mining	Bioinformatics	yes	yes	partly, moved	new reference
Transformer networks leverage attention mechanisms [...] enabling a more nuanced understanding of the input data	Alsentzer, E., Murphy, J. R., Boag, W., Weng, W. H., Jin, D., Naumann, T., & McDermott, M.	2019	Publicly available clinical BERT embeddings	In Proceedings of the 2nd Clinical Natural Language Processing Workshop	yes	yes	yes	no
biomedical literature mining	Weng, W. H., Wagholikar, K. B., McCray, A. T., Szolovits, P., & Chueh, H. C.	2017	Medical subdomain classification of clinical notes using a machine learning-based natural language processing approach	BMC Medical Informatics and Decision Making	yes	yes	yes	no
clinical concept extraction	Beam, A. L., & Kohane, I. S.	2018	Big data and machine learning in health care	JAMA	yes	yes	(Viewpoint/Oppinion)	added reference
predicting patient outcomes	Nye, B., Li, J., Patel, R., Yang, Y., Marshall, I. J., Nenkova, A., & Wallace, B. C.	2018	A corpus with multi-level annotations of patients, interventions and outcomes to support language processing for medical literature	In Proceedings of the Conference of the Association for Computational Linguistics	yes	yes	no	new reference
Large language models represent the cutting-edge of NLP	Smith, J., Brown, T., & Lee, K.	2022	The rise of large language models in natural language processing	Journal of Artificial Intelligence Research	no	-	-	new reference
integrating NLP into the systematic review process	Marshall, I. J., & Wallace, B. C.	2019	Toward systematic review automation: a practical guide to using machine learning tools in research synthesis	Systematic Reviews	yes	yes	yes	no
Cochrane Handbook for Systematic Reviews of Interventions	Higgins & Green	2011	-	-	yes	yes, incomplete	yes, but older >10y	added reference
PRISMA statement	Page et al.	2021	-	-	yes	yes, incomplete	yes	no
despite the notable advancements in NLP and LLMs, traditional systematic reviews continue to pose significant limitations	Moher D, Liberati A, Tetzlaff J, Altman DG, PRISMA Group	2009	Preferred reporting items for systematic reviews and meta-analyses: the PRISMA statement	PLoS Med	yes	yes	yes, but older >10y	added reference
Traditional approaches to systematic reviews are often labor-intensive and time-consuming	Bramer WM, Giustini D, de Jonge GB, Holland L, Bekhuis T	2016	De-duplication of database search results for systematic reviews in EndNote	J Med Libr Assoc	yes	yes	yes	no
processes are not only susceptible to human error	Gøtzsche PC, Ioannidis JP	2012	Content area experts as authors: helpful or harmful for systematic reviews and meta-analyses	BMJ	yes	yes	yes, but older >10y	no
struggle to cope with the exponential increase in available medical literature	Larsen PO, von Ins M	2010	The rate of growth in scientific publication and the decline in coverage provided by Science Citation Index	Scientometrics	yes	yes	yes, but older >10y	no
extensive and complex nature of medical data, [...] presents a substantial challenge to traditional systematic review methods	Waffenschmidt S, Janzen T, Hausner E, Kaiser T	2013	Simple search techniques in PubMed are potentially suitable for evaluating the completeness of systematic reviews	J Clin Epidemiol	yes	yes	partly, older >10y	added reference
pressing need for [...] automated solutions [...] to handle the growing volume and complexity of medical literature	Tsafnat G, Glasziou P, Choong MK, Dunn A, Galgani F, Coiera E	2014	Systematic review automation technologies	Syst Rev	yes	yes	yes	no
using a self-attention mechanism [...] thus capturing contextual information efficiently	Vaswani, A., Shazeer, N., Parmar, N., Uszkoreit, J., Jones, L., Gomez, A. N., ... & Polosukhin, I	2017	Attention is all you need. In Advances in neural information processing systems	-	yes	yes, incomplete	yes	no
adept at tasks such as named entity recognition and text summarization	Devlin, J., Chang, M. W., Lee, K., & Toutanova, K.	2018	Bert: Pre-training of deep bidirectional transformers for language understanding	arXiv preprint	yes	yes, but preprint version	yes	no (final version)
The attention mechanism is resource-intensive, potentially limiting their use in constrained environments	Strubell, E., Ganesh, A., & McCallum, A.	2019	Energy and policy considerations for deep learning in NLP	arXiv preprint	yes	yes, but preprint version	yes	no (final version)
they may occasionally produce nonsensical or incorrect results	McCoy, T. H., Hughes, M. C., Jao, R. J., Perlis, R. H.	2019	Confounding and Bias in the Causal Inference of Deep Learning Research: A Call for Caution.	arXiv preprint	no	-	-	new reference
